# Supplementary material for: Targeting the Active Rhizosphere Microbiome of Trifolium pratense in Grassland Evidences a Stronger-Than-Expected Belowground Biodiversity-Ecosystem Functioning Link
Source: Front Microbiol. 2021 Feb 1;12:629169. doi: 10.3389/fmicb.2021.629169 (PMC7882529; doi:10.3389/fmicb.2021.629169)
Supplement: Supplementary file 1 [file Table_3.csv]

Supplementary Table S3. Sequence read numbers of the bacterial OTUs of active and total community
OTUs	taxonomy	Active1	Aactive2	Aactive3	Aactive4	Aactive5	Aactive6	Aactive7	Aactive8	Aactive9	Active10	Total1	Total2	Total3	Total4	Total5	Total6	Total7	Total8	Total9	Total10
Otu00659	d__Bacteria	3	2	4	3	0	6	1	4	4	0	0	0	0	0	0	0	0	1	0	0
Otu00882	d__Bacteria	4	2	5	0	2	4	3	1	0	1	0	0	0	0	0	0	0	0	0	0
Otu01190	d__Bacteria	1	3	1	0	1	5	1	2	1	0	0	2	0	0	0	0	0	0	0	0
Otu01384	d__Bacteria	13	0	0	0	0	0	1	0	0	0	0	0	0	0	0	0	0	0	0	0
Otu01447	d__Bacteria	0	0	0	0	0	0	0	0	0	0	1	0	5	4	1	1	1	0	0	1
Otu01535	d__Bacteria	0	0	1	4	0	1	0	0	2	1	0	0	0	0	0	0	0	0	1	0
Otu01634	d__Bacteria	0	0	2	1	0	3	2	0	3	0	0	0	0	0	0	0	1	0	1	0
Otu01657	d__Bacteria	6	0	0	0	0	0	0	0	0	0	0	0	0	0	0	0	0	0	0	0
Otu01814	d__Bacteria	0	0	0	0	2	0	0	1	2	1	0	6	0	0	0	1	0	1	0	0
Otu01840	d__Bacteria	0	0	0	0	0	0	0	0	0	0	1	1	1	0	1	2	3	2	1	2
Otu01902	d__Bacteria	0	2	0	1	0	1	0	0	0	0	0	0	0	1	1	1	1	0	1	1
Otu01922	d__Bacteria	0	1	0	0	0	0	0	0	0	1	1	3	0	0	1	0	0	0	1	0
Otu01976	d__Bacteria	0	2	0	0	0	0	0	1	0	0	1	2	0	0	0	1	0	0	0	0
Otu02113	d__Bacteria	0	1	0	0	0	0	0	0	0	1	0	0	0	0	0	0	0	2	0	0
Otu02135	d__Bacteria	0	0	0	0	0	0	0	0	0	0	0	4	0	0	2	1	0	1	0	0
Otu02231	d__Bacteria	0	0	0	0	0	0	0	0	0	7	0	0	0	0	0	0	0	0	0	0
Otu02349	d__Bacteria	7	0	0	0	0	1	0	0	0	0	1	0	1	1	0	0	0	0	0	0
Otu02356	d__Bacteria	3	1	0	0	0	0	3	0	0	0	0	0	0	0	0	0	0	1	0	0
Otu02358	d__Bacteria	0	0	0	1	0	0	0	0	1	2	0	2	0	0	0	1	0	0	3	0
Otu02498	d__Bacteria	0	0	1	0	0	4	0	0	0	0	0	0	0	0	0	0	0	0	0	0
Otu02535	d__Bacteria	0	0	0	0	1	0	0	0	0	0	0	2	0	0	2	0	0	1	2	0
Otu02588	d__Bacteria	0	0	0	1	0	0	0	0	0	0	1	1	1	1	0	1	0	0	0	2
Otu02723	d__Bacteria	0	0	0	1	0	0	0	0	0	2	2	0	0	0	1	0	0	0	0	1
Otu02728	d__Bacteria	0	0	0	1	0	0	0	2	0	0	0	0	0	0	0	0	0	1	1	0
Otu02738	d__Bacteria	0	0	0	0	0	1	0	0	0	0	2	0	0	1	1	0	0	2	1	0
Otu02807	d__Bacteria	0	0	0	1	0	0	0	0	1	0	0	3	0	0	2	0	1	0	0	0
Otu02873	d__Bacteria	0	0	0	0	3	0	0	0	0	0	0	1	0	1	1	0	2	0	0	0
Otu02908	d__Bacteria	0	0	0	0	0	3	0	0	2	0	0	0	0	0	0	0	0	0	0	0
Otu03159	d__Bacteria	0	0	0	2	1	0	0	0	0	0	0	0	0	0	0	1	0	0	0	0
Otu03163	d__Bacteria	0	0	0	0	4	0	0	0	0	0	1	0	1	0	0	0	0	0	0	0
Otu03168	d__Bacteria	1	1	0	0	0	1	0	0	0	1	0	1	0	0	1	1	0	1	0	0
Otu03310	d__Bacteria	0	0	0	0	0	0	0	0	0	0	0	0	1	1	0	2	1	0	0	0
Otu03327	d__Bacteria	0	0	0	0	0	2	0	0	0	0	0	0	0	0	0	0	0	0	2	0
Otu03508	d__Bacteria	0	0	0	0	0	0	0	0	0	0	0	1	0	1	0	1	0	1	0	0
Otu03547	d__Bacteria	0	0	0	0	0	0	0	0	0	1	0	0	0	0	1	1	0	1	1	1
Otu03633	d__Bacteria	0	0	0	0	0	0	0	0	0	0	0	0	2	1	0	0	1	0	0	1
Otu03841	d__Bacteria	0	1	0	0	0	0	0	0	0	3	0	0	1	0	0	0	0	0	0	0
Otu03865	d__Bacteria	1	0	1	0	0	1	0	0	0	0	0	0	0	0	0	0	0	0	0	0
Otu03989	d__Bacteria	0	0	0	0	0	0	0	0	0	0	0	0	2	0	0	0	1	1	0	0
Otu04090	d__Bacteria	0	0	0	0	0	0	0	0	0	0	0	0	3	1	0	0	0	0	0	0
Otu04116	d__Bacteria	0	0	0	0	0	0	1	0	0	0	0	0	0	1	0	0	0	1	0	0
Otu04186	d__Bacteria	0	0	0	0	0	1	0	0	2	0	0	1	0	1	1	0	0	1	0	0
Otu04316	d__Bacteria	0	0	0	0	0	0	0	0	1	0	1	1	0	0	0	1	0	1	0	0
Otu04326	d__Bacteria	1	0	0	0	0	0	0	0	0	0	0	0	0	0	0	0	0	0	0	0
Otu04355	d__Bacteria	0	0	0	0	0	0	0	0	2	0	0	3	0	0	0	0	0	0	0	0
Otu04360	d__Bacteria	1	0	2	0	0	1	0	1	0	0	0	0	0	0	0	0	0	0	0	0
Otu04375	d__Bacteria	4	0	0	0	0	0	0	0	0	0	0	1	0	0	1	0	0	0	0	0
Otu04786	d__Bacteria	0	0	0	0	0	0	0	0	0	0	0	0	0	0	0	0	0	0	0	0
Otu04820	d__Bacteria	0	0	0	0	0	0	0	0	0	0	0	0	0	0	0	2	0	0	0	0
Otu04978	d__Bacteria	2	0	0	0	0	0	0	0	0	0	0	0	0	0	0	0	0	0	0	0
Otu05262	d__Bacteria	0	0	0	0	0	0	0	0	0	0	1	1	1	1	0	0	0	1	0	0
Otu05265	d__Bacteria	0	0	0	0	0	0	0	0	0	0	0	0	0	0	0	1	0	3	0	0
Otu05342	d__Bacteria	0	0	0	0	0	0	0	0	0	0	0	0	0	0	0	0	0	2	1	1
Otu05377	d__Bacteria	0	0	0	0	0	0	1	0	0	0	0	1	0	0	1	0	1	0	0	0
Otu05428	d__Bacteria	0	0	0	0	0	0	0	0	0	0	0	0	0	0	0	2	0	0	0	2
Otu05528	d__Bacteria	0	0	0	0	0	0	0	0	0	0	0	0	0	0	0	0	4	0	0	0
Otu05595	d__Bacteria	0	0	0	0	0	0	0	0	0	0	0	0	0	0	1	0	0	0	0	0
Otu05728	d__Bacteria	0	0	0	0	0	0	0	0	0	1	0	0	0	0	0	0	0	0	1	0
Otu05815	d__Bacteria	1	0	0	0	0	1	0	0	1	1	0	0	0	0	0	0	0	0	0	0
Otu05833	d__Bacteria	0	0	0	0	0	1	0	0	0	0	0	0	0	0	0	0	0	0	0	0
Otu05846	d__Bacteria	0	0	0	0	0	0	0	0	0	3	0	0	0	0	0	0	0	0	0	1
Otu05869	d__Bacteria	0	0	0	0	0	0	0	0	1	2	0	1	0	0	1	0	0	0	0	0
Otu05871	d__Bacteria	0	0	0	0	1	0	0	1	0	0	0	0	0	0	0	0	0	1	0	0
Otu05879	d__Bacteria	0	0	0	0	0	0	0	0	0	1	0	0	0	0	0	0	1	0	0	0
Otu05981	d__Bacteria	1	0	0	0	0	0	0	0	0	0	0	0	0	0	0	0	0	1	0	0
Otu05987	d__Bacteria	0	0	0	0	0	0	0	0	0	0	0	0	0	0	0	0	1	0	0	0
Otu05988	d__Bacteria	0	0	0	0	0	0	0	0	0	0	0	0	0	0	0	2	0	1	1	1
Otu06003	d__Bacteria	0	0	0	0	0	0	0	0	0	0	0	0	0	0	0	0	0	1	0	0
Otu06078	d__Bacteria	0	0	0	0	0	0	0	0	0	0	0	0	0	0	0	0	0	2	0	1
Otu06086	d__Bacteria	0	0	0	0	0	0	0	0	0	0	0	1	0	0	0	1	1	1	0	0
Otu06125	d__Bacteria	0	0	0	0	0	0	0	0	0	0	1	0	0	0	1	0	0	0	0	0
Otu06131	d__Bacteria	0	0	0	0	1	0	0	1	0	0	1	0	0	0	0	0	0	0	0	0
Otu06258	d__Bacteria	0	0	0	0	0	0	0	0	0	0	0	0	0	0	0	0	0	2	1	0
Otu06260	d__Bacteria	0	0	0	0	0	0	0	0	0	0	0	2	0	0	0	1	0	0	0	0
Otu06312	d__Bacteria	0	0	0	0	0	0	0	0	0	0	0	0	2	0	1	0	0	0	1	0
Otu06562	d__Bacteria	0	0	0	0	0	0	0	0	0	0	0	0	0	0	1	1	0	0	0	1
Otu06678	d__Bacteria	0	0	0	0	0	0	0	0	1	0	0	1	0	0	0	0	1	0	0	0
Otu06693	d__Bacteria	0	0	0	0	0	0	0	0	0	0	0	1	1	1	0	0	0	0	0	2
Otu06772	d__Bacteria	0	0	0	0	0	0	0	0	0	1	1	0	0	0	0	1	0	0	0	0
Otu06802	d__Bacteria	0	0	0	0	0	0	0	0	0	0	0	0	0	0	1	0	0	2	0	1
Otu06897	d__Bacteria	0	0	0	0	0	0	0	0	0	0	0	0	0	1	0	0	0	0	0	0
Otu06962	d__Bacteria	0	0	0	1	0	0	1	1	0	0	0	0	0	0	0	0	0	0	0	0
Otu06996	d__Bacteria	0	0	0	0	0	1	1	0	0	0	0	0	0	0	0	0	0	0	0	0
Otu07010	d__Bacteria	0	0	0	0	0	2	0	0	0	0	0	0	0	0	0	0	0	0	0	0
Otu07038	d__Bacteria	0	0	0	0	0	0	0	0	0	2	0	0	0	0	0	0	0	0	0	0
Otu07051	d__Bacteria	0	0	0	0	0	0	0	0	0	1	0	1	0	0	0	0	0	0	1	0
Otu07053	d__Bacteria	3	0	0	0	0	0	0	0	0	0	0	0	0	0	0	0	0	0	0	0
Otu07088	d__Bacteria	0	0	0	0	0	0	0	0	0	0	0	0	0	0	0	0	0	0	0	0
Otu07118	d__Bacteria	0	0	0	0	0	0	0	1	0	0	0	0	0	0	0	0	0	0	0	0
Otu07126	d__Bacteria	0	0	0	0	0	0	0	0	0	0	1	0	0	1	0	1	0	0	0	0
Otu07159	d__Bacteria	0	0	0	0	0	0	0	0	0	0	0	0	0	0	1	0	0	0	0	1
Otu07323	d__Bacteria	0	0	0	0	0	0	0	0	0	0	0	0	0	0	0	0	1	0	1	0
Otu07335	d__Bacteria	0	0	0	0	0	0	0	0	0	0	0	0	0	1	0	0	0	0	0	1
Otu07376	d__Bacteria	0	0	0	0	0	0	0	0	0	0	0	0	0	0	0	0	0	0	0	0
Otu07400	d__Bacteria	0	0	0	0	0	0	0	0	0	0	1	1	1	0	0	0	0	0	0	0
Otu07408	d__Bacteria	0	0	0	0	0	0	0	0	0	0	0	0	0	0	0	0	1	0	0	1
Otu07451	d__Bacteria	0	0	0	0	0	0	0	0	0	0	0	1	0	0	1	0	0	0	2	0
Otu07669	d__Bacteria	0	0	0	0	0	0	0	0	0	0	0	0	0	1	0	0	0	0	0	1
Otu07744	d__Bacteria	0	0	0	0	0	0	0	0	0	0	0	0	0	0	0	0	0	1	0	1
Otu07765	d__Bacteria	0	0	0	0	0	0	0	0	0	0	0	0	0	2	0	0	0	0	1	0
Otu07773	d__Bacteria	0	0	0	1	0	0	0	0	0	0	0	0	0	0	2	0	0	0	0	0
Otu07803	d__Bacteria	0	0	0	0	0	0	0	0	0	0	0	1	0	0	0	0	2	0	0	0
Otu07975	d__Bacteria	0	0	0	0	1	0	0	0	1	0	0	0	0	0	0	0	1	0	0	0
Otu07989	d__Bacteria	0	0	0	0	0	0	0	0	0	0	0	0	1	0	1	1	0	0	0	0
Otu07990	d__Bacteria	0	0	0	1	0	0	0	0	0	0	0	1	0	0	0	0	0	0	0	0
Otu08044	d__Bacteria	0	0	0	0	0	0	0	0	0	0	0	0	0	0	1	0	0	0	0	0
Otu08080	d__Bacteria	0	0	0	0	0	0	0	0	0	0	0	0	0	0	1	1	0	0	0	0
Otu08089	d__Bacteria	0	0	0	0	0	0	0	0	0	0	0	0	1	0	1	1	1	0	0	0
Otu08138	d__Bacteria	0	0	0	0	0	0	0	0	0	0	1	0	1	0	0	0	0	0	0	0
Otu08231	d__Bacteria	0	0	0	0	0	0	0	0	0	0	0	0	0	0	1	1	0	0	0	0
Otu08237	d__Bacteria	0	0	0	0	0	0	0	0	0	0	0	0	1	0	0	0	0	0	1	0
Otu08296	d__Bacteria	0	0	0	0	0	0	0	0	0	0	1	0	0	0	0	0	0	0	0	0
Otu08350	d__Bacteria	0	0	0	0	0	0	0	0	0	0	0	0	0	0	0	0	0	2	0	0
Otu08404	d__Bacteria	0	0	0	0	0	0	0	0	0	0	0	1	0	0	0	0	0	0	0	0
Otu08427	d__Bacteria	0	0	0	0	0	0	0	0	1	0	0	0	0	1	1	0	0	0	0	0
Otu08534	d__Bacteria	0	0	0	0	0	1	0	0	0	0	1	0	0	0	0	0	0	0	0	0
Otu08570	d__Bacteria	0	0	0	0	0	0	0	0	0	0	1	0	0	0	0	1	0	1	0	0
Otu08643	d__Bacteria	0	0	0	0	0	0	0	0	2	0	0	0	0	0	0	0	0	0	1	0
Otu08772	d__Bacteria	0	0	0	0	0	0	0	0	0	0	0	0	0	0	0	1	0	0	0	1
Otu08813	d__Bacteria	0	0	0	1	0	1	0	0	0	0	0	1	0	0	0	0	0	0	0	0
Otu08823	d__Bacteria	1	0	0	0	0	0	0	0	0	0	0	0	0	0	0	0	0	0	0	0
Otu08861	d__Bacteria	0	0	0	0	0	0	1	0	0	0	0	0	0	0	0	0	0	0	0	0
Otu08871	d__Bacteria	0	0	0	0	0	0	0	0	0	1	0	0	0	0	0	0	0	0	0	0
Otu08890	d__Bacteria	0	1	0	0	0	0	0	0	0	0	0	0	0	0	0	0	0	0	0	0
Otu08895	d__Bacteria	0	1	0	0	0	0	0	0	0	0	0	1	0	0	0	0	0	0	0	0
Otu08903	d__Bacteria	0	0	0	0	0	0	0	0	0	1	0	1	0	0	0	0	0	0	0	0
Otu08971	d__Bacteria	1	0	0	0	0	0	0	0	0	0	0	0	0	0	0	0	0	0	0	0
Otu08990	d__Bacteria	0	0	1	0	0	0	0	0	0	0	0	0	0	0	0	0	0	0	0	0
Otu08992	d__Bacteria	0	0	0	0	0	2	0	0	0	0	0	0	0	0	0	0	0	0	0	0
Otu09016	d__Bacteria	1	0	0	0	0	1	0	0	0	0	0	0	0	0	0	0	0	0	0	0
Otu09031	d__Bacteria	0	0	0	0	0	2	0	0	0	0	0	0	1	0	0	0	0	0	0	0
Otu09166	d__Bacteria	0	0	0	0	1	0	0	0	0	0	0	0	0	1	0	0	0	0	1	0
Otu09176	d__Bacteria	0	0	0	0	0	0	0	0	0	0	0	0	0	0	0	0	0	0	0	0
Otu09185	d__Bacteria	0	0	0	0	0	0	0	0	0	0	0	1	0	1	0	0	0	0	0	0
Otu09205	d__Bacteria	0	0	0	0	0	0	0	0	0	0	0	0	0	0	1	0	1	0	0	0
Otu09267	d__Bacteria	0	0	0	0	0	0	0	0	0	0	1	0	0	0	0	1	0	0	1	0
Otu09308	d__Bacteria	0	0	0	0	0	0	0	0	0	0	0	0	0	0	1	0	0	0	0	1
Otu09361	d__Bacteria	0	0	0	0	0	0	0	0	0	0	0	0	0	0	0	0	1	2	0	0
Otu09397	d__Bacteria	0	0	0	0	0	0	0	0	0	0	0	0	0	0	1	1	0	0	0	0
Otu09432	d__Bacteria	0	0	0	0	0	0	0	0	0	0	0	1	0	0	0	1	0	0	1	0
Otu09455	d__Bacteria	0	0	0	0	0	0	0	0	0	0	0	0	0	1	0	0	0	1	0	0
Otu09467	d__Bacteria	0	0	0	0	0	0	0	0	0	0	0	0	0	0	1	0	1	0	0	0
Otu09596	d__Bacteria	0	0	0	0	0	0	0	0	0	0	0	1	0	0	0	0	0	0	0	0
Otu09615	d__Bacteria	0	0	0	0	0	0	0	0	0	0	0	0	0	0	0	0	0	0	0	0
Otu09655	d__Bacteria	0	0	0	0	0	0	0	0	0	0	0	1	0	0	0	0	0	0	0	0
Otu09658	d__Bacteria	0	0	0	0	0	0	0	0	0	0	0	0	0	0	0	0	0	1	0	0
Otu09665	d__Bacteria	0	0	0	0	0	0	0	0	0	0	0	0	0	1	0	0	0	0	1	0
Otu09668	d__Bacteria	0	0	0	0	0	0	0	0	0	0	0	0	0	0	0	1	0	0	1	0
Otu09765	d__Bacteria	0	0	0	0	0	0	0	0	0	0	0	0	0	0	0	1	0	0	0	1
Otu09834	d__Bacteria	0	0	0	0	0	0	0	0	0	1	0	0	0	0	0	0	0	0	0	0
Otu09940	d__Bacteria	0	0	0	0	0	0	0	0	0	0	0	0	0	0	0	0	0	0	1	0
Otu09967	d__Bacteria	0	0	0	0	0	0	0	0	0	0	0	0	0	0	0	0	0	2	0	0
Otu10230	d__Bacteria	0	0	0	0	0	0	0	0	0	0	0	0	0	0	1	0	0	0	0	0
Otu10253	d__Bacteria	0	0	0	0	0	1	0	0	0	0	0	1	0	0	0	0	0	0	0	0
Otu10316	d__Bacteria	0	0	0	0	0	0	0	0	0	0	0	0	0	0	0	0	2	1	0	0
Otu10443	d__Bacteria	0	1	0	0	0	0	0	0	0	0	0	0	0	0	0	0	1	1	0	0
Otu10542	d__Bacteria	0	0	0	0	0	0	0	0	0	0	0	0	0	0	1	0	0	0	1	0
Otu10551	d__Bacteria	0	0	0	0	0	0	0	0	0	0	0	0	0	0	0	0	0	2	0	1
Otu10554	d__Bacteria	0	0	0	0	0	0	0	0	0	0	0	0	0	0	0	1	0	0	0	0
Otu10600	d__Bacteria	0	0	0	0	0	0	0	0	0	0	0	0	0	0	0	0	2	0	0	0
Otu10614	d__Bacteria	0	0	0	0	0	0	0	0	0	0	0	0	1	0	0	0	0	0	0	1
Otu10814	d__Bacteria	0	0	0	0	0	0	0	0	0	0	0	0	0	0	1	0	0	0	0	0
Otu10852	d__Bacteria	0	0	0	0	0	0	0	0	0	0	0	0	2	0	0	0	0	0	0	0
Otu10875	d__Bacteria	0	0	0	1	0	0	0	0	0	1	0	0	0	0	0	0	0	0	0	0
Otu10900	d__Bacteria	0	0	0	0	0	0	0	0	0	0	0	0	1	0	0	0	0	0	0	0
Otu10936	d__Bacteria	0	0	0	0	0	0	0	0	0	0	0	0	0	0	0	1	1	0	0	1
Otu10945	d__Bacteria	0	0	0	0	0	0	0	0	0	0	0	0	0	0	0	2	0	0	0	0
Otu11042	d__Bacteria	0	0	0	0	0	0	0	0	0	0	0	0	0	0	0	0	1	0	0	0
Otu11077	d__Bacteria	0	0	0	0	0	0	0	0	0	0	0	0	0	0	0	2	0	0	0	0
Otu11100	d__Bacteria	0	0	0	0	0	0	0	0	0	0	0	0	0	0	0	0	0	0	0	1
Otu11129	d__Bacteria	0	0	0	0	0	0	0	0	0	0	0	0	0	0	0	0	0	0	1	1
Otu11143	d__Bacteria	0	0	0	0	0	0	0	0	0	0	1	0	0	0	0	0	2	0	0	0
Otu11210	d__Bacteria	0	0	0	0	0	0	0	0	0	0	0	0	0	0	1	0	0	0	0	0
Otu11235	d__Bacteria	0	0	0	0	0	0	0	0	0	0	0	0	2	0	0	0	0	0	0	0
Otu11240	d__Bacteria	0	0	0	0	0	0	0	0	0	0	0	0	1	1	0	1	0	0	0	0
Otu11289	d__Bacteria	0	0	0	0	0	0	0	0	0	0	1	0	0	0	0	0	0	0	0	1
Otu11377	d__Bacteria	0	0	0	0	0	0	0	0	0	0	0	0	0	0	0	1	0	0	0	2
Otu11423	d__Bacteria	0	0	0	0	0	0	0	0	0	1	0	0	1	0	0	0	0	0	0	1
Otu11471	d__Bacteria	0	0	0	0	0	0	0	0	0	0	0	0	0	0	1	0	0	0	0	0
Otu11482	d__Bacteria	0	0	0	0	0	0	0	0	0	0	0	0	0	1	0	0	0	0	0	0
Otu11507	d__Bacteria	0	0	0	0	0	0	0	0	0	0	0	0	1	0	0	0	0	0	0	0
Otu11547	d__Bacteria	0	0	0	0	0	0	0	0	0	0	0	0	0	1	0	0	0	0	0	0
Otu11553	d__Bacteria	0	0	0	0	0	0	0	0	0	1	0	0	0	0	0	0	0	0	0	0
Otu11573	d__Bacteria	0	0	0	0	0	0	0	0	0	0	0	0	0	0	0	0	0	1	0	0
Otu11600	d__Bacteria	0	0	0	0	0	0	0	0	1	0	0	1	0	0	0	0	0	1	0	0
Otu11647	d__Bacteria	0	0	0	0	0	0	0	0	0	0	0	0	0	0	1	0	0	0	0	1
Otu11656	d__Bacteria	0	0	0	0	0	0	0	0	0	0	1	0	1	0	0	0	0	0	0	0
Otu11736	d__Bacteria	0	0	0	0	0	0	0	0	0	0	1	0	0	0	1	1	0	0	0	0
Otu11749	d__Bacteria	0	0	0	0	0	0	0	0	0	0	0	0	0	0	1	0	1	1	0	0
Otu11809	d__Bacteria	0	0	0	0	0	0	0	0	0	0	0	0	0	0	1	1	0	0	1	0
Otu11831	d__Bacteria	0	0	1	0	0	0	0	0	0	0	0	0	0	0	0	0	0	0	0	0
Otu11867	d__Bacteria	0	0	0	0	0	0	0	0	0	0	0	0	0	0	0	0	0	0	0	0
Otu11945	d__Bacteria	0	0	0	0	0	0	0	0	0	0	0	0	0	0	0	0	0	0	0	1
Otu12167	d__Bacteria	0	0	0	0	0	0	0	0	0	0	0	0	0	0	0	1	0	0	0	0
Otu12175	d__Bacteria	0	0	0	0	0	0	0	0	0	0	0	0	0	0	0	1	0	0	0	0
Otu12220	d__Bacteria	0	0	0	0	0	0	0	0	0	0	0	0	0	0	0	0	0	1	0	0
Otu12253	d__Bacteria	0	0	1	0	0	0	0	0	0	0	0	0	0	0	0	1	0	0	0	0
Otu12416	d__Bacteria	1	0	0	0	0	0	0	0	1	0	0	0	0	0	0	0	0	0	0	0
Otu12422	d__Bacteria	0	0	0	0	0	0	0	0	0	0	0	0	0	0	0	0	0	1	0	0
Otu12426	d__Bacteria	1	0	0	0	0	0	0	0	0	0	0	0	0	0	0	0	0	0	0	0
Otu12439	d__Bacteria	0	0	0	0	0	1	1	0	0	0	0	0	0	0	0	0	0	0	0	0
Otu12442	d__Bacteria	2	0	0	0	0	0	0	0	0	0	0	0	0	0	0	0	0	0	0	0
Otu12494	d__Bacteria	1	0	0	0	0	1	1	0	0	0	0	0	0	0	0	0	0	0	0	0
Otu12548	d__Bacteria	2	0	0	0	0	0	0	0	0	0	0	0	0	0	0	0	0	0	0	0
Otu12552	d__Bacteria	0	0	0	0	0	1	0	0	0	0	0	0	0	0	0	0	0	0	0	0
Otu12572	d__Bacteria	0	0	0	0	0	0	0	0	0	0	0	0	0	0	0	0	0	0	0	0
Otu12579	d__Bacteria	0	1	0	0	0	0	0	0	0	0	0	0	0	0	0	0	0	0	0	0
Otu12586	d__Bacteria	0	0	0	0	0	0	0	0	0	0	0	0	0	0	0	0	0	0	0	0
Otu12616	d__Bacteria	0	0	0	0	0	0	0	0	0	0	0	0	0	0	0	0	0	0	0	0
Otu12634	d__Bacteria	1	0	0	0	0	0	0	0	0	0	0	0	0	0	0	0	0	0	0	0
Otu12642	d__Bacteria	0	0	0	0	0	0	0	0	0	0	0	0	0	0	0	0	0	1	0	0
Otu12650	d__Bacteria	0	0	0	0	0	3	0	0	0	0	0	0	0	0	0	0	0	0	0	0
Otu12770	d__Bacteria	0	0	3	0	0	0	0	0	0	0	0	0	0	0	0	0	0	0	0	0
Otu07698	d__Bacteria	0	0	0	0	0	0	0	0	0	0	0	0	0	0	2	1	0	0	0	0
Otu02959	d__Bacteria;p__WS2	0	0	0	0	0	0	0	0	0	0	0	0	2	1	2	0	0	0	0	0
Otu07294	d__Bacteria;p__Acidobacteria	0	0	0	0	0	0	0	0	0	0	0	0	0	0	0	1	1	0	1	0
Otu08020	d__Bacteria;p__Acidobacteria	0	0	0	0	0	0	0	0	0	0	0	0	1	0	0	1	0	0	0	0
Otu11340	d__Bacteria;p__Acidobacteria	0	0	0	0	0	0	0	0	0	0	0	0	2	1	0	0	0	0	0	0
Otu04942	d__Bacteria;p__Acidobacteria;c__Acidobacteriia;o__Acidobacteriales	0	0	0	0	0	0	2	0	2	0	0	0	0	0	0	0	0	0	0	2
Otu10474	d__Bacteria;p__Acidobacteria;c__Acidobacteriia;o__Acidobacteriales	0	0	0	0	0	0	0	0	0	0	0	0	1	2	0	0	0	0	0	0
Otu00187	d__Bacteria;p__Acidobacteria;c__Acidobacteriia;o__Acidobacteriales;f__Acidobacteriaceae_(Subgroup_1);g__Edaphobacter	6	0	0	8	0	4	99	1	0	0	0	0	0	1	0	0	13	0	0	0
Otu01571	d__Bacteria;p__Acidobacteria;c__Acidobacteriia;o__Acidobacteriales;f__Acidobacteriaceae_(Subgroup_1);g__Edaphobacter	0	0	0	0	0	0	7	0	0	0	0	0	0	0	0	0	1	1	0	0
Otu03836	d__Bacteria;p__Acidobacteria;c__Acidobacteriia;o__Acidobacteriales;f__Acidobacteriaceae_(Subgroup_1);g__Edaphobacter	0	0	0	3	0	0	3	0	0	0	0	0	0	0	0	0	0	0	0	0
Otu04300	d__Bacteria;p__Acidobacteria;c__Acidobacteriia;o__Acidobacteriales;f__Acidobacteriaceae_(Subgroup_1);g__Edaphobacter	0	0	0	0	0	0	1	0	0	0	0	0	0	0	0	0	0	0	0	0
Otu05810	d__Bacteria;p__Acidobacteria;c__Acidobacteriia;o__Acidobacteriales;f__Acidobacteriaceae_(Subgroup_1);g__Edaphobacter	0	0	0	0	0	0	2	0	0	0	0	0	0	0	0	0	0	0	0	0
Otu09640	d__Bacteria;p__Acidobacteria;c__Acidobacteriia;o__Acidobacteriales;f__Acidobacteriaceae_(Subgroup_1);g__Edaphobacter	0	0	0	0	0	0	0	0	0	0	0	0	0	0	0	0	3	0	0	0
Otu12514	d__Bacteria;p__Acidobacteria;c__Acidobacteriia;o__Acidobacteriales;f__Acidobacteriaceae_(Subgroup_1);g__Edaphobacter	0	0	0	1	0	0	1	0	0	0	0	0	0	0	0	0	0	0	0	0
Otu02890	d__Bacteria;p__Acidobacteria;c__Acidobacteriia;o__Acidobacteriales;f__Acidobacteriaceae_(Subgroup_1);g__Terriglobus	0	0	0	0	0	0	2	0	0	0	0	0	0	0	0	0	0	1	0	0
Otu11850	d__Bacteria;p__Acidobacteria;c__Acidobacteriia;o__Solibacterales;f__Solibacteraceae_(Subgroup_3)	0	0	0	0	0	0	0	0	0	1	0	0	0	1	1	0	0	0	0	0
Otu00195	d__Bacteria;p__Acidobacteria;c__Acidobacteriia;o__Solibacterales;f__Solibacteraceae_(Subgroup_3);g__Bryobacter	4	0	32	1	4	0	0	0	1	26	3	6	3	9	4	2	5	5	7	7
Otu00880	d__Bacteria;p__Acidobacteria;c__Acidobacteriia;o__Solibacterales;f__Solibacteraceae_(Subgroup_3);g__Bryobacter	0	0	0	0	0	0	0	0	0	8	2	0	0	0	2	2	2	0	0	2
Otu01375	d__Bacteria;p__Acidobacteria;c__Acidobacteriia;o__Solibacterales;f__Solibacteraceae_(Subgroup_3);g__Bryobacter	0	0	0	0	0	0	0	0	0	10	0	0	0	1	1	1	2	0	0	0
Otu01653	d__Bacteria;p__Acidobacteria;c__Acidobacteriia;o__Solibacterales;f__Solibacteraceae_(Subgroup_3);g__Bryobacter	0	0	0	0	1	0	0	0	1	0	2	0	0	0	2	1	0	2	3	1
Otu01859	d__Bacteria;p__Acidobacteria;c__Acidobacteriia;o__Solibacterales;f__Solibacteraceae_(Subgroup_3);g__Bryobacter	0	0	0	0	0	0	0	0	0	0	0	0	2	1	3	0	0	1	0	2
Otu01906	d__Bacteria;p__Acidobacteria;c__Acidobacteriia;o__Solibacterales;f__Solibacteraceae_(Subgroup_3);g__Bryobacter	3	0	0	0	0	0	0	0	1	0	2	0	0	1	0	0	0	0	1	0
Otu04222	d__Bacteria;p__Acidobacteria;c__Acidobacteriia;o__Solibacterales;f__Solibacteraceae_(Subgroup_3);g__Bryobacter	0	0	0	0	0	0	0	0	0	0	1	0	0	0	0	0	0	1	2	1
Otu04565	d__Bacteria;p__Acidobacteria;c__Acidobacteriia;o__Solibacterales;f__Solibacteraceae_(Subgroup_3);g__Bryobacter	0	0	0	1	0	0	0	0	0	2	0	0	0	1	0	1	0	0	1	0
Otu04630	d__Bacteria;p__Acidobacteria;c__Acidobacteriia;o__Solibacterales;f__Solibacteraceae_(Subgroup_3);g__Bryobacter	0	0	0	0	0	0	0	0	0	0	0	0	0	1	0	1	0	1	0	0
Otu04691	d__Bacteria;p__Acidobacteria;c__Acidobacteriia;o__Solibacterales;f__Solibacteraceae_(Subgroup_3);g__Bryobacter	0	0	1	0	0	0	0	0	0	0	0	0	0	0	1	0	0	2	0	2
Otu05870	d__Bacteria;p__Acidobacteria;c__Acidobacteriia;o__Solibacterales;f__Solibacteraceae_(Subgroup_3);g__Bryobacter	0	0	0	0	0	0	0	0	1	0	0	0	0	1	0	0	0	0	0	0
Otu05994	d__Bacteria;p__Acidobacteria;c__Acidobacteriia;o__Solibacterales;f__Solibacteraceae_(Subgroup_3);g__Bryobacter	0	0	0	0	0	0	0	0	0	0	0	0	0	0	0	0	0	0	0	0
Otu06435	d__Bacteria;p__Acidobacteria;c__Acidobacteriia;o__Solibacterales;f__Solibacteraceae_(Subgroup_3);g__Bryobacter	0	0	0	0	0	0	0	0	0	0	0	0	0	0	0	0	4	0	0	0
Otu06768	d__Bacteria;p__Acidobacteria;c__Acidobacteriia;o__Solibacterales;f__Solibacteraceae_(Subgroup_3);g__Bryobacter	0	0	0	0	0	0	0	0	0	0	0	0	0	0	0	2	1	0	0	1
Otu08232	d__Bacteria;p__Acidobacteria;c__Acidobacteriia;o__Solibacterales;f__Solibacteraceae_(Subgroup_3);g__Bryobacter	0	0	0	0	0	0	0	0	0	0	0	0	2	0	0	0	0	0	0	0
Otu08966	d__Bacteria;p__Acidobacteria;c__Acidobacteriia;o__Solibacterales;f__Solibacteraceae_(Subgroup_3);g__Bryobacter	0	0	0	0	2	0	0	0	0	2	0	0	0	0	0	0	0	0	0	0
Otu09128	d__Bacteria;p__Acidobacteria;c__Acidobacteriia;o__Solibacterales;f__Solibacteraceae_(Subgroup_3);g__Bryobacter	0	0	0	0	0	0	0	0	0	0	0	0	1	0	0	0	0	0	1	0
Otu09853	d__Bacteria;p__Acidobacteria;c__Acidobacteriia;o__Solibacterales;f__Solibacteraceae_(Subgroup_3);g__Bryobacter	0	0	0	0	0	0	0	0	0	1	0	1	0	0	0	0	0	0	0	0
Otu10725	d__Bacteria;p__Acidobacteria;c__Acidobacteriia;o__Solibacterales;f__Solibacteraceae_(Subgroup_3);g__Bryobacter	0	0	0	0	0	0	0	0	0	0	0	0	0	1	1	0	0	0	0	1
Otu11012	d__Bacteria;p__Acidobacteria;c__Acidobacteriia;o__Solibacterales;f__Solibacteraceae_(Subgroup_3);g__Bryobacter	0	0	0	0	0	0	0	0	0	0	0	0	0	1	1	1	0	0	0	0
Otu11051	d__Bacteria;p__Acidobacteria;c__Acidobacteriia;o__Solibacterales;f__Solibacteraceae_(Subgroup_3);g__Bryobacter	0	0	0	0	0	0	0	0	0	1	1	0	0	0	0	0	0	0	0	0
Otu11160	d__Bacteria;p__Acidobacteria;c__Acidobacteriia;o__Solibacterales;f__Solibacteraceae_(Subgroup_3);g__Bryobacter	0	0	0	0	0	0	0	0	1	0	0	0	1	0	0	0	0	0	0	0
Otu12727	d__Bacteria;p__Acidobacteria;c__Acidobacteriia;o__Solibacterales;f__Solibacteraceae_(Subgroup_3);g__Bryobacter	0	0	0	0	0	0	0	0	0	0	0	0	1	0	0	0	0	0	0	0
Otu01344	d__Bacteria;p__Acidobacteria;c__Acidobacteriia;o__Solibacterales;f__Solibacteraceae_(Subgroup_3);g__Candidatus	0	0	0	0	0	2	0	0	0	0	3	0	6	2	1	0	1	1	1	0
Otu02040	d__Bacteria;p__Acidobacteria;c__Acidobacteriia;o__Solibacterales;f__Solibacteraceae_(Subgroup_3);g__Candidatus	0	0	0	0	0	0	0	0	0	0	2	1	7	0	0	0	4	1	0	0
Otu02208	d__Bacteria;p__Acidobacteria;c__Acidobacteriia;o__Solibacterales;f__Solibacteraceae_(Subgroup_3);g__Candidatus	0	0	0	0	0	0	0	0	0	0	1	0	0	1	0	0	1	2	0	1
Otu04209	d__Bacteria;p__Acidobacteria;c__Acidobacteriia;o__Solibacterales;f__Solibacteraceae_(Subgroup_3);g__Candidatus	0	0	0	0	0	0	0	0	0	0	2	0	1	1	0	1	0	0	0	0
Otu04939	d__Bacteria;p__Acidobacteria;c__Acidobacteriia;o__Solibacterales;f__Solibacteraceae_(Subgroup_3);g__Candidatus	2	0	0	0	0	0	0	0	0	0	0	0	0	0	1	0	0	0	0	0
Otu06943	d__Bacteria;p__Acidobacteria;c__Acidobacteriia;o__Solibacterales;f__Solibacteraceae_(Subgroup_3);g__Candidatus	0	0	0	0	0	0	1	0	0	0	0	0	2	0	0	0	0	0	0	0
Otu09094	d__Bacteria;p__Acidobacteria;c__Acidobacteriia;o__Solibacterales;f__Solibacteraceae_(Subgroup_3);g__Candidatus	0	0	0	0	0	0	0	0	0	0	0	0	1	0	0	0	0	0	0	0
Otu11045	d__Bacteria;p__Acidobacteria;c__Acidobacteriia;o__Solibacterales;f__Solibacteraceae_(Subgroup_3);g__Candidatus	0	0	0	0	0	0	0	0	0	0	1	0	1	0	0	0	0	0	0	0
Otu11620	d__Bacteria;p__Acidobacteria;c__Acidobacteriia;o__Solibacterales;f__Solibacteraceae_(Subgroup_3);g__Candidatus	0	0	0	0	0	0	0	0	0	0	0	0	1	0	0	0	0	0	0	0
Otu00342	d__Bacteria;p__Acidobacteria;c__Acidobacteriia;o__Solibacterales;f__Solibacteraceae_(Subgroup_3);g__Paludibaculum	2	0	0	0	0	2	0	0	0	22	3	1	3	3	4	7	2	1	3	4
Otu03903	d__Bacteria;p__Acidobacteria;c__Acidobacteriia;o__Solibacterales;f__Solibacteraceae_(Subgroup_3);g__Paludibaculum	0	0	0	0	0	0	0	0	0	0	1	0	0	0	1	1	0	0	0	0
Otu06035	d__Bacteria;p__Acidobacteria;c__Acidobacteriia;o__Solibacterales;f__Solibacteraceae_(Subgroup_3);g__Paludibaculum	0	0	0	0	0	0	0	0	0	0	0	0	0	0	2	0	0	0	0	0
Otu06663	d__Bacteria;p__Acidobacteria;c__Acidobacteriia;o__Solibacterales;f__Solibacteraceae_(Subgroup_3);g__Paludibaculum	0	0	0	0	0	0	0	0	0	0	1	0	0	1	1	0	0	0	0	1
Otu12685	d__Bacteria;p__Acidobacteria;c__Acidobacteriia;o__Solibacterales;f__Solibacteraceae_(Subgroup_3);g__Paludibaculum	0	0	0	0	0	0	0	0	0	2	0	0	0	0	0	0	1	0	0	0
Otu00313	d__Bacteria;p__Acidobacteria;c__AT-s3-28	0	0	55	0	0	0	0	0	0	0	1	0	0	0	0	0	0	0	0	0
Otu00754	d__Bacteria;p__Acidobacteria;c__AT-s3-29	0	0	24	0	0	0	0	0	0	0	0	0	0	0	0	0	0	0	0	0
Otu03121	d__Bacteria;p__Acidobacteria;c__Blastocatellia_(Subgroup_4)	0	0	0	0	0	0	0	0	0	0	0	1	1	0	1	0	1	1	1	0
Otu04979	d__Bacteria;p__Acidobacteria;c__Blastocatellia_(Subgroup_4)	0	0	0	0	0	0	1	0	0	0	0	0	0	0	2	0	2	1	0	0
Otu05766	d__Bacteria;p__Acidobacteria;c__Blastocatellia_(Subgroup_4)	0	0	0	0	0	0	0	0	0	0	0	0	1	0	0	0	0	0	0	1
Otu10203	d__Bacteria;p__Acidobacteria;c__Blastocatellia_(Subgroup_4)	0	0	0	0	0	0	0	0	0	0	0	0	0	0	1	1	0	1	0	0
Otu10419	d__Bacteria;p__Acidobacteria;c__Blastocatellia_(Subgroup_4)	0	0	0	0	0	0	0	0	0	0	0	0	0	1	0	1	0	0	0	0
Otu04752	d__Bacteria;p__Acidobacteria;c__Blastocatellia_(Subgroup_4)	0	0	0	0	0	0	0	0	0	0	1	2	0	0	0	1	0	0	1	0
Otu06116	d__Bacteria;p__Acidobacteria;c__Blastocatellia_(Subgroup_4)	0	0	0	0	0	0	0	0	0	0	0	1	1	0	0	0	0	1	1	0
Otu08565	d__Bacteria;p__Acidobacteria;c__Blastocatellia_(Subgroup_4)	0	0	0	0	0	0	0	0	0	0	0	1	0	0	1	1	0	0	0	0
Otu09606	d__Bacteria;p__Acidobacteria;c__Blastocatellia_(Subgroup_4)	0	0	0	0	0	0	0	0	0	0	0	0	0	0	0	1	0	1	0	0
Otu11718	d__Bacteria;p__Acidobacteria;c__Blastocatellia_(Subgroup_4)	0	0	0	0	0	0	0	0	0	0	1	0	1	0	0	1	0	0	0	0
Otu12059	d__Bacteria;p__Acidobacteria;c__Blastocatellia_(Subgroup_4)	0	0	0	0	0	0	0	0	0	0	0	0	0	0	0	0	0	0	0	0
Otu12605	d__Bacteria;p__Acidobacteria;c__Blastocatellia_(Subgroup_4)	0	0	0	0	0	0	0	0	2	0	1	0	0	0	0	0	0	0	0	0
Otu00584	d__Bacteria;p__Acidobacteria;c__Blastocatellia_(Subgroup_4);o__Blastocatellales;f__Blastocatellaceae	0	1	0	3	0	0	0	0	1	2	4	1	3	8	2	2	6	4	4	3
Otu03721	d__Bacteria;p__Acidobacteria;c__Blastocatellia_(Subgroup_4);o__Blastocatellales;f__Blastocatellaceae	0	0	0	0	0	0	1	0	0	1	0	0	1	0	2	0	1	0	0	0
Otu05163	d__Bacteria;p__Acidobacteria;c__Blastocatellia_(Subgroup_4);o__Blastocatellales;f__Blastocatellaceae	0	0	0	0	0	0	0	0	0	0	0	0	0	1	1	1	0	2	0	0
Otu05357	d__Bacteria;p__Acidobacteria;c__Blastocatellia_(Subgroup_4);o__Blastocatellales;f__Blastocatellaceae	0	0	0	0	0	0	0	0	0	0	1	0	0	1	1	0	1	1	0	1
Otu06023	d__Bacteria;p__Acidobacteria;c__Blastocatellia_(Subgroup_4);o__Blastocatellales;f__Blastocatellaceae	0	0	0	0	0	0	0	0	0	0	0	0	2	0	1	1	0	0	0	0
Otu06064	d__Bacteria;p__Acidobacteria;c__Blastocatellia_(Subgroup_4);o__Blastocatellales;f__Blastocatellaceae	0	0	0	0	0	0	0	0	0	1	0	0	2	0	0	0	0	0	0	1
Otu08190	d__Bacteria;p__Acidobacteria;c__Blastocatellia_(Subgroup_4);o__Blastocatellales;f__Blastocatellaceae	0	0	0	0	0	0	0	0	0	0	0	0	0	0	0	0	1	1	0	0
Otu08487	d__Bacteria;p__Acidobacteria;c__Blastocatellia_(Subgroup_4);o__Blastocatellales;f__Blastocatellaceae	0	0	0	0	0	0	0	0	0	0	0	0	0	0	0	0	1	1	0	1
Otu09225	d__Bacteria;p__Acidobacteria;c__Blastocatellia_(Subgroup_4);o__Blastocatellales;f__Blastocatellaceae	0	0	0	0	0	0	0	0	0	0	0	1	1	0	0	0	0	0	0	1
Otu09439	d__Bacteria;p__Acidobacteria;c__Blastocatellia_(Subgroup_4);o__Blastocatellales;f__Blastocatellaceae	0	0	0	0	0	0	0	0	0	0	0	0	0	0	1	1	0	0	0	0
Otu09554	d__Bacteria;p__Acidobacteria;c__Blastocatellia_(Subgroup_4);o__Blastocatellales;f__Blastocatellaceae	0	0	0	0	0	0	0	0	0	0	0	0	0	0	0	0	0	0	0	1
Otu09594	d__Bacteria;p__Acidobacteria;c__Blastocatellia_(Subgroup_4);o__Blastocatellales;f__Blastocatellaceae	0	0	0	0	0	0	0	0	0	0	0	0	0	0	0	0	1	0	0	0
Otu10214	d__Bacteria;p__Acidobacteria;c__Blastocatellia_(Subgroup_4);o__Blastocatellales;f__Blastocatellaceae	0	0	0	0	0	0	0	0	0	0	1	0	0	0	0	1	0	0	0	0
Otu10425	d__Bacteria;p__Acidobacteria;c__Blastocatellia_(Subgroup_4);o__Blastocatellales;f__Blastocatellaceae	0	0	0	0	0	0	0	0	0	0	0	1	0	1	0	0	0	0	1	0
Otu10616	d__Bacteria;p__Acidobacteria;c__Blastocatellia_(Subgroup_4);o__Blastocatellales;f__Blastocatellaceae	0	0	0	0	0	0	0	0	0	0	0	0	0	0	0	0	0	1	1	1
Otu10999	d__Bacteria;p__Acidobacteria;c__Blastocatellia_(Subgroup_4);o__Blastocatellales;f__Blastocatellaceae	0	0	0	0	0	0	0	0	0	0	0	0	0	1	1	0	0	0	0	0
Otu11236	d__Bacteria;p__Acidobacteria;c__Blastocatellia_(Subgroup_4);o__Blastocatellales;f__Blastocatellaceae	0	0	0	0	0	0	0	0	0	0	0	0	0	0	0	0	1	0	0	0
Otu00117	d__Bacteria;p__Acidobacteria;c__Blastocatellia_(Subgroup_4);o__Blastocatellales;f__Blastocatellaceae	0	1	0	6	10	3	0	0	13	27	14	13	23	17	10	12	15	11	27	17
Otu01468	d__Bacteria;p__Acidobacteria;c__Blastocatellia_(Subgroup_4);o__Blastocatellales;f__Blastocatellaceae	0	0	0	0	0	0	0	0	1	6	0	0	3	1	0	0	0	0	0	0
Otu04701	d__Bacteria;p__Acidobacteria;c__Blastocatellia_(Subgroup_4);o__Blastocatellales;f__Blastocatellaceae	0	0	0	0	0	0	0	0	0	0	0	0	1	0	0	0	0	0	0	1
Otu07650	d__Bacteria;p__Acidobacteria;c__Blastocatellia_(Subgroup_4);o__Blastocatellales;f__Blastocatellaceae	0	0	0	0	0	0	0	0	0	0	1	0	0	0	0	0	0	0	0	1
Otu11168	d__Bacteria;p__Acidobacteria;c__Blastocatellia_(Subgroup_4);o__Blastocatellales;f__Blastocatellaceae	0	0	0	0	0	0	0	0	0	0	0	0	0	0	0	0	0	0	0	2
Otu12236	d__Bacteria;p__Acidobacteria;c__Blastocatellia_(Subgroup_4);o__Blastocatellales;f__Blastocatellaceae	0	0	0	0	0	0	0	0	0	0	0	0	0	0	1	0	0	0	0	0
Otu00151	d__Bacteria;p__Acidobacteria;c__Blastocatellia_(Subgroup_4);o__Blastocatellales;f__Blastocatellaceae	0	1	0	2	9	3	7	2	5	2	7	7	14	17	17	16	13	19	19	13
Otu00650	d__Bacteria;p__Acidobacteria;c__Blastocatellia_(Subgroup_4);o__Blastocatellales;f__Blastocatellaceae	0	0	0	0	0	0	0	3	1	1	0	0	0	6	3	4	5	9	2	1
Otu01369	d__Bacteria;p__Acidobacteria;c__Blastocatellia_(Subgroup_4);o__Blastocatellales;f__Blastocatellaceae	0	0	0	0	3	1	0	0	1	0	1	2	1	1	0	1	1	1	0	1
Otu01835	d__Bacteria;p__Acidobacteria;c__Blastocatellia_(Subgroup_4);o__Blastocatellales;f__Blastocatellaceae	0	0	0	0	0	0	0	0	2	0	1	0	1	1	2	1	0	2	0	0
Otu02403	d__Bacteria;p__Acidobacteria;c__Blastocatellia_(Subgroup_4);o__Blastocatellales;f__Blastocatellaceae	0	0	0	0	0	0	0	0	0	0	0	1	0	1	1	3	1	0	0	1
Otu03292	d__Bacteria;p__Acidobacteria;c__Blastocatellia_(Subgroup_4);o__Blastocatellales;f__Blastocatellaceae	0	0	0	0	0	0	0	0	0	0	0	0	1	0	1	1	0	0	0	0
Otu03501	d__Bacteria;p__Acidobacteria;c__Blastocatellia_(Subgroup_4);o__Blastocatellales;f__Blastocatellaceae	0	0	0	0	0	0	0	0	0	0	0	0	1	2	2	1	0	0	0	0
Otu04039	d__Bacteria;p__Acidobacteria;c__Blastocatellia_(Subgroup_4);o__Blastocatellales;f__Blastocatellaceae	0	0	0	0	0	0	0	0	0	0	0	0	0	1	0	1	1	0	1	0
Otu04410	d__Bacteria;p__Acidobacteria;c__Blastocatellia_(Subgroup_4);o__Blastocatellales;f__Blastocatellaceae	0	0	0	0	0	0	0	0	0	0	0	1	0	1	0	0	1	2	1	0
Otu05642	d__Bacteria;p__Acidobacteria;c__Blastocatellia_(Subgroup_4);o__Blastocatellales;f__Blastocatellaceae	0	0	0	0	0	0	0	0	0	0	0	1	2	0	0	0	0	0	0	0
Otu06128	d__Bacteria;p__Acidobacteria;c__Blastocatellia_(Subgroup_4);o__Blastocatellales;f__Blastocatellaceae	0	0	0	0	0	0	0	0	0	0	0	0	2	0	0	0	1	0	0	0
Otu06556	d__Bacteria;p__Acidobacteria;c__Blastocatellia_(Subgroup_4);o__Blastocatellales;f__Blastocatellaceae	0	0	0	0	0	0	0	0	0	0	0	0	0	0	0	2	1	0	0	0
Otu07705	d__Bacteria;p__Acidobacteria;c__Blastocatellia_(Subgroup_4);o__Blastocatellales;f__Blastocatellaceae	0	0	0	0	0	0	0	0	0	0	2	0	0	0	0	1	0	0	0	0
Otu08742	d__Bacteria;p__Acidobacteria;c__Blastocatellia_(Subgroup_4);o__Blastocatellales;f__Blastocatellaceae	0	0	0	0	0	1	0	0	0	0	0	0	0	1	0	0	1	1	0	0
Otu09294	d__Bacteria;p__Acidobacteria;c__Blastocatellia_(Subgroup_4);o__Blastocatellales;f__Blastocatellaceae	0	0	0	0	0	0	0	0	0	0	0	0	0	0	0	0	0	0	1	0
Otu09600	d__Bacteria;p__Acidobacteria;c__Blastocatellia_(Subgroup_4);o__Blastocatellales;f__Blastocatellaceae	0	0	0	0	0	0	0	0	0	0	0	0	0	0	0	0	0	1	0	0
Otu10802	d__Bacteria;p__Acidobacteria;c__Blastocatellia_(Subgroup_4);o__Blastocatellales;f__Blastocatellaceae	0	0	0	0	0	0	0	0	0	0	0	0	0	0	0	1	0	0	0	0
Otu11601	d__Bacteria;p__Acidobacteria;c__Blastocatellia_(Subgroup_4);o__Blastocatellales;f__Blastocatellaceae	0	0	0	0	0	0	0	0	0	0	0	0	1	0	1	0	0	0	0	0
Otu11687	d__Bacteria;p__Acidobacteria;c__Blastocatellia_(Subgroup_4);o__Blastocatellales;f__Blastocatellaceae	0	0	0	0	0	0	0	0	0	0	0	0	0	0	1	0	1	0	0	0
Otu11698	d__Bacteria;p__Acidobacteria;c__Blastocatellia_(Subgroup_4);o__Blastocatellales;f__Blastocatellaceae	0	0	0	0	0	0	0	0	0	0	0	0	0	0	1	0	0	0	0	0
Otu11720	d__Bacteria;p__Acidobacteria;c__Blastocatellia_(Subgroup_4);o__Blastocatellales;f__Blastocatellaceae	0	0	0	0	0	0	0	0	0	0	0	0	0	0	0	1	0	0	0	0
Otu11883	d__Bacteria;p__Acidobacteria;c__Blastocatellia_(Subgroup_4);o__Blastocatellales;f__Blastocatellaceae	0	0	0	0	0	0	0	0	0	0	1	0	0	1	1	0	0	0	0	0
Otu09367	d__Bacteria;p__Acidobacteria;c__Blastocatellia_(Subgroup_4);o__Blastocatellales;f__Blastocatellaceae	0	0	0	0	0	0	0	0	0	0	0	0	0	1	0	0	0	1	1	0
Otu00555	d__Bacteria;p__Acidobacteria;c__Blastocatellia_(Subgroup_4);o__Blastocatellales;f__Blastocatellaceae;g__Aridibacter	1	0	0	2	0	4	0	1	7	4	2	1	0	2	0	1	2	3	7	1
Otu06191	d__Bacteria;p__Acidobacteria;c__Blastocatellia_(Subgroup_4);o__Blastocatellales;f__Blastocatellaceae;g__Aridibacter	0	0	0	0	0	0	0	0	0	0	0	0	0	0	0	1	0	0	0	0
Otu09038	d__Bacteria;p__Acidobacteria;c__Blastocatellia_(Subgroup_4);o__Blastocatellales;f__Blastocatellaceae;g__Aridibacter	0	0	0	2	0	0	0	0	0	0	0	0	0	0	0	0	0	0	0	1
Otu09211	d__Bacteria;p__Acidobacteria;c__Blastocatellia_(Subgroup_4);o__Blastocatellales;f__Blastocatellaceae;g__Aridibacter	0	0	0	0	0	0	0	0	0	0	0	0	1	1	0	0	0	0	1	0
Otu12611	d__Bacteria;p__Acidobacteria;c__Blastocatellia_(Subgroup_4);o__Blastocatellales;f__Blastocatellaceae;g__Aridibacter	0	0	0	1	0	0	0	0	1	0	0	0	0	0	0	0	0	0	0	0
Otu00804	d__Bacteria;p__Acidobacteria;c__Blastocatellia_(Subgroup_4);o__Blastocatellales;f__Blastocatellaceae;g__Blastocatella	0	0	0	1	3	0	6	0	3	0	2	1	1	0	1	2	2	3	0	2
Otu02507	d__Bacteria;p__Acidobacteria;c__Blastocatellia_(Subgroup_4);o__Blastocatellales;f__Blastocatellaceae;g__Blastocatella	0	0	0	0	0	2	0	0	0	0	0	0	1	0	1	1	0	0	0	1
Otu06812	d__Bacteria;p__Acidobacteria;c__Blastocatellia_(Subgroup_4);o__Blastocatellales;f__Blastocatellaceae;g__Blastocatella	0	0	0	0	1	0	0	0	1	0	0	0	0	0	0	0	0	1	0	0
Otu08209	d__Bacteria;p__Acidobacteria;c__Blastocatellia_(Subgroup_4);o__Blastocatellales;f__Blastocatellaceae;g__Blastocatella	0	0	0	0	0	0	0	0	0	0	0	0	0	0	0	0	0	3	1	0
Otu11538	d__Bacteria;p__Acidobacteria;c__Blastocatellia_(Subgroup_4);o__Blastocatellales;f__Blastocatellaceae;g__Blastocatella	0	0	0	0	0	0	0	0	0	0	0	0	0	0	0	0	0	2	0	0
Otu12374	d__Bacteria;p__Acidobacteria;c__Blastocatellia_(Subgroup_4);o__Blastocatellales;f__Blastocatellaceae;g__Blastocatella	0	0	0	0	0	0	0	1	0	0	0	0	0	0	0	0	0	0	0	0
Otu00372	d__Bacteria;p__Acidobacteria;c__Blastocatellia_(Subgroup_4);o__Blastocatellales;f__Blastocatellaceae;g__Stenotrophobacter	0	0	0	0	0	4	0	11	2	0	1	1	0	1	4	8	7	6	11	5
Otu02225	d__Bacteria;p__Acidobacteria;c__Blastocatellia_(Subgroup_4);o__Blastocatellales;f__Blastocatellaceae;g__Stenotrophobacter	0	0	0	3	0	0	4	0	0	0	0	0	0	0	0	1	0	0	0	0
Otu02238	d__Bacteria;p__Acidobacteria;c__Blastocatellia_(Subgroup_4);o__Blastocatellales;f__Blastocatellaceae;g__Stenotrophobacter	0	0	0	0	0	0	2	0	0	0	1	0	1	0	0	0	1	1	0	0
Otu02536	d__Bacteria;p__Acidobacteria;c__Blastocatellia_(Subgroup_4);o__Blastocatellales;f__Blastocatellaceae;g__Stenotrophobacter	0	0	0	0	0	0	1	0	2	0	0	0	0	0	1	0	3	2	0	0
Otu03834	d__Bacteria;p__Acidobacteria;c__Blastocatellia_(Subgroup_4);o__Blastocatellales;f__Blastocatellaceae;g__Stenotrophobacter	0	0	0	0	0	0	0	0	0	1	0	0	0	0	1	0	3	0	1	0
Otu04689	d__Bacteria;p__Acidobacteria;c__Blastocatellia_(Subgroup_4);o__Blastocatellales;f__Blastocatellaceae;g__Stenotrophobacter	0	0	0	0	0	0	0	0	0	0	0	0	0	2	0	1	0	0	1	0
Otu05391	d__Bacteria;p__Acidobacteria;c__Blastocatellia_(Subgroup_4);o__Blastocatellales;f__Blastocatellaceae;g__Stenotrophobacter	0	0	0	0	0	0	0	0	0	0	0	0	0	0	0	1	0	0	0	3
Otu05472	d__Bacteria;p__Acidobacteria;c__Blastocatellia_(Subgroup_4);o__Blastocatellales;f__Blastocatellaceae;g__Stenotrophobacter	0	0	0	0	0	0	0	0	0	1	0	1	0	1	0	0	0	1	1	0
Otu06182	d__Bacteria;p__Acidobacteria;c__Blastocatellia_(Subgroup_4);o__Blastocatellales;f__Blastocatellaceae;g__Stenotrophobacter	0	0	0	0	0	0	0	0	0	0	0	0	0	0	1	1	0	0	1	0
Otu06308	d__Bacteria;p__Acidobacteria;c__Blastocatellia_(Subgroup_4);o__Blastocatellales;f__Blastocatellaceae;g__Stenotrophobacter	0	0	0	0	0	0	0	0	0	0	0	0	2	1	0	1	0	0	0	0
Otu06716	d__Bacteria;p__Acidobacteria;c__Blastocatellia_(Subgroup_4);o__Blastocatellales;f__Blastocatellaceae;g__Stenotrophobacter	0	0	0	0	0	0	0	0	0	0	0	0	0	0	2	0	0	1	0	0
Otu07074	d__Bacteria;p__Acidobacteria;c__Blastocatellia_(Subgroup_4);o__Blastocatellales;f__Blastocatellaceae;g__Stenotrophobacter	0	0	0	0	0	0	0	0	0	0	0	0	0	1	0	0	0	1	1	0
Otu07315	d__Bacteria;p__Acidobacteria;c__Blastocatellia_(Subgroup_4);o__Blastocatellales;f__Blastocatellaceae;g__Stenotrophobacter	0	0	0	0	0	0	0	0	0	0	0	0	0	1	0	0	0	0	0	1
Otu08129	d__Bacteria;p__Acidobacteria;c__Blastocatellia_(Subgroup_4);o__Blastocatellales;f__Blastocatellaceae;g__Stenotrophobacter	0	0	0	0	0	0	0	0	0	0	1	0	0	0	0	0	0	0	0	0
Otu09339	d__Bacteria;p__Acidobacteria;c__Blastocatellia_(Subgroup_4);o__Blastocatellales;f__Blastocatellaceae;g__Stenotrophobacter	0	0	0	0	0	0	0	0	0	0	0	0	0	1	2	0	0	0	0	0
Otu11033	d__Bacteria;p__Acidobacteria;c__Blastocatellia_(Subgroup_4);o__Blastocatellales;f__Blastocatellaceae;g__Stenotrophobacter	0	0	0	0	0	1	0	0	0	0	0	0	0	0	0	0	0	0	1	0
Otu11382	d__Bacteria;p__Acidobacteria;c__Blastocatellia_(Subgroup_4);o__Blastocatellales;f__Blastocatellaceae;g__Stenotrophobacter	0	0	0	0	0	0	0	0	0	0	0	0	0	0	0	0	0	0	0	0
Otu12092	d__Bacteria;p__Acidobacteria;c__Blastocatellia_(Subgroup_4);o__Blastocatellales;f__Blastocatellaceae;g__Stenotrophobacter	0	0	0	0	1	0	0	0	0	1	0	0	0	0	0	1	0	0	0	0
Otu00972	d__Bacteria;p__Acidobacteria;c__Blastocatellia_(Subgroup_4);o__DS-100	2	0	3	0	0	0	0	0	0	13	2	0	0	0	0	0	0	0	2	0
Otu02538	d__Bacteria;p__Acidobacteria;c__Blastocatellia_(Subgroup_4);o__DS-101	0	0	0	0	0	0	0	0	0	0	1	1	1	1	0	0	1	0	2	0
Otu04056	d__Bacteria;p__Acidobacteria;c__Blastocatellia_(Subgroup_4);o__DS-102	0	0	0	0	0	0	0	0	0	0	0	0	3	0	0	0	0	0	0	0
Otu06070	d__Bacteria;p__Acidobacteria;c__Blastocatellia_(Subgroup_4);o__DS-103	0	0	0	0	0	0	0	0	0	0	1	0	0	0	0	0	0	1	0	1
Otu06415	d__Bacteria;p__Acidobacteria;c__Blastocatellia_(Subgroup_4);o__DS-104	0	0	0	0	0	0	0	0	0	0	0	1	0	0	0	0	0	0	0	0
Otu07296	d__Bacteria;p__Acidobacteria;c__Blastocatellia_(Subgroup_4);o__DS-105	0	0	0	0	0	0	0	0	0	0	0	0	0	0	0	0	0	0	1	0
Otu10360	d__Bacteria;p__Acidobacteria;c__Blastocatellia_(Subgroup_4);o__DS-106	0	0	0	0	0	0	0	0	0	0	0	0	0	1	0	0	1	0	0	0
Otu06232	d__Bacteria;p__Acidobacteria;c__Blastocatellia_(Subgroup_4);o__Elev-16S-573	0	0	0	0	0	0	0	0	1	0	0	0	0	0	0	1	1	2	0	0
Otu07399	d__Bacteria;p__Acidobacteria;c__Blastocatellia_(Subgroup_4);o__Elev-16S-574	0	0	0	0	0	0	0	0	0	0	0	0	1	1	0	0	0	0	0	0
Otu11408	d__Bacteria;p__Acidobacteria;c__Blastocatellia_(Subgroup_4);o__Elev-16S-575	0	0	0	0	0	0	0	0	0	0	0	0	2	0	0	0	0	0	0	0
Otu00223	d__Bacteria;p__Acidobacteria;c__Blastocatellia_(Subgroup_4);o__Pyrinomonadales;f__Pyrinomonadaceae	0	0	17	1	8	0	0	0	1	19	4	3	6	4	5	7	4	7	9	7
Otu00279	d__Bacteria;p__Acidobacteria;c__Blastocatellia_(Subgroup_4);o__Pyrinomonadales;f__Pyrinomonadaceae	0	0	0	3	0	0	0	0	2	0	17	8	30	6	3	4	7	1	2	3
Otu00499	d__Bacteria;p__Acidobacteria;c__Blastocatellia_(Subgroup_4);o__Pyrinomonadales;f__Pyrinomonadaceae	0	0	0	1	0	0	0	0	0	6	1	0	23	7	0	2	1	1	1	0
Otu01230	d__Bacteria;p__Acidobacteria;c__Blastocatellia_(Subgroup_4);o__Pyrinomonadales;f__Pyrinomonadaceae	0	0	0	0	0	0	0	0	0	0	0	2	2	3	1	0	0	0	2	5
Otu01280	d__Bacteria;p__Acidobacteria;c__Blastocatellia_(Subgroup_4);o__Pyrinomonadales;f__Pyrinomonadaceae	0	1	0	1	0	0	0	0	3	3	0	2	2	1	0	0	1	0	4	0
Otu01300	d__Bacteria;p__Acidobacteria;c__Blastocatellia_(Subgroup_4);o__Pyrinomonadales;f__Pyrinomonadaceae	0	1	0	0	0	0	0	0	0	0	1	2	0	0	0	1	1	1	1	0
Otu01395	d__Bacteria;p__Acidobacteria;c__Blastocatellia_(Subgroup_4);o__Pyrinomonadales;f__Pyrinomonadaceae	0	0	8	0	0	0	0	0	0	0	1	0	2	1	0	0	0	0	0	0
Otu02752	d__Bacteria;p__Acidobacteria;c__Blastocatellia_(Subgroup_4);o__Pyrinomonadales;f__Pyrinomonadaceae	0	0	0	0	0	0	0	0	0	0	1	1	1	0	1	0	1	0	1	1
Otu02829	d__Bacteria;p__Acidobacteria;c__Blastocatellia_(Subgroup_4);o__Pyrinomonadales;f__Pyrinomonadaceae	0	0	0	0	0	0	0	0	0	0	3	1	2	1	0	0	0	0	0	0
Otu04033	d__Bacteria;p__Acidobacteria;c__Blastocatellia_(Subgroup_4);o__Pyrinomonadales;f__Pyrinomonadaceae	0	0	0	0	0	0	0	0	0	0	0	0	0	0	0	0	1	1	2	1
Otu04601	d__Bacteria;p__Acidobacteria;c__Blastocatellia_(Subgroup_4);o__Pyrinomonadales;f__Pyrinomonadaceae	0	0	0	0	0	0	0	0	0	0	0	0	1	0	0	1	0	0	0	1
Otu04870	d__Bacteria;p__Acidobacteria;c__Blastocatellia_(Subgroup_4);o__Pyrinomonadales;f__Pyrinomonadaceae	0	0	0	0	0	0	0	0	0	1	0	0	0	0	1	1	1	0	1	0
Otu05199	d__Bacteria;p__Acidobacteria;c__Blastocatellia_(Subgroup_4);o__Pyrinomonadales;f__Pyrinomonadaceae	0	0	0	0	0	0	0	0	0	0	0	1	0	2	0	0	1	0	0	0
Otu06109	d__Bacteria;p__Acidobacteria;c__Blastocatellia_(Subgroup_4);o__Pyrinomonadales;f__Pyrinomonadaceae	0	0	0	0	0	0	0	0	0	0	0	3	0	0	0	0	0	0	0	1
Otu06397	d__Bacteria;p__Acidobacteria;c__Blastocatellia_(Subgroup_4);o__Pyrinomonadales;f__Pyrinomonadaceae	0	0	0	0	0	0	0	0	0	0	0	0	2	1	0	0	0	0	0	0
Otu07085	d__Bacteria;p__Acidobacteria;c__Blastocatellia_(Subgroup_4);o__Pyrinomonadales;f__Pyrinomonadaceae	0	0	0	0	0	0	2	0	0	0	0	0	0	0	0	0	0	0	0	0
Otu08160	d__Bacteria;p__Acidobacteria;c__Blastocatellia_(Subgroup_4);o__Pyrinomonadales;f__Pyrinomonadaceae	0	0	0	0	0	0	0	0	0	0	0	0	0	0	0	0	0	0	0	1
Otu08255	d__Bacteria;p__Acidobacteria;c__Blastocatellia_(Subgroup_4);o__Pyrinomonadales;f__Pyrinomonadaceae	0	0	0	0	0	0	0	0	0	0	0	1	0	0	0	1	0	1	0	0
Otu08695	d__Bacteria;p__Acidobacteria;c__Blastocatellia_(Subgroup_4);o__Pyrinomonadales;f__Pyrinomonadaceae	0	0	0	0	0	0	0	0	0	1	0	0	0	0	0	1	0	0	0	0
Otu09114	d__Bacteria;p__Acidobacteria;c__Blastocatellia_(Subgroup_4);o__Pyrinomonadales;f__Pyrinomonadaceae	0	0	0	0	0	0	0	0	0	0	0	1	1	0	0	0	0	0	0	0
Otu09224	d__Bacteria;p__Acidobacteria;c__Blastocatellia_(Subgroup_4);o__Pyrinomonadales;f__Pyrinomonadaceae	0	0	0	0	0	0	0	0	0	0	1	0	1	0	0	0	1	0	0	0
Otu09891	d__Bacteria;p__Acidobacteria;c__Blastocatellia_(Subgroup_4);o__Pyrinomonadales;f__Pyrinomonadaceae	0	0	0	0	0	0	0	0	0	0	0	0	0	0	0	0	0	0	0	1
Otu10221	d__Bacteria;p__Acidobacteria;c__Blastocatellia_(Subgroup_4);o__Pyrinomonadales;f__Pyrinomonadaceae	0	0	0	0	0	0	0	0	0	0	0	0	0	1	0	0	0	0	0	0
Otu10445	d__Bacteria;p__Acidobacteria;c__Blastocatellia_(Subgroup_4);o__Pyrinomonadales;f__Pyrinomonadaceae	0	0	0	0	0	0	0	0	0	0	1	0	0	0	0	0	0	0	0	0
Otu10655	d__Bacteria;p__Acidobacteria;c__Blastocatellia_(Subgroup_4);o__Pyrinomonadales;f__Pyrinomonadaceae	0	0	0	0	0	0	0	0	0	0	0	0	0	0	0	0	1	0	0	0
Otu10833	d__Bacteria;p__Acidobacteria;c__Blastocatellia_(Subgroup_4);o__Pyrinomonadales;f__Pyrinomonadaceae	0	0	0	0	0	0	0	0	0	0	0	0	1	0	0	0	0	1	0	0
Otu11513	d__Bacteria;p__Acidobacteria;c__Blastocatellia_(Subgroup_4);o__Pyrinomonadales;f__Pyrinomonadaceae	0	0	0	0	0	0	0	0	0	0	0	0	1	0	0	0	0	0	1	0
Otu12667	d__Bacteria;p__Acidobacteria;c__Blastocatellia_(Subgroup_4);o__Pyrinomonadales;f__Pyrinomonadaceae	0	0	0	0	0	0	0	1	0	0	0	0	0	0	0	0	1	0	0	0
Otu00996	d__Bacteria;p__Acidobacteria;c__Holophagae	0	0	0	0	0	0	0	0	0	0	5	2	0	1	5	3	2	2	4	1
Otu04067	d__Bacteria;p__Acidobacteria;c__Holophagae	0	0	0	0	0	0	0	0	0	0	1	1	1	1	0	0	0	0	1	0
Otu05057	d__Bacteria;p__Acidobacteria;c__Holophagae	0	0	0	0	0	0	0	0	0	0	0	0	3	0	0	0	0	0	0	0
Otu08091	d__Bacteria;p__Acidobacteria;c__Holophagae	0	0	0	0	0	0	0	0	0	0	1	0	1	0	0	0	0	0	0	0
Otu08610	d__Bacteria;p__Acidobacteria;c__Holophagae	0	0	0	0	0	0	0	0	0	0	1	0	1	0	0	0	0	0	0	0
Otu11665	d__Bacteria;p__Acidobacteria;c__Holophagae	0	0	0	0	0	0	0	0	0	0	0	0	0	0	0	0	0	0	0	0
Otu03018	d__Bacteria;p__Acidobacteria;c__Holophagae;o__Holophagales;f__Holophagaceae;g__Geothrix	0	0	0	0	0	0	0	0	0	0	1	0	0	0	2	3	1	2	0	0
Otu03496	d__Bacteria;p__Acidobacteria;c__Holophagae;o__Holophagales;f__Holophagaceae;g__Geothrix	0	0	0	0	0	0	0	0	0	0	0	1	0	1	2	1	0	0	0	0
Otu05143	d__Bacteria;p__Acidobacteria;c__Holophagae;o__Holophagales;f__Holophagaceae;g__Geothrix	0	0	0	0	0	0	0	0	0	0	1	0	1	0	0	0	0	1	0	1
Otu07204	d__Bacteria;p__Acidobacteria;c__Holophagae;o__Holophagales;f__Holophagaceae;g__Geothrix	0	0	0	0	0	0	0	0	0	0	0	0	0	1	0	2	0	1	0	0
Otu07592	d__Bacteria;p__Acidobacteria;c__Holophagae;o__Holophagales;f__Holophagaceae;g__Geothrix	0	0	0	0	0	0	0	0	0	0	0	0	0	0	0	0	0	0	0	0
Otu07886	d__Bacteria;p__Acidobacteria;c__Holophagae;o__Holophagales;f__Holophagaceae;g__Geothrix	0	0	0	0	0	0	0	0	0	0	0	0	0	1	0	0	1	0	0	1
Otu09812	d__Bacteria;p__Acidobacteria;c__Holophagae;o__Holophagales;f__Holophagaceae;g__Geothrix	0	0	0	0	0	0	0	0	0	0	0	1	0	0	0	0	0	0	0	0
Otu11356	d__Bacteria;p__Acidobacteria;c__Holophagae;o__Holophagales;f__Holophagaceae;g__Geothrix	0	0	0	0	0	0	0	0	0	0	0	0	0	0	0	1	0	0	0	0
Otu11548	d__Bacteria;p__Acidobacteria;c__Holophagae;o__Holophagales;f__Holophagaceae;g__Geothrix	0	0	0	0	0	0	0	0	0	0	0	0	1	1	0	1	0	0	0	0
Otu11935	d__Bacteria;p__Acidobacteria;c__Holophagae;o__Holophagales;f__Holophagaceae;g__Geothrix	0	0	0	0	0	0	0	0	0	0	0	0	0	0	1	0	0	0	0	0
Otu07507	d__Bacteria;p__Acidobacteria;c__Holophagae;o__Subgroup_7	0	0	0	0	0	0	0	0	0	0	0	0	0	0	0	0	0	0	1	0
Otu01510	d__Bacteria;p__Acidobacteria;c__Holophagae;o__Subgroup_7	0	0	0	1	0	0	0	0	0	0	3	0	6	1	0	0	2	0	2	0
Otu04331	d__Bacteria;p__Acidobacteria;c__Holophagae;o__Subgroup_7	0	0	0	0	0	0	0	0	0	0	0	0	1	0	0	0	2	0	0	0
Otu05425	d__Bacteria;p__Acidobacteria;c__Holophagae;o__Subgroup_7	0	0	0	0	0	0	0	0	0	0	0	0	3	0	0	1	0	0	1	0
Otu02987	d__Bacteria;p__Acidobacteria;c__Holophagae;o__Subgroup_7	0	0	0	0	0	0	0	0	0	0	0	1	1	1	0	0	1	0	4	0
Otu03454	d__Bacteria;p__Acidobacteria;c__Holophagae;o__Subgroup_7	3	0	0	1	0	0	0	0	0	0	0	0	1	0	0	0	0	0	0	0
Otu04155	d__Bacteria;p__Acidobacteria;c__Holophagae;o__Subgroup_7	0	0	0	0	0	0	0	0	0	0	0	1	3	1	0	0	0	0	1	0
Otu04230	d__Bacteria;p__Acidobacteria;c__Holophagae;o__Subgroup_7	0	0	0	0	0	0	0	0	0	0	1	0	3	2	0	0	0	0	0	0
Otu04552	d__Bacteria;p__Acidobacteria;c__Holophagae;o__Subgroup_7	0	0	0	0	0	0	0	0	0	0	0	0	1	0	0	0	1	5	0	0
Otu00664	d__Bacteria;p__Acidobacteria;c__Holophagae;o__Subgroup_7	0	0	0	0	0	0	0	0	0	15	5	2	2	0	0	0	2	2	5	2
Otu01688	d__Bacteria;p__Acidobacteria;c__Holophagae;o__Subgroup_7	0	0	0	0	0	0	0	0	0	0	0	1	8	0	0	0	1	0	1	0
Otu05997	d__Bacteria;p__Acidobacteria;c__Holophagae;o__Subgroup_7	0	0	0	0	0	0	0	0	0	0	0	0	2	0	0	0	0	0	1	0
Otu11699	d__Bacteria;p__Acidobacteria;c__Holophagae;o__Subgroup_7	0	0	0	0	0	0	0	0	0	1	0	0	0	0	0	0	0	1	0	0
Otu08580	d__Bacteria;p__Acidobacteria;c__Subgroup_11	0	0	0	0	0	0	0	0	0	0	0	0	0	0	1	0	0	0	1	0
Otu01469	d__Bacteria;p__Acidobacteria;c__Subgroup_17	0	0	0	0	0	0	0	0	0	12	0	0	1	0	0	0	0	0	0	0
Otu06926	d__Bacteria;p__Acidobacteria;c__Subgroup_17	0	0	0	0	0	0	0	3	0	0	0	0	0	0	0	0	0	0	0	0
Otu09702	d__Bacteria;p__Acidobacteria;c__Subgroup_17	0	0	0	0	0	0	0	0	0	0	0	0	0	0	1	1	0	0	0	0
Otu10145	d__Bacteria;p__Acidobacteria;c__Subgroup_17	0	0	0	0	0	0	0	0	0	0	0	0	0	0	0	0	0	1	0	0
Otu00831	d__Bacteria;p__Acidobacteria;c__Subgroup_17	0	1	0	0	0	4	0	0	0	0	1	2	4	0	2	3	2	0	3	3
Otu07597	d__Bacteria;p__Acidobacteria;c__Subgroup_17	0	0	0	0	0	0	0	0	0	0	1	0	1	0	1	0	0	0	0	0
Otu01980	d__Bacteria;p__Acidobacteria;c__Subgroup_17	0	0	0	0	0	0	0	0	1	0	1	0	1	0	3	2	0	0	1	2
Otu03109	d__Bacteria;p__Acidobacteria;c__Subgroup_17	0	0	0	0	0	0	0	0	0	0	1	2	5	0	0	0	0	0	1	1
Otu10493	d__Bacteria;p__Acidobacteria;c__Subgroup_17	0	0	0	0	0	0	0	0	0	0	0	0	1	0	0	0	0	0	0	0
Otu11334	d__Bacteria;p__Acidobacteria;c__Subgroup_17	0	0	0	0	0	0	0	0	0	0	0	0	0	0	1	1	0	0	0	0
Otu00982	d__Bacteria;p__Acidobacteria;c__Subgroup_17;o__Acidobacteriales	0	1	13	0	0	0	0	0	0	0	0	0	6	0	0	0	0	0	0	0
Otu07986	d__Bacteria;p__Acidobacteria;c__Subgroup_18	0	0	0	0	0	0	0	0	0	0	0	0	0	1	1	0	1	0	0	0
Otu01642	d__Bacteria;p__Acidobacteria;c__Subgroup_5	0	0	2	0	0	0	0	0	0	6	0	0	0	0	0	0	0	0	0	0
Otu01905	d__Bacteria;p__Acidobacteria;c__Subgroup_5	5	0	0	0	0	0	0	0	0	0	0	1	1	1	0	0	0	1	2	0
Otu02393	d__Bacteria;p__Acidobacteria;c__Subgroup_5	0	0	9	0	0	0	0	0	0	0	0	0	0	0	0	0	0	0	0	0
Otu03132	d__Bacteria;p__Acidobacteria;c__Subgroup_5;o__Acidobacteriales;f__Acidobacteriaceae;g__Acidobacterium	6	0	0	0	0	0	0	0	0	0	0	1	0	0	0	0	0	0	0	0
Otu00431	d__Bacteria;p__Acidobacteria;c__Subgroup_6	6	0	0	1	0	0	0	0	0	6	3	3	4	7	12	1	1	0	3	1
Otu00859	d__Bacteria;p__Acidobacteria;c__Subgroup_6	0	0	0	0	0	0	0	0	1	4	8	1	1	1	2	5	0	1	2	2
Otu01292	d__Bacteria;p__Acidobacteria;c__Subgroup_6	0	0	0	0	5	0	0	0	0	0	2	2	2	0	2	3	1	3	0	0
Otu01651	d__Bacteria;p__Acidobacteria;c__Subgroup_6	0	0	0	0	11	0	0	0	0	0	0	1	0	0	1	0	0	0	0	0
Otu03533	d__Bacteria;p__Acidobacteria;c__Subgroup_6	0	0	0	0	0	0	0	0	0	0	1	0	1	0	3	0	0	1	0	0
Otu06824	d__Bacteria;p__Acidobacteria;c__Subgroup_6	0	0	0	0	0	0	0	0	0	0	0	0	0	0	0	2	0	0	0	0
Otu06835	d__Bacteria;p__Acidobacteria;c__Subgroup_6	0	0	0	0	0	0	0	0	0	0	0	1	1	0	0	0	0	2	0	0
Otu07564	d__Bacteria;p__Acidobacteria;c__Subgroup_6	0	0	0	0	0	0	0	0	0	0	1	0	1	1	0	0	0	0	0	0
Otu07735	d__Bacteria;p__Acidobacteria;c__Subgroup_6	0	0	0	0	0	0	0	0	0	0	0	0	0	0	0	2	0	0	0	0
Otu08611	d__Bacteria;p__Acidobacteria;c__Subgroup_6	0	0	0	0	0	0	0	0	0	0	0	0	0	0	0	0	1	0	0	0
Otu09472	d__Bacteria;p__Acidobacteria;c__Subgroup_6	0	0	0	0	0	0	0	0	0	0	0	0	0	0	0	0	0	0	0	1
Otu09625	d__Bacteria;p__Acidobacteria;c__Subgroup_6	0	0	0	0	0	0	0	0	0	0	0	0	0	0	1	0	0	0	0	0
Otu09880	d__Bacteria;p__Acidobacteria;c__Subgroup_6	0	0	0	0	0	0	0	0	0	0	1	0	0	0	0	0	0	0	0	0
Otu10640	d__Bacteria;p__Acidobacteria;c__Subgroup_6	0	0	0	0	0	0	0	0	0	0	0	0	0	0	1	0	0	0	0	0
Otu11679	d__Bacteria;p__Acidobacteria;c__Subgroup_6	0	0	0	0	0	0	0	0	0	1	0	0	0	0	0	0	0	0	0	0
Otu11786	d__Bacteria;p__Acidobacteria;c__Subgroup_6	0	0	0	0	0	0	0	0	0	0	0	0	0	0	1	1	0	0	0	0
Otu00103	d__Bacteria;p__Acidobacteria;c__Subgroup_6	2	3	0	5	1	6	1	0	2	4	36	19	18	29	40	26	21	9	24	12
Otu00110	d__Bacteria;p__Acidobacteria;c__Subgroup_6	15	2	7	6	0	0	0	0	6	25	10	25	20	16	16	17	12	13	30	10
Otu00323	d__Bacteria;p__Acidobacteria;c__Subgroup_6	0	0	0	0	8	0	0	0	0	0	1	7	4	3	7	6	8	5	12	3
Otu00348	d__Bacteria;p__Acidobacteria;c__Subgroup_6	1	1	0	4	0	0	0	0	2	0	3	6	10	4	11	7	0	6	9	1
Otu00436	d__Bacteria;p__Acidobacteria;c__Subgroup_6	1	0	0	0	0	0	0	0	5	0	3	5	17	2	2	1	7	0	6	6
Otu00482	d__Bacteria;p__Acidobacteria;c__Subgroup_6	0	0	0	2	0	0	0	0	3	6	2	3	0	2	5	6	3	1	9	3
Otu00571	d__Bacteria;p__Acidobacteria;c__Subgroup_6	0	0	23	0	0	0	0	0	0	0	1	2	1	0	1	0	0	0	0	0
Otu00598	d__Bacteria;p__Acidobacteria;c__Subgroup_6	0	0	0	0	0	0	0	0	1	0	4	3	11	3	1	0	3	2	3	2
Otu00634	d__Bacteria;p__Acidobacteria;c__Subgroup_6	2	0	0	0	0	0	1	0	0	6	6	1	1	2	1	2	0	1	6	1
Otu00654	d__Bacteria;p__Acidobacteria;c__Subgroup_6	0	3	0	1	0	0	0	0	0	0	4	2	5	1	1	4	7	2	5	4
Otu00704	d__Bacteria;p__Acidobacteria;c__Subgroup_6	2	2	0	1	0	0	0	0	0	0	3	5	6	1	8	4	4	2	2	2
Otu00789	d__Bacteria;p__Acidobacteria;c__Subgroup_6	2	0	0	0	0	0	0	0	0	0	7	0	2	1	4	1	1	1	1	3
Otu00802	d__Bacteria;p__Acidobacteria;c__Subgroup_6	0	0	0	0	0	0	0	0	0	25	0	0	0	0	0	0	0	0	0	0
Otu00846	d__Bacteria;p__Acidobacteria;c__Subgroup_6	0	0	0	0	0	0	0	0	0	15	0	0	0	0	0	0	0	0	0	1
Otu00929	d__Bacteria;p__Acidobacteria;c__Subgroup_6	0	0	0	0	0	0	0	0	0	0	3	1	5	1	0	0	7	0	3	2
Otu01015	d__Bacteria;p__Acidobacteria;c__Subgroup_6	1	3	0	0	0	0	0	0	0	0	3	9	0	0	2	0	0	1	1	0
Otu01107	d__Bacteria;p__Acidobacteria;c__Subgroup_6	0	0	0	0	0	0	0	0	0	0	1	1	6	1	0	0	1	1	0	6
Otu01112	d__Bacteria;p__Acidobacteria;c__Subgroup_6	9	0	0	0	0	0	0	0	0	0	2	0	1	1	2	3	0	2	3	0
Otu01140	d__Bacteria;p__Acidobacteria;c__Subgroup_6	0	0	0	0	0	0	0	0	0	0	1	0	0	1	1	2	6	1	4	3
Otu01210	d__Bacteria;p__Acidobacteria;c__Subgroup_6	4	0	0	0	0	0	0	0	0	0	2	1	0	1	3	4	0	0	2	0
Otu01283	d__Bacteria;p__Acidobacteria;c__Subgroup_6	0	0	0	0	0	0	0	0	0	0	5	0	8	2	1	0	3	0	0	0
Otu01326	d__Bacteria;p__Acidobacteria;c__Subgroup_6	4	0	0	0	1	0	0	1	0	0	0	3	1	1	1	0	0	0	0	1
Otu01400	d__Bacteria;p__Acidobacteria;c__Subgroup_6	0	0	0	2	0	0	0	0	0	0	5	0	0	0	0	1	2	1	1	1
Otu01446	d__Bacteria;p__Acidobacteria;c__Subgroup_6	0	0	0	0	0	0	0	0	0	1	0	1	2	1	2	0	4	3	3	0
Otu01516	d__Bacteria;p__Acidobacteria;c__Subgroup_6	0	0	0	0	0	0	0	0	0	0	0	2	2	0	1	2	1	0	1	1
Otu01517	d__Bacteria;p__Acidobacteria;c__Subgroup_6	0	0	0	0	0	0	0	0	0	0	1	1	1	1	1	0	2	2	0	3
Otu01537	d__Bacteria;p__Acidobacteria;c__Subgroup_6	0	0	0	0	1	0	0	0	0	0	0	3	0	1	0	1	1	2	1	0
Otu01546	d__Bacteria;p__Acidobacteria;c__Subgroup_6	0	0	0	0	0	0	0	1	0	0	0	3	0	1	0	4	0	2	0	1
Otu01595	d__Bacteria;p__Acidobacteria;c__Subgroup_6	0	0	0	0	0	0	0	0	0	0	2	2	1	3	0	2	1	0	2	2
Otu01645	d__Bacteria;p__Acidobacteria;c__Subgroup_6	0	0	0	0	0	0	0	0	0	5	0	0	0	2	0	0	2	0	0	0
Otu01753	d__Bacteria;p__Acidobacteria;c__Subgroup_6	0	0	0	0	0	0	0	0	0	0	1	2	2	2	0	1	3	1	0	0
Otu01779	d__Bacteria;p__Acidobacteria;c__Subgroup_6	0	0	0	0	0	0	0	0	0	0	0	0	1	1	1	3	1	0	3	0
Otu01793	d__Bacteria;p__Acidobacteria;c__Subgroup_6	0	0	0	0	0	0	0	0	0	3	0	1	0	0	0	1	0	0	2	1
Otu01945	d__Bacteria;p__Acidobacteria;c__Subgroup_6	0	0	0	0	0	0	0	0	1	0	1	0	1	0	0	3	2	2	2	2
Otu02055	d__Bacteria;p__Acidobacteria;c__Subgroup_6	0	0	0	0	0	0	0	0	0	0	2	0	0	1	3	0	1	2	3	0
Otu02089	d__Bacteria;p__Acidobacteria;c__Subgroup_6	0	0	0	0	0	0	0	0	0	5	0	0	2	0	0	0	1	0	1	2
Otu02112	d__Bacteria;p__Acidobacteria;c__Subgroup_6	0	0	0	0	0	0	0	0	2	0	0	1	0	0	5	0	0	2	1	0
Otu02114	d__Bacteria;p__Acidobacteria;c__Subgroup_6	1	0	0	0	1	0	0	0	0	0	1	1	0	2	1	1	1	1	0	0
Otu02150	d__Bacteria;p__Acidobacteria;c__Subgroup_6	0	0	0	0	0	0	0	0	0	0	1	1	1	0	1	2	1	0	2	1
Otu02181	d__Bacteria;p__Acidobacteria;c__Subgroup_6	0	0	0	0	0	0	0	0	0	0	0	0	0	1	3	1	0	1	3	1
Otu02263	d__Bacteria;p__Acidobacteria;c__Subgroup_6	0	0	0	1	0	0	0	0	0	0	0	1	1	3	0	0	1	0	0	1
Otu02332	d__Bacteria;p__Acidobacteria;c__Subgroup_6	1	0	0	1	0	0	0	0	0	0	0	0	0	1	2	0	0	0	1	0
Otu02334	d__Bacteria;p__Acidobacteria;c__Subgroup_6	0	0	0	0	0	0	0	0	0	0	0	1	0	0	3	0	0	2	2	1
Otu02402	d__Bacteria;p__Acidobacteria;c__Subgroup_6	0	0	0	0	0	0	0	0	0	1	0	0	2	0	1	0	1	2	1	3
Otu02423	d__Bacteria;p__Acidobacteria;c__Subgroup_6	0	0	1	0	0	0	0	0	0	0	1	0	0	1	0	0	0	1	0	2
Otu02554	d__Bacteria;p__Acidobacteria;c__Subgroup_6	0	0	0	0	0	0	0	0	0	0	1	0	0	2	1	3	1	1	1	0
Otu02606	d__Bacteria;p__Acidobacteria;c__Subgroup_6	0	0	0	1	0	0	0	0	0	0	0	4	0	0	1	0	1	0	0	0
Otu02677	d__Bacteria;p__Acidobacteria;c__Subgroup_6	0	0	0	0	0	0	0	0	1	0	0	0	0	0	0	1	2	0	3	0
Otu02717	d__Bacteria;p__Acidobacteria;c__Subgroup_6	0	0	0	2	0	0	0	0	0	0	0	0	0	1	1	1	1	0	2	0
Otu02739	d__Bacteria;p__Acidobacteria;c__Subgroup_6	0	0	0	0	0	0	0	0	0	0	1	0	0	1	1	0	0	2	2	0
Otu02788	d__Bacteria;p__Acidobacteria;c__Subgroup_6	0	0	0	0	0	0	0	0	0	0	0	0	1	1	1	2	2	0	0	1
Otu02793	d__Bacteria;p__Acidobacteria;c__Subgroup_6	0	0	0	0	0	0	0	0	0	0	0	0	4	2	1	0	0	0	0	0
Otu02795	d__Bacteria;p__Acidobacteria;c__Subgroup_6	0	0	0	0	0	0	0	0	0	0	0	1	0	0	0	1	0	2	1	0
Otu02830	d__Bacteria;p__Acidobacteria;c__Subgroup_6	0	0	0	0	0	0	0	0	0	3	0	0	0	0	0	1	0	0	1	0
Otu02846	d__Bacteria;p__Acidobacteria;c__Subgroup_6	0	0	0	0	0	0	0	0	0	0	3	0	2	2	1	0	1	0	0	0
Otu02854	d__Bacteria;p__Acidobacteria;c__Subgroup_6	1	0	0	0	0	0	0	0	0	0	1	1	0	1	0	3	0	0	1	1
Otu02938	d__Bacteria;p__Acidobacteria;c__Subgroup_6	0	0	0	0	0	0	0	0	0	0	0	1	0	0	2	0	0	2	2	1
Otu02986	d__Bacteria;p__Acidobacteria;c__Subgroup_6	0	0	0	0	0	0	0	0	0	1	1	0	2	0	0	1	0	0	0	2
Otu02994	d__Bacteria;p__Acidobacteria;c__Subgroup_6	0	0	0	0	0	0	0	0	0	0	2	1	0	0	0	1	1	1	0	2
Otu03024	d__Bacteria;p__Acidobacteria;c__Subgroup_6	0	0	0	0	0	0	0	0	0	1	0	0	1	0	0	1	2	0	0	1
Otu03156	d__Bacteria;p__Acidobacteria;c__Subgroup_6	0	1	0	0	1	0	0	0	0	0	1	0	0	1	2	0	0	0	0	0
Otu03192	d__Bacteria;p__Acidobacteria;c__Subgroup_6	0	0	0	0	0	0	0	0	0	0	0	0	2	0	1	1	0	2	0	0
Otu03221	d__Bacteria;p__Acidobacteria;c__Subgroup_6	0	0	0	0	0	0	0	0	0	0	2	1	0	0	4	0	0	0	0	2
Otu03272	d__Bacteria;p__Acidobacteria;c__Subgroup_6	0	0	0	0	0	0	0	0	0	0	2	2	0	0	0	1	0	1	0	0
Otu03284	d__Bacteria;p__Acidobacteria;c__Subgroup_6	0	0	0	0	0	0	0	0	0	0	1	0	0	0	0	0	0	0	0	0
Otu03363	d__Bacteria;p__Acidobacteria;c__Subgroup_6	0	0	0	0	1	0	0	0	0	0	0	0	0	0	0	2	0	0	0	1
Otu03377	d__Bacteria;p__Acidobacteria;c__Subgroup_6	0	0	0	0	0	0	0	0	0	0	0	0	1	1	0	0	0	1	0	1
Otu03458	d__Bacteria;p__Acidobacteria;c__Subgroup_6	0	0	0	0	0	0	0	0	0	0	0	0	0	1	1	1	1	1	1	0
Otu03461	d__Bacteria;p__Acidobacteria;c__Subgroup_6	1	0	0	0	0	0	0	0	0	0	0	1	0	0	0	0	0	2	0	0
Otu03542	d__Bacteria;p__Acidobacteria;c__Subgroup_6	0	0	0	0	1	0	0	0	0	1	1	2	0	0	0	0	0	0	0	0
Otu03560	d__Bacteria;p__Acidobacteria;c__Subgroup_6	0	0	0	0	0	0	0	0	0	0	2	0	2	0	0	0	1	0	2	0
Otu03581	d__Bacteria;p__Acidobacteria;c__Subgroup_6	0	0	0	0	0	0	0	0	0	0	0	0	0	0	1	0	0	2	0	1
Otu03624	d__Bacteria;p__Acidobacteria;c__Subgroup_6	0	0	0	0	0	0	0	0	0	0	1	0	0	1	0	1	0	0	2	0
Otu03631	d__Bacteria;p__Acidobacteria;c__Subgroup_6	0	0	0	0	0	0	0	0	0	0	0	1	2	0	0	0	0	1	0	0
Otu03658	d__Bacteria;p__Acidobacteria;c__Subgroup_6	0	0	0	0	0	0	0	0	0	0	2	0	0	0	1	0	1	0	2	0
Otu03720	d__Bacteria;p__Acidobacteria;c__Subgroup_6	0	0	0	0	0	0	0	0	0	0	0	0	0	1	0	3	0	0	1	1
Otu03723	d__Bacteria;p__Acidobacteria;c__Subgroup_6	0	0	0	0	0	0	0	0	0	0	5	0	2	0	0	0	0	0	0	0
Otu03741	d__Bacteria;p__Acidobacteria;c__Subgroup_6	0	0	0	0	0	0	0	0	0	0	0	0	0	1	2	1	1	0	1	1
Otu03753	d__Bacteria;p__Acidobacteria;c__Subgroup_6	0	0	0	0	0	0	0	0	0	0	0	0	0	0	0	2	0	3	0	2
Otu03767	d__Bacteria;p__Acidobacteria;c__Subgroup_6	0	0	0	0	0	0	0	0	0	0	0	2	0	1	0	0	1	0	1	0
Otu03774	d__Bacteria;p__Acidobacteria;c__Subgroup_6	0	0	0	0	0	0	0	0	0	0	1	1	0	0	0	0	0	1	2	1
Otu03872	d__Bacteria;p__Acidobacteria;c__Subgroup_6	0	0	0	0	0	0	0	0	1	0	0	0	1	0	2	0	1	0	1	0
Otu04038	d__Bacteria;p__Acidobacteria;c__Subgroup_6	0	0	0	0	0	1	0	0	0	0	2	0	1	0	0	0	1	1	0	0
Otu04074	d__Bacteria;p__Acidobacteria;c__Subgroup_6	0	0	0	0	0	0	0	0	0	0	5	0	0	1	0	0	0	0	0	0
Otu04078	d__Bacteria;p__Acidobacteria;c__Subgroup_6	1	0	0	0	0	0	0	0	0	0	0	1	1	1	0	0	0	3	0	0
Otu04097	d__Bacteria;p__Acidobacteria;c__Subgroup_6	0	0	0	0	0	0	0	0	0	0	2	0	2	3	0	0	0	0	0	0
Otu04251	d__Bacteria;p__Acidobacteria;c__Subgroup_6	0	0	0	0	0	0	0	0	0	0	0	0	1	0	2	1	0	0	1	0
Otu04268	d__Bacteria;p__Acidobacteria;c__Subgroup_6	0	0	0	0	0	0	0	0	0	1	1	0	0	0	0	0	1	0	1	1
Otu04363	d__Bacteria;p__Acidobacteria;c__Subgroup_6	0	0	0	1	0	0	0	0	0	1	0	0	0	0	0	0	1	0	1	0
Otu04392	d__Bacteria;p__Acidobacteria;c__Subgroup_6	0	0	0	0	0	0	0	0	0	0	0	0	0	0	1	0	0	0	0	2
Otu04428	d__Bacteria;p__Acidobacteria;c__Subgroup_6	0	0	0	0	0	0	0	0	0	0	0	0	0	0	0	0	1	2	0	0
Otu04450	d__Bacteria;p__Acidobacteria;c__Subgroup_6	0	0	0	0	0	0	0	0	0	0	0	0	1	0	1	1	1	0	2	0
Otu04482	d__Bacteria;p__Acidobacteria;c__Subgroup_6	0	0	0	0	0	0	0	0	0	0	1	0	2	0	0	0	0	0	0	0
Otu04496	d__Bacteria;p__Acidobacteria;c__Subgroup_6	0	0	0	0	0	0	0	0	0	0	0	1	0	2	0	1	0	0	0	2
Otu04564	d__Bacteria;p__Acidobacteria;c__Subgroup_6	0	0	0	0	0	0	0	0	0	0	1	0	0	1	0	1	0	0	0	0
Otu04575	d__Bacteria;p__Acidobacteria;c__Subgroup_6	0	0	0	0	0	0	0	0	0	1	0	0	1	0	0	1	1	0	0	0
Otu04604	d__Bacteria;p__Acidobacteria;c__Subgroup_6	0	0	0	0	0	0	0	0	0	0	0	0	1	0	0	0	1	0	0	0
Otu04627	d__Bacteria;p__Acidobacteria;c__Subgroup_6	0	0	0	0	0	0	0	0	0	0	0	0	0	0	1	2	0	0	0	0
Otu04643	d__Bacteria;p__Acidobacteria;c__Subgroup_6	0	0	0	0	0	0	0	0	1	0	1	0	0	1	0	0	0	0	1	0
Otu04646	d__Bacteria;p__Acidobacteria;c__Subgroup_6	0	0	0	0	0	0	0	0	0	0	1	0	0	0	1	1	0	1	0	0
Otu04688	d__Bacteria;p__Acidobacteria;c__Subgroup_6	0	0	0	0	0	0	0	0	0	0	0	0	1	2	0	0	0	0	0	0
Otu04703	d__Bacteria;p__Acidobacteria;c__Subgroup_6	0	0	0	1	0	0	0	0	0	0	0	0	0	0	0	1	1	0	1	0
Otu04706	d__Bacteria;p__Acidobacteria;c__Subgroup_6	0	0	0	0	0	0	0	0	2	0	0	0	0	0	0	0	2	0	0	1
Otu04718	d__Bacteria;p__Acidobacteria;c__Subgroup_6	0	0	0	0	0	0	0	0	0	0	0	2	0	0	0	0	1	0	0	0
Otu04728	d__Bacteria;p__Acidobacteria;c__Subgroup_6	0	1	0	1	0	0	0	0	0	0	0	1	0	1	1	0	0	0	0	0
Otu04756	d__Bacteria;p__Acidobacteria;c__Subgroup_6	0	0	0	0	0	0	0	0	0	0	0	1	0	0	1	1	0	0	1	0
Otu04799	d__Bacteria;p__Acidobacteria;c__Subgroup_6	0	0	0	0	0	0	0	0	0	1	0	1	1	0	0	0	0	0	1	1
Otu05089	d__Bacteria;p__Acidobacteria;c__Subgroup_6	1	0	1	0	0	0	0	0	0	0	0	1	1	0	0	0	0	0	0	0
Otu05135	d__Bacteria;p__Acidobacteria;c__Subgroup_6	0	0	0	0	0	0	0	0	0	0	0	0	0	0	1	1	2	0	1	0
Otu05160	d__Bacteria;p__Acidobacteria;c__Subgroup_6	0	0	0	0	0	0	0	0	0	0	0	0	0	0	0	0	4	1	0	0
Otu05216	d__Bacteria;p__Acidobacteria;c__Subgroup_6	0	0	0	0	0	0	0	0	0	0	0	1	1	0	0	1	1	0	0	0
Otu05218	d__Bacteria;p__Acidobacteria;c__Subgroup_6	0	0	0	0	0	0	0	0	0	0	0	0	2	0	0	0	1	1	0	0
Otu05336	d__Bacteria;p__Acidobacteria;c__Subgroup_6	0	0	0	0	1	0	0	0	0	0	0	0	0	0	0	0	0	0	1	1
Otu05363	d__Bacteria;p__Acidobacteria;c__Subgroup_6	0	0	0	0	0	0	0	0	0	0	1	0	0	1	0	1	1	0	1	0
Otu05402	d__Bacteria;p__Acidobacteria;c__Subgroup_6	0	0	0	0	0	0	0	0	0	0	0	0	0	1	0	0	1	0	0	0
Otu05406	d__Bacteria;p__Acidobacteria;c__Subgroup_6	0	0	0	0	0	0	0	0	0	0	0	0	0	1	0	0	0	0	1	1
Otu05435	d__Bacteria;p__Acidobacteria;c__Subgroup_6	0	1	0	0	0	0	0	0	0	0	0	2	0	0	1	0	0	1	0	0
Otu05436	d__Bacteria;p__Acidobacteria;c__Subgroup_6	0	0	0	0	0	0	0	0	0	1	1	0	0	0	0	1	0	0	0	0
Otu05453	d__Bacteria;p__Acidobacteria;c__Subgroup_6	0	0	0	0	0	0	0	0	0	0	0	0	0	0	0	0	2	0	0	0
Otu05486	d__Bacteria;p__Acidobacteria;c__Subgroup_6	0	0	0	0	0	0	0	0	0	0	1	0	0	0	0	0	1	1	1	0
Otu05488	d__Bacteria;p__Acidobacteria;c__Subgroup_6	0	0	0	0	0	0	0	0	0	0	0	0	2	0	0	0	0	0	0	1
Otu05521	d__Bacteria;p__Acidobacteria;c__Subgroup_6	0	0	0	0	0	0	0	0	0	0	1	1	0	1	0	0	0	0	0	0
Otu05538	d__Bacteria;p__Acidobacteria;c__Subgroup_6	0	0	0	0	0	0	0	0	0	0	1	0	1	0	0	0	1	0	0	2
Otu05593	d__Bacteria;p__Acidobacteria;c__Subgroup_6	0	0	0	0	0	0	0	0	0	0	0	1	1	1	1	0	0	0	0	0
Otu05628	d__Bacteria;p__Acidobacteria;c__Subgroup_6	0	0	0	0	0	0	0	0	0	2	0	0	0	0	0	0	0	0	1	0
Otu05661	d__Bacteria;p__Acidobacteria;c__Subgroup_6	0	0	0	0	0	0	0	0	0	0	0	0	0	0	1	0	1	0	1	1
Otu05667	d__Bacteria;p__Acidobacteria;c__Subgroup_6	0	0	0	0	0	0	0	0	0	0	0	1	0	0	0	3	1	1	0	0
Otu05696	d__Bacteria;p__Acidobacteria;c__Subgroup_6	0	0	0	0	0	0	0	0	0	0	0	0	3	0	0	0	0	0	0	0
Otu05782	d__Bacteria;p__Acidobacteria;c__Subgroup_6	0	0	0	1	0	0	0	1	0	0	0	0	0	0	0	0	0	0	0	1
Otu05816	d__Bacteria;p__Acidobacteria;c__Subgroup_6	0	0	0	3	0	0	0	0	0	0	0	0	1	0	0	0	0	0	0	0
Otu05891	d__Bacteria;p__Acidobacteria;c__Subgroup_6	0	0	2	0	0	0	0	0	0	0	0	1	2	0	0	0	0	0	0	0
Otu05928	d__Bacteria;p__Acidobacteria;c__Subgroup_6	0	0	0	0	0	0	0	0	0	0	0	0	1	0	0	1	0	0	1	0
Otu05950	d__Bacteria;p__Acidobacteria;c__Subgroup_6	1	0	0	0	0	0	0	0	0	0	0	0	0	0	0	0	0	0	1	0
Otu05951	d__Bacteria;p__Acidobacteria;c__Subgroup_6	0	0	0	0	0	0	0	0	0	0	0	0	0	0	1	0	1	0	0	0
Otu05953	d__Bacteria;p__Acidobacteria;c__Subgroup_6	0	0	0	0	0	0	0	0	0	1	0	1	0	0	0	0	0	1	1	0
Otu05966	d__Bacteria;p__Acidobacteria;c__Subgroup_6	0	0	0	0	0	0	0	0	0	0	2	0	0	0	0	0	0	0	0	0
Otu05978	d__Bacteria;p__Acidobacteria;c__Subgroup_6	0	0	0	0	0	0	0	0	0	1	0	0	0	0	0	0	0	2	0	0
Otu05980	d__Bacteria;p__Acidobacteria;c__Subgroup_6	0	0	0	0	0	0	0	0	0	1	0	0	0	0	0	1	0	0	0	0
Otu06005	d__Bacteria;p__Acidobacteria;c__Subgroup_6	0	0	0	0	0	0	0	0	0	0	0	1	1	0	0	0	0	0	0	0
Otu06039	d__Bacteria;p__Acidobacteria;c__Subgroup_6	0	0	0	0	0	0	0	0	0	0	3	0	0	0	0	0	0	0	0	1
Otu06043	d__Bacteria;p__Acidobacteria;c__Subgroup_6	0	0	0	0	0	0	0	0	0	0	0	0	1	0	0	0	1	0	0	1
Otu06054	d__Bacteria;p__Acidobacteria;c__Subgroup_6	0	0	0	0	0	0	0	0	0	0	0	0	0	0	0	0	0	0	1	1
Otu06056	d__Bacteria;p__Acidobacteria;c__Subgroup_6	0	0	0	0	0	0	0	0	0	0	0	1	0	0	0	0	0	0	1	0
Otu06069	d__Bacteria;p__Acidobacteria;c__Subgroup_6	0	0	0	0	0	0	0	0	0	0	0	0	0	2	0	0	0	0	0	0
Otu06098	d__Bacteria;p__Acidobacteria;c__Subgroup_6	0	0	0	0	0	0	0	0	0	0	0	0	1	0	0	0	0	0	1	0
Otu06167	d__Bacteria;p__Acidobacteria;c__Subgroup_6	0	0	0	0	0	0	0	0	0	0	0	1	3	0	0	0	0	0	0	0
Otu06176	d__Bacteria;p__Acidobacteria;c__Subgroup_6	0	0	0	0	0	0	0	0	0	0	0	0	2	0	0	0	0	0	1	0
Otu06310	d__Bacteria;p__Acidobacteria;c__Subgroup_6	0	0	0	0	0	0	0	0	0	0	0	0	0	0	1	1	0	0	0	1
Otu06359	d__Bacteria;p__Acidobacteria;c__Subgroup_6	0	0	0	0	0	0	0	0	0	0	0	0	0	0	0	0	0	0	1	1
Otu06379	d__Bacteria;p__Acidobacteria;c__Subgroup_6	0	0	0	0	0	0	0	0	0	0	0	0	0	1	0	0	1	0	0	0
Otu06381	d__Bacteria;p__Acidobacteria;c__Subgroup_6	0	0	0	0	0	0	0	0	0	0	1	0	1	0	0	0	0	0	0	0
Otu06400	d__Bacteria;p__Acidobacteria;c__Subgroup_6	0	0	0	0	0	0	0	0	0	0	0	0	0	0	0	0	0	1	2	0
Otu06441	d__Bacteria;p__Acidobacteria;c__Subgroup_6	0	0	0	0	0	0	0	0	0	0	0	0	1	0	0	0	1	1	0	0
Otu06460	d__Bacteria;p__Acidobacteria;c__Subgroup_6	0	0	0	0	0	0	0	0	0	0	0	0	0	0	1	0	1	1	0	0
Otu06463	d__Bacteria;p__Acidobacteria;c__Subgroup_6	0	0	0	0	0	0	0	0	0	0	0	0	0	0	0	0	0	0	1	1
Otu06496	d__Bacteria;p__Acidobacteria;c__Subgroup_6	0	0	0	0	0	0	0	0	0	0	1	1	0	0	0	1	0	0	0	0
Otu06497	d__Bacteria;p__Acidobacteria;c__Subgroup_6	0	0	0	0	0	0	0	0	0	0	0	0	0	0	3	0	0	1	0	1
Otu06579	d__Bacteria;p__Acidobacteria;c__Subgroup_6	0	0	0	0	0	0	0	0	0	0	0	0	0	0	1	0	1	2	0	0
Otu06587	d__Bacteria;p__Acidobacteria;c__Subgroup_6	0	0	0	0	0	0	0	0	0	0	0	0	1	0	0	0	0	1	1	0
Otu06596	d__Bacteria;p__Acidobacteria;c__Subgroup_6	0	0	0	0	0	0	0	0	0	0	0	0	0	1	0	2	2	0	0	0
Otu06603	d__Bacteria;p__Acidobacteria;c__Subgroup_6	0	0	0	0	0	0	0	0	0	0	1	0	0	1	0	0	2	0	0	0
Otu06628	d__Bacteria;p__Acidobacteria;c__Subgroup_6	0	0	0	0	0	0	0	0	0	0	0	0	0	0	0	1	0	0	0	0
Otu06642	d__Bacteria;p__Acidobacteria;c__Subgroup_6	0	0	0	0	0	0	0	0	1	0	0	0	0	0	2	0	0	0	0	0
Otu06696	d__Bacteria;p__Acidobacteria;c__Subgroup_6	0	0	0	0	0	0	0	0	0	0	0	1	0	1	0	1	1	0	1	0
Otu06740	d__Bacteria;p__Acidobacteria;c__Subgroup_6	1	0	0	0	0	0	0	0	0	0	0	0	0	0	1	0	0	0	0	2
Otu06788	d__Bacteria;p__Acidobacteria;c__Subgroup_6	0	0	0	0	0	0	0	0	0	0	0	0	0	1	0	1	0	1	0	0
Otu06834	d__Bacteria;p__Acidobacteria;c__Subgroup_6	0	0	0	0	0	0	0	0	1	0	0	0	0	0	1	0	0	0	2	0
Otu06842	d__Bacteria;p__Acidobacteria;c__Subgroup_6	0	0	0	0	0	0	0	0	0	0	1	0	0	0	0	0	1	1	1	0
Otu06874	d__Bacteria;p__Acidobacteria;c__Subgroup_6	0	0	0	0	0	0	0	0	0	0	0	1	0	0	0	1	0	1	0	0
Otu06907	d__Bacteria;p__Acidobacteria;c__Subgroup_6	0	0	0	0	0	0	0	0	0	0	0	0	0	0	1	1	0	0	0	0
Otu07103	d__Bacteria;p__Acidobacteria;c__Subgroup_6	2	0	0	0	0	0	0	0	0	0	0	0	0	0	0	0	1	0	0	0
Otu07132	d__Bacteria;p__Acidobacteria;c__Subgroup_6	0	0	0	0	0	0	0	0	0	1	0	0	0	2	0	0	0	0	0	0
Otu07205	d__Bacteria;p__Acidobacteria;c__Subgroup_6	0	0	0	0	0	0	0	0	0	0	1	0	0	0	1	0	0	0	0	0
Otu07232	d__Bacteria;p__Acidobacteria;c__Subgroup_6	0	0	0	0	0	0	0	0	0	0	0	0	0	1	0	0	1	0	0	1
Otu07267	d__Bacteria;p__Acidobacteria;c__Subgroup_6	0	0	0	0	0	0	0	0	0	0	0	0	1	0	0	2	1	0	0	0
Otu07320	d__Bacteria;p__Acidobacteria;c__Subgroup_6	0	0	0	0	0	0	0	0	0	0	2	0	0	0	0	1	0	0	0	0
Otu07392	d__Bacteria;p__Acidobacteria;c__Subgroup_6	0	0	0	0	0	0	0	0	0	0	0	0	0	0	0	1	0	0	1	0
Otu07394	d__Bacteria;p__Acidobacteria;c__Subgroup_6	0	0	0	0	0	0	0	0	0	0	1	0	0	0	0	0	0	0	1	1
Otu07403	d__Bacteria;p__Acidobacteria;c__Subgroup_6	0	0	0	0	0	0	0	0	0	0	0	0	0	0	1	0	0	0	2	0
Otu07453	d__Bacteria;p__Acidobacteria;c__Subgroup_6	0	0	0	0	0	0	0	0	0	0	0	1	0	1	0	0	1	0	0	0
Otu07471	d__Bacteria;p__Acidobacteria;c__Subgroup_6	0	0	0	0	0	0	0	0	0	0	0	1	0	0	0	0	1	0	1	0
Otu07490	d__Bacteria;p__Acidobacteria;c__Subgroup_6	0	0	0	0	0	0	0	0	0	0	0	0	1	0	1	0	0	0	0	0
Otu07516	d__Bacteria;p__Acidobacteria;c__Subgroup_6	0	0	0	0	0	0	0	0	0	0	0	0	0	0	0	2	0	0	1	0
Otu07522	d__Bacteria;p__Acidobacteria;c__Subgroup_6	0	0	0	0	0	0	0	0	0	0	0	1	0	1	0	0	0	0	0	0
Otu07542	d__Bacteria;p__Acidobacteria;c__Subgroup_6	0	0	0	0	0	0	0	0	0	0	0	0	0	2	1	1	0	0	0	0
Otu07558	d__Bacteria;p__Acidobacteria;c__Subgroup_6	0	0	0	0	0	0	0	0	0	0	0	0	0	0	1	1	0	0	0	0
Otu07589	d__Bacteria;p__Acidobacteria;c__Subgroup_6	0	0	0	0	0	0	0	0	0	0	0	0	0	0	0	0	0	1	0	1
Otu07611	d__Bacteria;p__Acidobacteria;c__Subgroup_6	0	0	0	0	0	0	0	0	0	0	0	0	0	0	0	2	0	0	0	1
Otu07700	d__Bacteria;p__Acidobacteria;c__Subgroup_6	0	0	0	0	0	0	0	0	0	0	0	0	0	0	0	1	0	0	1	0
Otu07724	d__Bacteria;p__Acidobacteria;c__Subgroup_6	0	0	0	0	0	0	0	0	0	0	0	0	0	0	0	0	0	1	0	0
Otu07752	d__Bacteria;p__Acidobacteria;c__Subgroup_6	0	0	0	0	0	0	0	0	0	0	0	1	0	0	0	1	0	0	1	0
Otu07766	d__Bacteria;p__Acidobacteria;c__Subgroup_6	0	0	0	1	0	0	0	0	0	0	0	0	0	1	0	0	0	0	1	0
Otu07771	d__Bacteria;p__Acidobacteria;c__Subgroup_6	0	0	0	0	0	0	0	0	0	0	0	0	0	0	1	0	1	0	0	0
Otu07784	d__Bacteria;p__Acidobacteria;c__Subgroup_6	0	0	0	0	0	0	0	0	0	0	0	1	0	0	0	0	0	0	0	2
Otu07785	d__Bacteria;p__Acidobacteria;c__Subgroup_6	1	0	0	0	0	0	0	0	0	0	0	0	0	0	0	0	0	0	0	0
Otu07796	d__Bacteria;p__Acidobacteria;c__Subgroup_6	0	0	0	0	0	0	0	0	0	0	0	0	0	1	0	1	1	0	0	0
Otu07813	d__Bacteria;p__Acidobacteria;c__Subgroup_6	0	0	0	0	0	0	0	0	0	0	0	0	1	0	0	0	0	0	1	0
Otu07826	d__Bacteria;p__Acidobacteria;c__Subgroup_6	0	0	0	0	0	0	0	0	0	0	0	1	0	1	0	0	1	0	0	0
Otu07918	d__Bacteria;p__Acidobacteria;c__Subgroup_6	0	0	0	0	0	0	0	0	0	0	0	0	0	1	0	0	0	0	1	0
Otu07919	d__Bacteria;p__Acidobacteria;c__Subgroup_6	0	0	0	0	0	0	0	0	0	0	0	0	0	0	1	1	0	1	0	0
Otu08046	d__Bacteria;p__Acidobacteria;c__Subgroup_6	0	0	0	0	0	0	0	0	0	0	0	0	0	0	1	1	1	0	1	0
Otu08047	d__Bacteria;p__Acidobacteria;c__Subgroup_6	0	0	0	0	0	0	0	0	0	0	0	0	0	0	0	0	2	0	0	0
Otu08048	d__Bacteria;p__Acidobacteria;c__Subgroup_6	0	0	1	0	0	0	0	0	0	0	0	1	0	0	0	0	1	0	0	0
Otu08056	d__Bacteria;p__Acidobacteria;c__Subgroup_6	0	0	0	0	0	0	0	0	0	0	1	0	0	0	0	0	0	0	1	0
Otu08108	d__Bacteria;p__Acidobacteria;c__Subgroup_6	0	0	0	0	0	0	0	0	0	0	0	0	0	0	0	1	0	1	0	0
Otu08155	d__Bacteria;p__Acidobacteria;c__Subgroup_6	0	0	0	0	0	0	0	0	0	0	0	0	1	0	2	0	0	0	0	0
Otu08175	d__Bacteria;p__Acidobacteria;c__Subgroup_6	0	0	0	0	0	0	0	0	0	0	2	0	1	0	0	0	0	0	0	0
Otu08210	d__Bacteria;p__Acidobacteria;c__Subgroup_6	0	0	0	0	0	0	0	0	0	0	0	1	1	0	0	0	0	0	0	0
Otu08215	d__Bacteria;p__Acidobacteria;c__Subgroup_6	0	0	0	0	0	0	0	0	0	0	0	0	0	1	0	0	0	1	1	0
Otu08253	d__Bacteria;p__Acidobacteria;c__Subgroup_6	0	0	0	0	0	0	0	0	0	0	0	0	1	0	0	1	0	1	1	0
Otu08305	d__Bacteria;p__Acidobacteria;c__Subgroup_6	0	0	0	0	0	0	0	0	0	0	0	0	0	0	1	3	0	0	0	0
Otu08352	d__Bacteria;p__Acidobacteria;c__Subgroup_6	0	0	0	0	0	0	0	0	0	0	0	0	0	1	0	0	0	0	1	0
Otu08355	d__Bacteria;p__Acidobacteria;c__Subgroup_6	0	0	0	0	0	0	0	0	0	0	0	0	0	0	0	2	0	0	0	1
Otu08378	d__Bacteria;p__Acidobacteria;c__Subgroup_6	0	0	0	0	0	0	0	0	0	0	0	1	0	0	1	0	0	1	0	0
Otu08399	d__Bacteria;p__Acidobacteria;c__Subgroup_6	0	0	0	0	0	0	0	0	0	0	0	0	1	0	0	0	0	0	0	0
Otu08453	d__Bacteria;p__Acidobacteria;c__Subgroup_6	0	0	0	0	0	0	0	0	0	0	0	0	0	0	1	0	0	0	0	0
Otu08460	d__Bacteria;p__Acidobacteria;c__Subgroup_6	0	0	0	0	0	0	0	0	0	0	0	1	0	1	0	0	0	0	0	0
Otu08545	d__Bacteria;p__Acidobacteria;c__Subgroup_6	0	0	0	0	0	0	0	0	0	0	0	0	0	0	0	1	0	0	0	0
Otu08560	d__Bacteria;p__Acidobacteria;c__Subgroup_6	0	0	0	0	0	0	0	0	0	0	0	0	0	0	2	0	0	0	0	0
Otu08651	d__Bacteria;p__Acidobacteria;c__Subgroup_6	0	0	0	0	0	0	0	0	0	0	1	0	1	0	0	0	0	0	0	0
Otu08678	d__Bacteria;p__Acidobacteria;c__Subgroup_6	0	0	0	0	0	0	0	0	0	0	1	0	0	1	0	0	2	0	0	0
Otu08706	d__Bacteria;p__Acidobacteria;c__Subgroup_6	0	0	0	0	0	0	0	0	0	0	0	0	0	0	0	0	0	0	1	1
Otu08714	d__Bacteria;p__Acidobacteria;c__Subgroup_6	0	0	0	0	1	0	0	0	0	0	0	1	0	0	0	0	0	0	0	0
Otu08755	d__Bacteria;p__Acidobacteria;c__Subgroup_6	0	0	0	0	0	0	0	0	0	3	0	0	0	0	0	0	0	0	0	0
Otu08781	d__Bacteria;p__Acidobacteria;c__Subgroup_6	0	0	0	0	0	0	0	0	0	0	0	0	0	0	0	1	0	0	0	0
Otu08812	d__Bacteria;p__Acidobacteria;c__Subgroup_6	0	0	0	0	0	0	0	0	0	0	0	0	1	1	0	1	0	0	1	0
Otu09046	d__Bacteria;p__Acidobacteria;c__Subgroup_6	1	0	0	0	0	0	0	0	0	0	1	0	0	1	0	0	0	0	0	0
Otu09061	d__Bacteria;p__Acidobacteria;c__Subgroup_6	0	0	0	1	0	0	0	0	0	0	0	0	0	0	0	0	0	0	0	0
Otu09143	d__Bacteria;p__Acidobacteria;c__Subgroup_6	0	0	0	0	0	0	0	0	0	0	0	0	1	0	0	0	0	0	0	0
Otu09150	d__Bacteria;p__Acidobacteria;c__Subgroup_6	0	0	0	0	0	0	0	0	0	0	0	0	0	0	1	0	0	0	0	0
Otu09165	d__Bacteria;p__Acidobacteria;c__Subgroup_6	0	0	0	0	0	0	0	0	0	0	0	0	1	1	0	0	0	0	0	1
Otu09203	d__Bacteria;p__Acidobacteria;c__Subgroup_6	0	0	0	0	0	0	0	0	0	0	0	0	3	0	0	0	0	0	0	0
Otu09218	d__Bacteria;p__Acidobacteria;c__Subgroup_6	0	0	0	0	0	0	0	0	0	0	0	0	1	0	0	0	0	0	0	0
Otu09235	d__Bacteria;p__Acidobacteria;c__Subgroup_6	0	0	0	0	0	0	0	0	0	0	0	2	0	0	0	0	0	0	0	0
Otu09288	d__Bacteria;p__Acidobacteria;c__Subgroup_6	0	0	0	0	0	0	0	0	0	0	0	0	1	0	0	0	0	1	0	0
Otu09296	d__Bacteria;p__Acidobacteria;c__Subgroup_6	0	0	0	0	0	0	0	0	0	0	0	0	0	1	1	0	0	0	0	0
Otu09316	d__Bacteria;p__Acidobacteria;c__Subgroup_6	0	0	0	0	0	0	0	0	0	0	0	0	1	0	0	0	0	0	0	0
Otu09345	d__Bacteria;p__Acidobacteria;c__Subgroup_6	0	0	0	0	0	0	0	0	0	0	0	0	0	0	0	0	1	0	0	0
Otu09393	d__Bacteria;p__Acidobacteria;c__Subgroup_6	0	0	0	0	0	0	0	0	0	0	0	0	0	0	0	2	0	1	0	0
Otu09412	d__Bacteria;p__Acidobacteria;c__Subgroup_6	0	0	0	0	0	0	0	0	0	0	0	0	1	0	0	0	0	0	0	0
Otu09491	d__Bacteria;p__Acidobacteria;c__Subgroup_6	0	0	0	0	0	0	0	0	0	0	0	0	0	0	0	0	0	0	0	0
Otu09509	d__Bacteria;p__Acidobacteria;c__Subgroup_6	0	0	0	0	0	0	0	0	0	0	0	0	0	0	0	0	1	0	0	0
Otu09515	d__Bacteria;p__Acidobacteria;c__Subgroup_6	0	0	0	0	0	0	0	0	0	0	0	0	0	0	0	0	0	1	0	0
Otu09556	d__Bacteria;p__Acidobacteria;c__Subgroup_6	0	0	0	0	0	0	0	0	0	0	0	0	1	0	0	0	0	0	0	1
Otu09563	d__Bacteria;p__Acidobacteria;c__Subgroup_6	0	0	0	0	0	0	0	0	0	0	1	0	0	0	0	0	0	0	1	0
Otu09585	d__Bacteria;p__Acidobacteria;c__Subgroup_6	0	0	0	0	0	0	0	0	0	0	0	0	0	0	1	2	0	0	0	0
Otu09624	d__Bacteria;p__Acidobacteria;c__Subgroup_6	0	0	0	0	0	0	0	0	0	0	0	0	0	0	0	0	0	0	0	1
Otu09694	d__Bacteria;p__Acidobacteria;c__Subgroup_6	0	0	0	0	0	0	0	0	0	0	0	0	1	0	0	0	0	0	0	1
Otu09706	d__Bacteria;p__Acidobacteria;c__Subgroup_6	0	0	0	0	0	0	0	0	0	0	0	0	0	0	0	0	0	0	1	0
Otu09707	d__Bacteria;p__Acidobacteria;c__Subgroup_6	0	0	0	0	0	0	0	0	0	0	0	0	0	0	1	0	0	0	0	0
Otu09766	d__Bacteria;p__Acidobacteria;c__Subgroup_6	0	0	0	0	0	0	0	0	0	0	0	0	0	0	2	1	0	0	0	0
Otu09777	d__Bacteria;p__Acidobacteria;c__Subgroup_6	0	1	0	0	0	0	0	0	0	0	0	1	0	1	0	0	0	0	0	0
Otu09805	d__Bacteria;p__Acidobacteria;c__Subgroup_6	0	0	0	0	0	0	0	0	0	0	0	0	1	0	1	0	0	0	0	0
Otu09809	d__Bacteria;p__Acidobacteria;c__Subgroup_6	0	0	0	0	0	0	0	0	0	0	0	0	1	0	0	0	2	0	0	0
Otu09823	d__Bacteria;p__Acidobacteria;c__Subgroup_6	0	0	0	0	0	0	0	0	0	0	0	0	1	0	1	0	0	1	0	0
Otu09842	d__Bacteria;p__Acidobacteria;c__Subgroup_6	0	0	0	0	0	0	0	0	0	0	0	0	0	0	1	1	0	0	0	0
Otu09850	d__Bacteria;p__Acidobacteria;c__Subgroup_6	0	0	0	0	0	0	0	0	0	0	1	0	0	1	0	0	1	0	0	0
Otu09851	d__Bacteria;p__Acidobacteria;c__Subgroup_6	0	0	0	0	0	0	0	0	0	0	0	0	0	0	0	1	0	0	0	0
Otu09905	d__Bacteria;p__Acidobacteria;c__Subgroup_6	0	0	0	0	0	0	0	0	0	0	0	0	0	0	0	0	0	0	0	2
Otu09908	d__Bacteria;p__Acidobacteria;c__Subgroup_6	0	0	0	0	0	0	0	0	0	0	1	0	0	0	0	1	0	0	1	0
Otu09962	d__Bacteria;p__Acidobacteria;c__Subgroup_6	0	0	0	0	0	0	0	0	0	0	0	1	0	0	0	0	0	0	1	0
Otu09984	d__Bacteria;p__Acidobacteria;c__Subgroup_6	0	0	0	0	0	0	0	0	0	0	0	0	0	0	0	0	0	0	0	0
Otu09995	d__Bacteria;p__Acidobacteria;c__Subgroup_6	0	0	0	0	0	0	0	0	0	0	1	0	0	0	0	0	0	1	0	0
Otu10038	d__Bacteria;p__Acidobacteria;c__Subgroup_6	0	0	0	0	0	0	0	0	0	0	0	0	0	0	0	0	0	0	2	0
Otu10045	d__Bacteria;p__Acidobacteria;c__Subgroup_6	0	0	0	0	0	0	0	0	0	0	0	0	0	0	0	1	0	0	0	0
Otu10092	d__Bacteria;p__Acidobacteria;c__Subgroup_6	0	0	0	0	0	0	0	0	0	0	2	0	0	1	0	0	0	0	0	0
Otu10095	d__Bacteria;p__Acidobacteria;c__Subgroup_6	0	0	0	0	0	0	0	0	0	0	0	0	0	0	0	0	0	0	0	0
Otu10174	d__Bacteria;p__Acidobacteria;c__Subgroup_6	0	0	0	0	0	0	0	0	0	0	0	0	0	1	0	0	0	0	1	0
Otu10192	d__Bacteria;p__Acidobacteria;c__Subgroup_6	0	0	0	0	0	0	0	0	0	0	0	1	0	0	0	0	1	0	1	0
Otu10193	d__Bacteria;p__Acidobacteria;c__Subgroup_6	0	0	0	0	0	0	0	0	0	0	0	1	0	0	0	0	0	0	0	1
Otu10226	d__Bacteria;p__Acidobacteria;c__Subgroup_6	0	0	0	0	0	0	0	0	0	0	0	0	0	0	1	1	0	0	0	0
Otu10248	d__Bacteria;p__Acidobacteria;c__Subgroup_6	0	0	0	0	0	0	0	0	0	0	0	0	0	0	0	1	0	1	0	0
Otu10297	d__Bacteria;p__Acidobacteria;c__Subgroup_6	0	0	0	0	0	0	0	0	0	0	0	0	0	0	0	0	0	0	1	0
Otu10310	d__Bacteria;p__Acidobacteria;c__Subgroup_6	0	0	0	0	0	0	0	0	0	0	1	0	1	0	1	0	0	0	0	0
Otu10334	d__Bacteria;p__Acidobacteria;c__Subgroup_6	0	0	0	0	0	0	0	0	0	0	0	0	0	0	2	0	0	0	0	1
Otu10348	d__Bacteria;p__Acidobacteria;c__Subgroup_6	0	0	0	0	0	0	0	0	1	0	0	0	1	0	0	0	0	0	0	0
Otu10402	d__Bacteria;p__Acidobacteria;c__Subgroup_6	0	0	0	0	0	0	0	0	0	0	0	0	0	1	0	0	0	0	0	0
Otu10440	d__Bacteria;p__Acidobacteria;c__Subgroup_6	0	0	0	0	0	0	0	0	0	0	0	0	0	0	0	1	2	0	0	0
Otu10469	d__Bacteria;p__Acidobacteria;c__Subgroup_6	0	0	0	0	0	0	0	0	0	0	0	1	0	0	1	0	0	0	0	0
Otu10477	d__Bacteria;p__Acidobacteria;c__Subgroup_6	0	0	0	0	0	0	0	0	0	0	0	0	0	0	0	1	0	0	0	1
Otu10559	d__Bacteria;p__Acidobacteria;c__Subgroup_6	0	0	0	0	0	0	0	0	0	0	0	1	0	0	1	0	0	0	0	0
Otu10637	d__Bacteria;p__Acidobacteria;c__Subgroup_6	0	0	0	0	0	0	0	0	0	0	0	0	0	1	0	0	0	0	0	0
Otu10664	d__Bacteria;p__Acidobacteria;c__Subgroup_6	0	0	0	0	0	0	0	0	0	0	0	1	0	0	0	0	0	1	0	1
Otu10697	d__Bacteria;p__Acidobacteria;c__Subgroup_6	0	0	0	0	0	0	0	0	0	0	0	0	0	0	0	0	0	0	1	0
Otu10702	d__Bacteria;p__Acidobacteria;c__Subgroup_6	0	0	0	0	0	0	0	0	0	0	0	0	2	0	0	0	0	0	0	1
Otu10729	d__Bacteria;p__Acidobacteria;c__Subgroup_6	0	0	0	0	0	0	0	0	0	0	1	0	0	2	0	0	0	0	0	0
Otu10760	d__Bacteria;p__Acidobacteria;c__Subgroup_6	0	0	0	0	0	0	0	0	0	0	0	0	0	0	0	0	0	0	1	0
Otu10762	d__Bacteria;p__Acidobacteria;c__Subgroup_6	0	0	0	0	0	0	0	0	0	0	0	1	0	1	0	0	0	0	0	0
Otu10771	d__Bacteria;p__Acidobacteria;c__Subgroup_6	0	0	0	0	0	0	0	0	0	0	0	0	1	0	0	0	0	0	0	0
Otu10773	d__Bacteria;p__Acidobacteria;c__Subgroup_6	0	0	0	0	0	0	0	0	0	0	0	0	0	1	0	1	0	0	0	0
Otu10776	d__Bacteria;p__Acidobacteria;c__Subgroup_6	0	0	0	0	0	0	0	0	0	0	1	0	0	0	0	0	0	0	1	0
Otu10811	d__Bacteria;p__Acidobacteria;c__Subgroup_6	0	0	0	0	0	0	0	0	0	0	0	0	1	0	0	0	1	0	0	0
Otu10816	d__Bacteria;p__Acidobacteria;c__Subgroup_6	0	0	0	0	0	0	0	0	0	0	1	0	0	1	0	1	0	0	0	0
Otu10825	d__Bacteria;p__Acidobacteria;c__Subgroup_6	0	0	0	0	0	0	0	0	0	0	0	0	0	1	0	0	0	0	0	0
Otu10861	d__Bacteria;p__Acidobacteria;c__Subgroup_6	0	0	0	0	0	0	0	0	0	0	0	0	0	0	0	1	0	0	1	1
Otu10871	d__Bacteria;p__Acidobacteria;c__Subgroup_6	0	0	0	0	0	0	0	0	0	0	0	0	1	0	0	0	2	0	0	0
Otu10904	d__Bacteria;p__Acidobacteria;c__Subgroup_6	0	0	0	0	0	0	0	0	0	0	0	0	0	0	0	0	0	0	2	1
Otu10907	d__Bacteria;p__Acidobacteria;c__Subgroup_6	0	0	0	0	0	0	0	0	0	0	0	0	0	0	0	0	0	0	0	0
Otu10915	d__Bacteria;p__Acidobacteria;c__Subgroup_6	0	0	0	0	0	0	0	0	0	0	0	0	0	0	1	0	1	0	0	0
Otu10930	d__Bacteria;p__Acidobacteria;c__Subgroup_6	0	0	0	0	0	0	0	0	0	0	0	0	0	0	0	0	0	0	0	1
Otu10943	d__Bacteria;p__Acidobacteria;c__Subgroup_6	0	0	0	0	0	0	0	0	0	0	0	1	0	0	0	0	0	0	0	0
Otu10992	d__Bacteria;p__Acidobacteria;c__Subgroup_6	0	0	0	0	0	0	0	0	0	0	0	0	1	0	0	0	0	0	0	0
Otu10998	d__Bacteria;p__Acidobacteria;c__Subgroup_6	0	0	0	0	0	0	0	0	0	0	0	1	1	0	1	0	0	0	0	0
Otu11037	d__Bacteria;p__Acidobacteria;c__Subgroup_6	0	0	0	0	0	0	0	0	0	0	0	0	1	0	0	0	1	0	0	0
Otu11049	d__Bacteria;p__Acidobacteria;c__Subgroup_6	0	0	0	0	0	0	0	0	0	0	0	0	0	1	0	0	0	1	1	0
Otu11075	d__Bacteria;p__Acidobacteria;c__Subgroup_6	0	0	0	0	0	0	0	0	0	0	0	0	1	1	0	0	0	0	0	0
Otu11145	d__Bacteria;p__Acidobacteria;c__Subgroup_6	0	0	0	0	0	0	0	0	0	0	0	0	0	0	0	0	0	0	1	0
Otu11171	d__Bacteria;p__Acidobacteria;c__Subgroup_6	0	0	0	0	0	0	0	0	0	0	0	0	1	0	0	1	1	0	0	0
Otu11183	d__Bacteria;p__Acidobacteria;c__Subgroup_6	0	0	0	0	0	0	0	0	0	0	0	0	0	1	0	0	0	0	0	0
Otu11184	d__Bacteria;p__Acidobacteria;c__Subgroup_6	0	0	0	0	0	0	0	0	0	0	0	0	0	1	0	0	0	0	0	0
Otu11189	d__Bacteria;p__Acidobacteria;c__Subgroup_6	0	0	0	0	0	0	0	0	0	0	0	0	0	0	0	0	0	1	0	1
Otu11205	d__Bacteria;p__Acidobacteria;c__Subgroup_6	0	0	0	0	0	0	0	0	0	0	0	0	1	0	0	0	0	0	1	0
Otu11217	d__Bacteria;p__Acidobacteria;c__Subgroup_6	0	0	0	0	0	0	0	0	0	0	0	0	0	0	0	1	0	1	0	0
Otu11232	d__Bacteria;p__Acidobacteria;c__Subgroup_6	0	0	0	0	0	0	0	0	0	0	0	0	0	0	0	0	0	0	0	0
Otu11265	d__Bacteria;p__Acidobacteria;c__Subgroup_6	0	0	0	0	0	0	0	0	0	0	0	0	0	0	1	0	0	0	0	0
Otu11312	d__Bacteria;p__Acidobacteria;c__Subgroup_6	0	0	0	0	0	0	0	0	0	0	0	0	0	0	0	0	0	0	0	0
Otu11320	d__Bacteria;p__Acidobacteria;c__Subgroup_6	0	0	0	0	0	0	0	0	0	0	0	1	1	0	0	0	0	0	0	0
Otu11359	d__Bacteria;p__Acidobacteria;c__Subgroup_6	0	0	0	0	0	0	0	0	0	0	0	0	0	0	0	0	0	1	0	0
Otu11409	d__Bacteria;p__Acidobacteria;c__Subgroup_6	0	0	0	1	0	0	0	0	0	0	0	0	0	0	1	0	0	0	0	0
Otu11411	d__Bacteria;p__Acidobacteria;c__Subgroup_6	0	0	0	0	0	0	0	0	0	0	0	1	0	0	0	1	0	0	0	0
Otu11427	d__Bacteria;p__Acidobacteria;c__Subgroup_6	0	0	0	0	0	0	0	0	0	0	0	0	0	1	0	1	1	0	0	0
Otu11460	d__Bacteria;p__Acidobacteria;c__Subgroup_6	0	0	0	0	0	0	0	0	0	0	1	0	0	0	0	1	1	0	0	0
Otu11461	d__Bacteria;p__Acidobacteria;c__Subgroup_6	0	0	0	0	0	0	0	0	0	0	0	0	1	0	0	0	0	0	0	0
Otu11466	d__Bacteria;p__Acidobacteria;c__Subgroup_6	0	0	0	0	0	0	0	0	0	0	1	0	0	1	0	0	0	0	0	0
Otu11483	d__Bacteria;p__Acidobacteria;c__Subgroup_6	0	0	0	0	0	0	0	0	0	0	0	0	1	0	0	0	0	0	0	0
Otu11511	d__Bacteria;p__Acidobacteria;c__Subgroup_6	0	0	0	0	0	0	0	0	0	0	0	0	0	0	2	0	0	0	0	0
Otu11522	d__Bacteria;p__Acidobacteria;c__Subgroup_6	1	0	0	0	0	0	0	0	0	0	0	0	0	0	1	0	0	0	0	0
Otu11555	d__Bacteria;p__Acidobacteria;c__Subgroup_6	0	0	0	0	1	0	0	0	0	0	1	0	0	0	0	1	0	0	0	0
Otu11568	d__Bacteria;p__Acidobacteria;c__Subgroup_6	0	0	0	0	0	0	0	0	0	0	0	0	0	0	0	0	0	0	0	0
Otu11592	d__Bacteria;p__Acidobacteria;c__Subgroup_6	0	0	0	0	0	0	0	0	0	0	1	0	0	0	0	0	0	0	0	0
Otu11619	d__Bacteria;p__Acidobacteria;c__Subgroup_6	0	0	0	0	0	0	0	0	0	0	0	0	2	0	0	0	0	0	1	0
Otu11667	d__Bacteria;p__Acidobacteria;c__Subgroup_6	0	0	0	0	0	0	0	0	0	0	0	0	0	0	1	1	0	0	0	0
Otu11678	d__Bacteria;p__Acidobacteria;c__Subgroup_6	0	0	0	0	0	0	0	0	0	0	0	0	0	0	0	0	0	1	0	0
Otu11695	d__Bacteria;p__Acidobacteria;c__Subgroup_6	0	0	0	0	0	0	0	0	0	0	0	0	0	0	0	0	0	0	0	0
Otu11715	d__Bacteria;p__Acidobacteria;c__Subgroup_6	0	0	0	0	0	0	0	0	0	0	0	0	0	0	0	0	0	0	0	2
Otu11752	d__Bacteria;p__Acidobacteria;c__Subgroup_6	0	0	0	0	0	0	0	0	0	0	0	0	0	0	0	2	0	0	0	0
Otu11813	d__Bacteria;p__Acidobacteria;c__Subgroup_6	0	0	0	0	0	0	0	0	0	0	0	0	0	0	1	0	0	0	0	0
Otu11814	d__Bacteria;p__Acidobacteria;c__Subgroup_6	0	0	0	0	0	0	0	0	0	0	0	1	1	0	0	0	1	0	0	0
Otu11895	d__Bacteria;p__Acidobacteria;c__Subgroup_6	0	0	0	0	0	0	0	0	0	0	0	0	0	0	0	0	1	0	1	0
Otu11905	d__Bacteria;p__Acidobacteria;c__Subgroup_6	0	0	0	0	0	0	0	0	0	0	0	0	0	0	0	1	0	0	0	0
Otu11939	d__Bacteria;p__Acidobacteria;c__Subgroup_6	0	0	0	0	0	0	0	0	0	0	0	0	1	0	0	0	0	0	0	1
Otu11977	d__Bacteria;p__Acidobacteria;c__Subgroup_6	0	1	0	0	0	0	0	0	0	1	0	1	0	0	0	0	0	0	0	0
Otu12001	d__Bacteria;p__Acidobacteria;c__Subgroup_6	0	0	0	0	0	0	0	0	0	0	0	0	0	0	0	1	0	0	0	0
Otu12174	d__Bacteria;p__Acidobacteria;c__Subgroup_6	0	0	0	0	0	0	0	0	0	0	0	0	0	0	0	0	1	0	0	0
Otu12210	d__Bacteria;p__Acidobacteria;c__Subgroup_6	0	0	0	0	0	0	0	0	0	0	0	0	1	0	0	2	0	0	0	0
Otu12306	d__Bacteria;p__Acidobacteria;c__Subgroup_6	0	0	0	0	0	0	0	0	0	1	0	0	0	0	0	0	0	0	0	0
Otu00787	d__Bacteria;p__Acidobacteria;c__Subgroup_6	3	0	0	0	0	0	0	0	1	0	4	0	2	1	7	5	1	1	3	2
Otu06394	d__Bacteria;p__Acidobacteria;c__Subgroup_6	0	0	0	0	1	0	0	0	0	0	0	0	0	0	0	0	0	0	1	0
Otu08663	d__Bacteria;p__Acidobacteria;c__Subgroup_6	0	0	0	0	0	0	0	0	0	0	0	0	0	0	0	1	2	0	0	0
Otu11543	d__Bacteria;p__Acidobacteria;c__Subgroup_6	0	0	0	0	0	0	0	0	0	0	0	0	1	0	1	1	0	0	0	0
Otu00287	d__Bacteria;p__Acidobacteria;c__Subgroup_6	0	0	10	0	0	0	0	0	3	0	5	16	4	3	5	4	4	1	7	9
Otu00438	d__Bacteria;p__Acidobacteria;c__Subgroup_6	0	0	26	1	0	0	0	0	0	0	4	1	5	2	2	2	0	1	0	2
Otu00700	d__Bacteria;p__Acidobacteria;c__Subgroup_6	0	0	19	0	0	0	0	0	0	0	3	0	3	2	0	0	0	0	0	0
Otu00828	d__Bacteria;p__Acidobacteria;c__Subgroup_6	0	1	0	0	0	0	0	0	0	7	4	1	1	2	1	5	2	0	2	1
Otu00890	d__Bacteria;p__Acidobacteria;c__Subgroup_6	0	3	0	1	0	0	0	0	1	0	4	3	5	1	2	5	0	0	2	3
Otu01434	d__Bacteria;p__Acidobacteria;c__Subgroup_6	0	0	0	0	0	0	0	0	0	4	1	1	0	0	3	2	2	1	3	0
Otu01559	d__Bacteria;p__Acidobacteria;c__Subgroup_6	0	0	0	0	0	2	0	0	1	0	4	0	0	1	3	1	0	0	0	1
Otu02673	d__Bacteria;p__Acidobacteria;c__Subgroup_6	0	0	0	0	0	0	0	0	0	0	2	1	0	0	1	0	1	0	3	0
Otu03317	d__Bacteria;p__Acidobacteria;c__Subgroup_6	0	0	0	0	0	0	0	0	0	0	1	0	0	0	0	2	1	0	0	1
Otu05171	d__Bacteria;p__Acidobacteria;c__Subgroup_6	0	0	0	0	0	0	0	0	0	0	0	1	1	1	1	0	1	0	0	0
Otu05930	d__Bacteria;p__Acidobacteria;c__Subgroup_6	0	0	0	0	0	0	0	0	0	0	0	0	1	0	0	0	2	0	0	0
Otu06309	d__Bacteria;p__Acidobacteria;c__Subgroup_6	0	0	0	0	0	0	0	0	0	0	0	0	0	0	0	0	1	0	0	0
Otu06457	d__Bacteria;p__Acidobacteria;c__Subgroup_6	0	0	0	0	0	0	0	0	0	0	0	0	0	0	1	2	0	0	1	0
Otu07253	d__Bacteria;p__Acidobacteria;c__Subgroup_6	0	0	0	0	0	0	0	0	0	0	0	0	1	0	1	1	0	0	0	0
Otu07411	d__Bacteria;p__Acidobacteria;c__Subgroup_6	0	0	0	0	0	0	0	0	0	0	0	0	1	2	0	0	0	0	0	0
Otu08225	d__Bacteria;p__Acidobacteria;c__Subgroup_6	0	0	0	0	0	0	0	0	0	0	1	0	0	2	0	0	0	0	1	0
Otu08385	d__Bacteria;p__Acidobacteria;c__Subgroup_6	0	0	0	0	0	0	0	0	0	0	0	0	0	0	0	1	1	0	0	0
Otu09557	d__Bacteria;p__Acidobacteria;c__Subgroup_6	0	0	0	0	0	0	0	0	0	0	0	0	0	0	0	0	0	0	1	0
Otu10277	d__Bacteria;p__Acidobacteria;c__Subgroup_6	0	0	0	0	0	0	0	0	0	0	1	0	0	0	0	0	0	0	0	0
Otu10308	d__Bacteria;p__Acidobacteria;c__Subgroup_6	0	0	0	0	0	0	0	0	0	0	2	0	0	0	0	0	0	0	0	1
Otu10688	d__Bacteria;p__Acidobacteria;c__Subgroup_6	0	0	0	0	0	0	0	0	0	0	0	0	0	0	0	0	0	0	0	0
Otu11099	d__Bacteria;p__Acidobacteria;c__Subgroup_6	0	0	0	0	0	0	0	0	0	0	0	0	1	0	1	0	0	0	0	0
Otu11215	d__Bacteria;p__Acidobacteria;c__Subgroup_6	0	0	0	0	0	0	0	0	0	0	0	0	0	0	0	2	0	0	1	0
Otu00171	d__Bacteria;p__Acidobacteria;c__Subgroup_6	10	2	0	7	10	0	10	0	3	3	7	1	17	13	5	13	8	6	8	14
Otu00427	d__Bacteria;p__Acidobacteria;c__Subgroup_6	0	0	0	1	2	1	0	0	0	0	6	3	8	1	5	5	4	5	6	7
Otu00458	d__Bacteria;p__Acidobacteria;c__Subgroup_6	0	0	0	0	0	0	0	0	2	0	6	3	0	2	6	9	5	6	10	6
Otu00582	d__Bacteria;p__Acidobacteria;c__Subgroup_6	0	0	0	5	2	1	0	0	0	0	5	1	3	5	7	3	6	4	0	2
Otu01021	d__Bacteria;p__Acidobacteria;c__Subgroup_6	0	0	0	0	0	0	0	0	1	0	3	4	0	2	3	3	3	0	3	0
Otu01350	d__Bacteria;p__Acidobacteria;c__Subgroup_6	1	0	0	0	0	0	0	0	0	0	5	1	5	1	0	0	1	0	1	0
Otu01450	d__Bacteria;p__Acidobacteria;c__Subgroup_6	0	0	0	0	0	0	0	0	0	0	1	4	0	1	0	1	4	0	4	1
Otu01967	d__Bacteria;p__Acidobacteria;c__Subgroup_6	0	0	0	0	0	0	0	0	0	0	0	2	0	0	1	2	1	0	2	3
Otu02425	d__Bacteria;p__Acidobacteria;c__Subgroup_6	0	0	0	0	0	0	0	0	0	1	1	0	1	0	1	2	0	0	0	0
Otu03804	d__Bacteria;p__Acidobacteria;c__Subgroup_6	0	0	0	0	0	0	0	0	0	0	0	2	2	1	0	0	1	0	0	0
Otu04032	d__Bacteria;p__Acidobacteria;c__Subgroup_6	0	0	0	0	0	0	0	0	0	0	0	0	0	0	2	0	0	1	1	0
Otu04539	d__Bacteria;p__Acidobacteria;c__Subgroup_6	0	0	0	0	0	0	0	0	0	0	0	1	0	1	0	0	0	0	1	1
Otu04555	d__Bacteria;p__Acidobacteria;c__Subgroup_6	0	0	0	0	0	0	0	0	0	0	0	0	1	0	0	0	0	0	0	1
Otu04758	d__Bacteria;p__Acidobacteria;c__Subgroup_6	0	0	0	0	0	0	0	0	0	0	0	1	0	1	0	0	0	0	2	0
Otu05671	d__Bacteria;p__Acidobacteria;c__Subgroup_6	0	0	0	1	0	0	0	0	0	0	1	0	1	0	0	0	0	0	0	0
Otu05903	d__Bacteria;p__Acidobacteria;c__Subgroup_6	0	0	0	0	0	0	0	0	0	0	0	0	0	0	0	2	0	1	1	1
Otu06639	d__Bacteria;p__Acidobacteria;c__Subgroup_6	0	0	0	0	0	0	0	0	0	0	0	1	0	0	0	1	1	0	0	0
Otu07035	d__Bacteria;p__Acidobacteria;c__Subgroup_6	0	0	0	0	0	0	0	0	0	1	0	1	0	1	0	1	0	0	0	0
Otu07927	d__Bacteria;p__Acidobacteria;c__Subgroup_6	0	0	0	0	0	0	0	0	0	0	0	0	0	0	1	1	0	1	0	0
Otu08445	d__Bacteria;p__Acidobacteria;c__Subgroup_6	0	0	0	0	0	0	0	0	0	0	0	0	1	1	0	0	0	0	0	0
Otu08617	d__Bacteria;p__Acidobacteria;c__Subgroup_6	0	0	0	0	0	0	0	0	0	0	0	0	0	0	0	0	0	0	0	0
Otu09843	d__Bacteria;p__Acidobacteria;c__Subgroup_6	0	0	0	0	0	0	0	0	0	0	0	0	0	0	1	0	0	0	0	0
Otu09941	d__Bacteria;p__Acidobacteria;c__Subgroup_6	0	0	0	0	0	0	0	0	0	0	0	0	0	0	1	0	0	0	0	2
Otu10106	d__Bacteria;p__Acidobacteria;c__Subgroup_6	0	0	0	0	0	0	0	0	0	0	0	0	0	0	0	0	0	1	0	1
Otu11662	d__Bacteria;p__Acidobacteria;c__Subgroup_6	0	0	0	0	0	0	0	0	0	0	1	1	0	0	0	0	0	0	0	0
Otu11878	d__Bacteria;p__Acidobacteria;c__Subgroup_6	0	0	0	0	0	0	0	0	0	0	0	0	0	0	0	0	0	0	0	0
Otu12190	d__Bacteria;p__Acidobacteria;c__Subgroup_6	0	0	0	0	0	0	0	0	0	0	0	0	0	0	0	0	0	0	0	0
Otu09996	d__Bacteria;p__Acidobacteria;c__Subgroup_6	0	0	0	0	0	0	0	0	0	0	0	0	0	0	0	0	1	0	0	0
Otu02122	d__Bacteria;p__Acidobacteria;c__Subgroup_6	0	0	0	0	0	0	0	0	1	0	0	1	0	0	0	2	3	1	1	0
Otu08511	d__Bacteria;p__Acidobacteria;c__Subgroup_6	0	0	0	0	0	0	0	0	0	0	0	0	1	0	0	0	0	0	0	0
Otu00159	d__Bacteria;p__Acidobacteria;c__Subgroup_6	8	0	0	6	0	1	0	0	4	17	11	13	15	8	12	13	3	14	17	9
Otu04235	d__Bacteria;p__Acidobacteria;c__Subgroup_6	0	0	0	0	0	0	0	0	0	2	1	0	0	0	0	0	0	1	0	0
Otu06016	d__Bacteria;p__Acidobacteria;c__Subgroup_6	0	0	0	0	0	0	0	0	0	0	1	0	0	0	0	1	0	0	1	0
Otu06626	d__Bacteria;p__Acidobacteria;c__Subgroup_6	0	0	0	0	0	0	0	0	0	0	2	0	0	0	0	1	0	1	0	0
Otu09471	d__Bacteria;p__Acidobacteria;c__Subgroup_6	0	0	0	0	0	0	0	0	0	0	0	0	0	0	0	0	0	0	0	0
Otu09482	d__Bacteria;p__Acidobacteria;c__Subgroup_6	0	0	0	0	0	0	0	0	0	0	0	0	0	0	0	1	0	1	0	0
Otu09705	d__Bacteria;p__Acidobacteria;c__Subgroup_6	0	0	0	0	0	0	0	0	0	0	0	2	0	0	0	0	0	0	0	0
Otu10518	d__Bacteria;p__Acidobacteria;c__Subgroup_6	0	0	0	0	0	0	0	0	0	0	0	0	0	0	0	0	1	0	1	0
Otu12011	d__Bacteria;p__Acidobacteria;c__Subgroup_6	0	0	0	0	0	0	0	0	0	1	0	1	0	0	0	0	0	0	0	0
Otu00306	d__Bacteria;p__Acidobacteria;c__Subgroup_6	7	0	0	0	7	0	0	3	2	0	3	5	3	3	13	10	7	1	2	5
Otu05629	d__Bacteria;p__Acidobacteria;c__Subgroup_6	0	0	0	0	0	0	0	0	0	0	0	0	0	0	1	1	1	1	0	2
Otu06564	d__Bacteria;p__Acidobacteria;c__Subgroup_6	0	0	0	0	0	0	0	0	0	0	0	0	1	0	1	0	0	1	0	0
Otu07732	d__Bacteria;p__Acidobacteria;c__Subgroup_6	0	0	0	0	0	0	0	0	0	0	0	0	0	0	0	1	0	2	0	1
Otu05917	d__Bacteria;p__Acidobacteria;c__Subgroup_6	0	0	0	0	0	0	0	0	0	0	0	0	0	1	1	0	0	0	2	0
Otu10849	d__Bacteria;p__Acidobacteria;c__Subgroup_6	0	0	0	0	0	0	0	0	0	0	0	1	0	0	0	1	0	0	0	0
Otu01417	d__Bacteria;p__Acidobacteria;c__Subgroup_6;o__Unknown;f__Unknown;g__Vicinamibacter	0	0	0	0	0	0	0	0	1	0	0	1	2	0	3	0	1	2	1	2
Otu06649	d__Bacteria;p__Acidobacteria;c__Subgroup_6;o__Unknown;f__Unknown;g__Vicinamibacter	0	0	0	0	0	0	0	0	0	0	0	0	0	0	0	0	0	0	0	3
Otu11158	d__Bacteria;p__Acidobacteria;c__Subgroup_6;o__Unknown;f__Unknown;g__Vicinamibacter	0	0	0	0	0	0	0	0	0	0	0	0	0	0	2	0	0	0	0	0
Otu00169	d__Bacteria;p__Acidobacteria;c__Subgroup_6;o__Acidobacteria_bacterium_CB_286306	0	1	37	0	0	14	0	0	1	0	15	6	11	11	10	10	2	0	11	10
Otu01063	d__Bacteria;p__Acidobacteria;c__Subgroup_6;o__Acidobacteria_bacterium_CB_286306	0	1	0	0	0	0	0	5	0	0	0	1	1	2	0	1	2	2	2	5
Otu01716	d__Bacteria;p__Acidobacteria;c__Subgroup_6;o__Acidobacteria_bacterium_CB_286306	0	1	0	1	0	0	0	0	2	0	0	1	0	0	0	1	0	0	3	1
Otu03167	d__Bacteria;p__Acidobacteria;c__Subgroup_6;o__Acidobacteria_bacterium_CB_286306	1	1	0	0	0	0	0	0	1	0	0	2	0	0	0	0	0	1	0	0
Otu04674	d__Bacteria;p__Acidobacteria;c__Subgroup_6;o__Acidobacteria_bacterium_CB_286306	0	0	0	0	0	0	0	0	0	0	0	0	0	0	0	1	2	1	0	1
Otu05046	d__Bacteria;p__Acidobacteria;c__Subgroup_6;o__Acidobacteria_bacterium_CB_286306	0	0	0	0	0	0	0	0	0	0	1	0	1	0	0	0	0	0	0	1
Otu06173	d__Bacteria;p__Acidobacteria;c__Subgroup_6;o__Acidobacteria_bacterium_CB_286306	0	0	0	0	0	0	0	0	0	0	0	0	0	1	1	0	0	0	0	0
Otu07671	d__Bacteria;p__Acidobacteria;c__Subgroup_6;o__Acidobacteria_bacterium_CB_286306	0	0	0	0	0	0	0	0	0	0	0	1	0	0	0	0	0	2	0	0
Otu07716	d__Bacteria;p__Acidobacteria;c__Subgroup_6;o__Acidobacteria_bacterium_CB_286306	0	0	1	0	0	0	0	0	0	0	0	0	0	0	0	0	0	1	0	0
Otu08207	d__Bacteria;p__Acidobacteria;c__Subgroup_6;o__Acidobacteria_bacterium_CB_286306	0	0	0	0	0	0	0	0	0	0	0	0	0	0	0	0	0	0	0	1
Otu09068	d__Bacteria;p__Acidobacteria;c__Subgroup_6;o__Acidobacteria_bacterium_CB_286306	0	0	0	1	0	0	0	0	0	0	0	1	0	0	0	0	1	0	0	0
Otu09608	d__Bacteria;p__Acidobacteria;c__Subgroup_6;o__Acidobacteria_bacterium_CB_286306	0	0	0	0	0	0	0	0	0	0	1	0	0	0	0	0	0	0	1	1
Otu10054	d__Bacteria;p__Acidobacteria;c__Subgroup_6;o__Acidobacteria_bacterium_CB_286306	0	0	0	0	0	0	0	0	0	0	1	0	1	0	0	0	0	0	0	1
Otu10549	d__Bacteria;p__Acidobacteria;c__Subgroup_6;o__Acidobacteria_bacterium_CB_286306	0	0	0	0	0	0	0	0	0	0	1	0	0	0	1	1	0	0	0	0
Otu10870	d__Bacteria;p__Acidobacteria;c__Subgroup_6;o__Acidobacteria_bacterium_CB_286306	0	0	0	0	0	0	0	0	0	0	0	0	0	0	0	0	0	0	2	0
Otu11122	d__Bacteria;p__Acidobacteria;c__Subgroup_6;o__Acidobacteria_bacterium_CB_286306	0	0	0	0	0	0	0	0	0	0	0	0	0	1	0	0	0	0	1	1
Otu11127	d__Bacteria;p__Acidobacteria;c__Subgroup_6;o__Acidobacteria_bacterium_CB_286306	0	0	0	0	0	0	0	0	0	0	0	0	1	0	0	0	0	0	0	0
Otu11577	d__Bacteria;p__Acidobacteria;c__Subgroup_6;o__Acidobacteria_bacterium_CB_286306	0	0	0	0	0	0	0	0	0	0	0	1	0	0	0	0	1	0	0	1
Otu11646	d__Bacteria;p__Acidobacteria;c__Subgroup_6;o__Acidobacteria_bacterium_CB_286306	0	0	0	0	0	0	0	0	0	0	1	0	0	1	0	0	0	0	0	0
Otu11649	d__Bacteria;p__Acidobacteria;c__Subgroup_6;o__Acidobacteria_bacterium_CB_286306	0	0	0	0	0	0	0	0	0	0	0	0	0	0	1	0	0	0	0	0
Otu11994	d__Bacteria;p__Acidobacteria;c__Subgroup_6;o__Acidobacteria_bacterium_CB_286306	0	0	0	0	0	1	0	0	0	0	0	0	0	0	1	0	0	0	0	0
Otu00165	d__Bacteria;p__Acidobacteria;c__Subgroup_6;o__Acidobacteria_bacterium_CB_286339	7	1	1	0	0	1	0	0	2	3	15	20	3	3	12	13	13	7	29	13
Otu01975	d__Bacteria;p__Acidobacteria;c__Subgroup_6;o__Acidobacteria_bacterium_CB_286339	0	0	0	0	0	0	0	0	0	0	0	4	0	1	1	0	0	2	0	0
Otu02136	d__Bacteria;p__Acidobacteria;c__Subgroup_6;o__Acidobacteria_bacterium_CB_286339	0	0	0	0	0	1	0	0	0	0	0	0	0	0	1	6	0	3	1	0
Otu03951	d__Bacteria;p__Acidobacteria;c__Subgroup_6;o__Acidobacteria_bacterium_CB_286339	0	0	0	0	0	0	0	0	0	0	1	2	0	0	0	0	1	0	1	0
Otu04725	d__Bacteria;p__Acidobacteria;c__Subgroup_6;o__Acidobacteria_bacterium_CB_286339	0	0	0	0	0	0	0	0	0	0	0	1	0	0	0	0	0	1	0	0
Otu05137	d__Bacteria;p__Acidobacteria;c__Subgroup_6;o__Acidobacteria_bacterium_CB_286339	0	0	0	0	0	0	0	0	0	0	0	0	0	1	0	1	0	0	0	1
Otu05190	d__Bacteria;p__Acidobacteria;c__Subgroup_6;o__Acidobacteria_bacterium_CB_286339	0	0	0	0	0	0	0	0	0	0	1	0	0	0	0	1	0	0	0	0
Otu06710	d__Bacteria;p__Acidobacteria;c__Subgroup_6;o__Acidobacteria_bacterium_CB_286339	0	0	0	0	0	0	0	0	0	0	0	0	0	0	0	1	1	0	2	0
Otu06773	d__Bacteria;p__Acidobacteria;c__Subgroup_6;o__Acidobacteria_bacterium_CB_286339	0	0	0	0	0	0	0	0	0	0	0	0	0	0	0	0	0	3	1	0
Otu07500	d__Bacteria;p__Acidobacteria;c__Subgroup_6;o__Acidobacteria_bacterium_CB_286339	0	0	0	0	0	0	0	0	0	0	0	0	0	0	1	1	0	1	0	0
Otu08102	d__Bacteria;p__Acidobacteria;c__Subgroup_6;o__Acidobacteria_bacterium_CB_286339	0	0	0	0	0	0	0	0	0	0	0	0	0	0	0	0	0	0	1	0
Otu10250	d__Bacteria;p__Acidobacteria;c__Subgroup_6;o__Acidobacteria_bacterium_CB_286339	0	0	0	0	0	0	0	0	0	0	0	0	0	0	0	0	0	0	1	2
Otu10490	d__Bacteria;p__Acidobacteria;c__Subgroup_6;o__Acidobacteria_bacterium_CB_286339	0	0	0	0	0	0	0	0	0	0	1	0	0	1	0	0	0	0	0	0
Otu12024	d__Bacteria;p__Acidobacteria;c__Subgroup_6;o__Acidobacteria_bacterium_CB_286339	0	0	0	0	0	0	0	0	0	0	0	0	0	0	0	0	0	1	1	0
Otu00158	d__Bacteria;p__Acidobacteria;c__Subgroup_6;o__Acidobacteria_bacterium_LWH4	0	2	0	1	5	0	0	3	4	11	6	9	23	8	26	15	5	17	24	12
Otu02610	d__Bacteria;p__Acidobacteria;c__Subgroup_6;o__Acidobacteria_bacterium_LWH4	0	0	0	0	0	0	0	0	0	0	0	0	1	1	1	0	3	0	0	0
Otu02713	d__Bacteria;p__Acidobacteria;c__Subgroup_6;o__Acidobacteria_bacterium_LWH4	0	0	0	2	1	0	0	0	1	0	0	2	1	2	0	1	0	1	0	0
Otu03642	d__Bacteria;p__Acidobacteria;c__Subgroup_6;o__Acidobacteria_bacterium_LWH4	0	0	0	0	0	0	0	0	1	0	1	0	0	0	0	0	0	0	1	1
Otu06705	d__Bacteria;p__Acidobacteria;c__Subgroup_6;o__Acidobacteria_bacterium_LWH4	0	0	0	0	0	0	0	0	0	0	0	0	0	1	1	0	1	1	0	0
Otu07456	d__Bacteria;p__Acidobacteria;c__Subgroup_6;o__Acidobacteria_bacterium_LWH4	0	0	0	0	0	0	0	0	0	0	1	0	0	1	1	0	0	0	0	1
Otu08014	d__Bacteria;p__Acidobacteria;c__Subgroup_6;o__Acidobacteria_bacterium_LWH4	0	0	0	0	0	0	0	0	0	0	0	0	2	0	0	0	0	0	0	0
Otu10124	d__Bacteria;p__Acidobacteria;c__Subgroup_6;o__Acidobacteria_bacterium_LWH4	0	0	0	0	0	0	0	0	0	0	0	0	0	2	0	0	0	0	0	0
Otu02782	d__Bacteria;p__Acidobacteria;c__Subgroup_6;o__Acidobacteria_bacterium_SCN_69-37	0	0	0	0	0	0	0	0	2	0	1	0	1	1	0	2	0	0	0	0
Otu03955	d__Bacteria;p__Acidobacteria;c__Subgroup_6;o__Acidobacteria_bacterium_SCN_69-37	0	0	0	0	0	0	0	0	0	0	2	0	1	0	0	0	0	0	0	0
Otu03972	d__Bacteria;p__Acidobacteria;c__Subgroup_6;o__Acidobacteria_bacterium_SCN_69-37	0	0	0	0	0	0	0	0	0	0	1	0	0	0	0	2	3	1	0	0
Otu06044	d__Bacteria;p__Acidobacteria;c__Subgroup_6;o__Acidobacteria_bacterium_SCN_69-37	0	0	0	0	0	0	0	0	0	0	0	0	0	0	0	2	0	0	1	1
Otu06586	d__Bacteria;p__Acidobacteria;c__Subgroup_6;o__Acidobacteria_bacterium_SCN_69-37	0	0	0	0	0	0	0	0	0	0	0	1	0	0	0	0	0	0	0	1
Otu07961	d__Bacteria;p__Acidobacteria;c__Subgroup_6;o__Acidobacteria_bacterium_SCN_69-37	0	0	1	0	0	0	0	0	0	0	0	0	0	0	0	0	0	0	0	0
Otu08142	d__Bacteria;p__Acidobacteria;c__Subgroup_6;o__Acidobacteria_bacterium_SCN_69-37	0	0	0	0	0	0	0	0	0	0	0	0	0	0	0	0	2	0	0	0
Otu08154	d__Bacteria;p__Acidobacteria;c__Subgroup_6;o__Acidobacteria_bacterium_SCN_69-37	0	0	0	0	0	0	0	0	0	0	1	0	0	0	0	0	0	1	1	0
Otu08159	d__Bacteria;p__Acidobacteria;c__Subgroup_6;o__Acidobacteria_bacterium_SCN_69-37	0	0	0	0	0	0	0	0	0	0	0	0	0	0	2	0	0	0	0	0
Otu09762	d__Bacteria;p__Acidobacteria;c__Subgroup_6;o__Acidobacteria_bacterium_SCN_69-37	0	0	0	0	0	0	0	0	0	0	1	0	0	0	0	0	1	0	0	0
Otu09964	d__Bacteria;p__Acidobacteria;c__Subgroup_6;o__Acidobacteria_bacterium_SCN_69-37	0	0	0	0	0	0	0	0	0	1	0	0	0	0	0	1	0	0	1	0
Otu09979	d__Bacteria;p__Acidobacteria;c__Subgroup_6;o__Acidobacteria_bacterium_SCN_69-37	0	0	0	0	0	0	0	0	0	0	0	0	0	0	1	0	0	0	1	0
Otu10005	d__Bacteria;p__Acidobacteria;c__Subgroup_6;o__Acidobacteria_bacterium_SCN_69-37	0	0	1	0	0	0	0	0	0	0	0	0	0	0	0	0	0	0	0	0
Otu10202	d__Bacteria;p__Acidobacteria;c__Subgroup_6;o__Acidobacteria_bacterium_SCN_69-37	0	0	0	0	0	0	0	0	0	0	0	0	0	0	0	0	1	0	0	0
Otu10967	d__Bacteria;p__Acidobacteria;c__Subgroup_6;o__Acidobacteria_bacterium_SCN_69-37	0	0	0	0	0	0	0	0	0	0	1	0	1	0	0	0	0	0	0	1
Otu10980	d__Bacteria;p__Acidobacteria;c__Subgroup_6;o__Acidobacteria_bacterium_SCN_69-37	1	0	0	0	0	0	0	0	0	0	0	0	0	0	0	0	0	0	0	0
Otu12178	d__Bacteria;p__Acidobacteria;c__Subgroup_6;o__Acidobacteria_bacterium_SCN_69-37	0	0	0	0	0	0	0	0	0	0	0	0	0	0	0	2	0	0	0	0
Otu03537	d__Bacteria;p__Acidobacteria;c__Subgroup_6;o__Acidobacteria_bacterium_WWH4	0	0	0	1	0	0	0	0	0	0	0	0	1	0	0	0	0	1	2	0
Otu07882	d__Bacteria;p__Acidobacteria;c__Subgroup_6;o__Acidobacteria_bacterium_WWH4	0	0	0	0	0	0	0	0	0	0	0	1	0	1	0	0	1	0	0	1
Otu04474	d__Bacteria;p__Acidobacteria;c__Subgroup_6;o__Acidobacteria_bacterium_WX27	0	0	0	0	0	0	0	0	0	0	0	0	0	2	0	1	1	0	1	0
Otu06199	d__Bacteria;p__Acidobacteria;c__Subgroup_6;o__Acidobacteria_bacterium_WX27	0	0	0	0	0	0	0	0	0	0	0	0	0	0	0	1	0	0	0	2
Otu09688	d__Bacteria;p__Acidobacteria;c__Subgroup_6;o__Acidobacteria_bacterium_WX27	0	0	0	0	0	0	0	0	0	0	0	0	1	0	0	1	1	0	0	0
Otu10431	d__Bacteria;p__Acidobacteria;c__Subgroup_6;o__Acidobacteria_bacterium_WX27	0	0	0	0	0	0	0	0	0	0	0	0	0	0	0	0	0	1	2	0
Otu11264	d__Bacteria;p__Acidobacteria;c__Subgroup_6;o__Acidobacteria_bacterium_WX27	0	0	0	0	0	0	0	0	0	0	0	0	1	0	0	1	0	0	1	0
Otu00232	d__Bacteria;p__Acidobacteria;c__Subgroup_6;o__Acidobacteriales	0	0	0	0	0	1	0	0	0	0	3	6	24	7	5	10	7	7	15	11
Otu01044	d__Bacteria;p__Acidobacteria;c__Subgroup_6;o__Acidobacteriales	0	0	0	0	0	0	0	0	0	0	1	4	2	0	2	3	5	0	2	0
Otu01117	d__Bacteria;p__Acidobacteria;c__Subgroup_6;o__Acidobacteriales	0	0	0	0	7	0	0	0	0	0	1	1	3	0	2	1	1	1	1	0
Otu01721	d__Bacteria;p__Acidobacteria;c__Subgroup_6;o__Acidobacteriales	0	0	0	1	0	0	0	0	0	4	0	0	0	0	1	0	1	0	0	2
Otu06110	d__Bacteria;p__Acidobacteria;c__Subgroup_6;o__Acidobacteriales	0	0	0	0	0	0	0	0	0	0	0	0	4	0	0	0	0	0	0	0
Otu09540	d__Bacteria;p__Acidobacteria;c__Subgroup_6;o__Acidobacteriales	0	0	0	0	0	0	0	0	0	0	1	0	1	0	0	0	0	0	0	0
Otu09713	d__Bacteria;p__Acidobacteria;c__Subgroup_6;o__Acidobacteriales	0	0	0	0	0	0	0	0	0	0	0	1	0	0	0	1	0	0	0	0
Otu10648	d__Bacteria;p__Acidobacteria;c__Subgroup_6;o__Acidobacteriales	0	0	0	0	0	0	0	0	0	0	1	0	0	0	0	0	1	0	0	0
Otu10701	d__Bacteria;p__Acidobacteria;c__Subgroup_6;o__Acidobacteriales	0	0	0	0	0	0	0	0	0	0	1	0	0	1	0	0	0	0	0	0
Otu11120	d__Bacteria;p__Acidobacteria;c__Subgroup_6;o__Acidobacteriales	0	0	0	0	0	0	0	0	0	0	0	0	1	0	0	0	0	0	0	0
Otu11567	d__Bacteria;p__Acidobacteria;c__Subgroup_6;o__Acidobacteriales	0	0	0	0	0	0	0	0	0	0	0	0	1	1	0	0	0	0	0	0
Otu11790	d__Bacteria;p__Acidobacteria;c__Subgroup_6;o__Acidobacteriales	0	0	0	0	0	0	0	0	0	0	0	0	1	0	0	0	0	0	0	1
Otu00768	d__Bacteria;p__Acidobacteria;c__Subgroup_6;o__Acidobacteriales;f__Acidobacteriaceae	1	0	0	0	0	2	2	0	0	0	2	1	2	4	2	3	1	1	1	3
Otu01038	d__Bacteria;p__Acidobacteria;c__Subgroup_6;o__Acidobacteriales;f__Acidobacteriaceae	0	0	0	2	0	0	0	0	0	0	0	2	4	1	1	0	4	0	4	0
Otu02649	d__Bacteria;p__Acidobacteria;c__Subgroup_6;o__Acidobacteriales;f__Acidobacteriaceae	0	0	0	0	0	0	0	0	0	0	0	0	0	0	2	2	0	0	2	0
Otu05541	d__Bacteria;p__Acidobacteria;c__Subgroup_6;o__Acidobacteriales;f__Acidobacteriaceae	0	0	0	0	0	0	0	0	0	0	0	1	1	0	0	0	1	0	0	0
Otu07541	d__Bacteria;p__Acidobacteria;c__Subgroup_6;o__Acidobacteriales;f__Acidobacteriaceae	0	0	0	0	0	0	0	0	0	0	0	0	0	1	0	0	0	0	1	1
Otu12180	d__Bacteria;p__Acidobacteria;c__Subgroup_6;o__Acidobacteriales;f__Acidobacteriaceae	0	0	0	0	0	0	0	0	0	0	0	0	0	0	0	2	0	0	0	0
Otu02660	d__Bacteria;p__Acidobacteria;c__Subgroup_6;o__Acidobacteriales;f__Acidobacteriaceae;g__Acidobacterium	0	0	0	0	0	0	0	0	0	0	1	0	0	0	1	2	1	1	0	0
Otu02933	d__Bacteria;p__Acidobacteria;c__Subgroup_6;o__Acidobacteriales;f__Acidobacteriaceae;g__Acidobacterium	0	0	0	0	0	0	0	0	0	0	1	1	0	1	1	0	1	1	1	0
Otu06211	d__Bacteria;p__Acidobacteria;c__Subgroup_6;o__Acidobacteriales;f__Acidobacteriaceae;g__Acidobacterium	0	0	0	0	0	0	0	0	0	0	0	0	0	0	0	0	1	1	1	0
Otu11041	d__Bacteria;p__Acidobacteria;c__Subgroup_6;o__Acidobacteriales;f__Acidobacteriaceae;g__Acidobacterium	0	0	0	0	0	0	0	0	0	0	0	0	0	0	0	0	0	0	0	1
Otu12140	d__Bacteria;p__Acidobacteria;c__Subgroup_6;o__Acidobacteriales;f__Acidobacteriaceae;g__Acidobacterium	0	0	0	0	0	0	0	0	0	0	0	0	0	0	0	0	0	1	0	0
Otu00152	d__Bacteria;p__Acidobacteria;c__Subgroup_6;o__unclassified Acidobacteria;f__Vicinamibacteraceae;g__Luteitalea	0	0	0	7	0	0	0	0	1	17	13	7	8	18	23	17	6	9	15	13
Otu02299	d__Bacteria;p__Acidobacteria;c__Subgroup_6;o__unclassified Acidobacteria;f__Vicinamibacteraceae;g__Luteitalea	0	0	0	0	0	0	0	0	0	1	2	0	0	0	4	0	1	1	1	2
Otu02819	d__Bacteria;p__Acidobacteria;c__Subgroup_6;o__unclassified Acidobacteria;f__Vicinamibacteraceae;g__Luteitalea	0	0	0	0	0	0	0	0	0	0	1	0	0	1	0	1	1	0	0	1
Otu03016	d__Bacteria;p__Acidobacteria;c__Subgroup_6;o__unclassified Acidobacteria;f__Vicinamibacteraceae;g__Luteitalea	0	0	0	0	0	0	0	0	0	0	0	1	2	1	1	0	2	1	0	0
Otu03915	d__Bacteria;p__Acidobacteria;c__Subgroup_6;o__unclassified Acidobacteria;f__Vicinamibacteraceae;g__Luteitalea	0	0	0	0	0	0	0	0	0	0	0	0	0	2	0	1	0	1	0	0
Otu04367	d__Bacteria;p__Acidobacteria;c__Subgroup_6;o__unclassified Acidobacteria;f__Vicinamibacteraceae;g__Luteitalea	0	0	0	0	0	0	0	0	0	2	0	1	0	0	0	2	0	0	0	0
Otu04484	d__Bacteria;p__Acidobacteria;c__Subgroup_6;o__unclassified Acidobacteria;f__Vicinamibacteraceae;g__Luteitalea	0	0	0	0	0	0	0	0	0	0	1	0	1	0	1	1	0	0	0	0
Otu04696	d__Bacteria;p__Acidobacteria;c__Subgroup_6;o__unclassified Acidobacteria;f__Vicinamibacteraceae;g__Luteitalea	0	0	0	0	0	0	1	0	0	0	0	0	0	1	2	0	0	1	0	0
Otu04836	d__Bacteria;p__Acidobacteria;c__Subgroup_6;o__unclassified Acidobacteria;f__Vicinamibacteraceae;g__Luteitalea	0	0	0	1	0	0	0	0	0	0	0	1	0	1	0	0	0	1	0	0
Otu05989	d__Bacteria;p__Acidobacteria;c__Subgroup_6;o__unclassified Acidobacteria;f__Vicinamibacteraceae;g__Luteitalea	0	0	0	0	0	0	0	0	0	0	0	0	1	0	0	1	0	0	1	0
Otu07169	d__Bacteria;p__Acidobacteria;c__Subgroup_6;o__unclassified Acidobacteria;f__Vicinamibacteraceae;g__Luteitalea	0	0	0	0	0	0	0	0	0	0	0	0	0	0	0	0	0	2	1	0
Otu07283	d__Bacteria;p__Acidobacteria;c__Subgroup_6;o__unclassified Acidobacteria;f__Vicinamibacteraceae;g__Luteitalea	0	0	0	0	0	0	0	0	0	0	0	0	0	1	0	0	0	0	2	0
Otu07372	d__Bacteria;p__Acidobacteria;c__Subgroup_6;o__unclassified Acidobacteria;f__Vicinamibacteraceae;g__Luteitalea	0	0	0	0	0	0	0	0	0	0	0	1	0	0	1	0	0	0	0	0
Otu07417	d__Bacteria;p__Acidobacteria;c__Subgroup_6;o__unclassified Acidobacteria;f__Vicinamibacteraceae;g__Luteitalea	0	0	0	0	0	0	0	0	0	0	0	1	0	1	0	0	0	0	1	1
Otu07512	d__Bacteria;p__Acidobacteria;c__Subgroup_6;o__unclassified Acidobacteria;f__Vicinamibacteraceae;g__Luteitalea	0	0	0	0	0	0	0	0	0	0	0	0	0	1	0	1	0	0	1	0
Otu07777	d__Bacteria;p__Acidobacteria;c__Subgroup_6;o__unclassified Acidobacteria;f__Vicinamibacteraceae;g__Luteitalea	0	0	0	0	0	0	0	0	0	0	0	0	0	0	0	1	1	0	0	1
Otu08136	d__Bacteria;p__Acidobacteria;c__Subgroup_6;o__unclassified Acidobacteria;f__Vicinamibacteraceae;g__Luteitalea	0	0	0	0	0	0	0	0	0	0	0	0	0	0	0	2	0	0	2	0
Otu08428	d__Bacteria;p__Acidobacteria;c__Subgroup_6;o__unclassified Acidobacteria;f__Vicinamibacteraceae;g__Luteitalea	0	0	0	0	0	0	0	0	0	0	0	0	0	0	0	0	0	0	0	0
Otu08543	d__Bacteria;p__Acidobacteria;c__Subgroup_6;o__unclassified Acidobacteria;f__Vicinamibacteraceae;g__Luteitalea	0	0	0	0	0	0	0	0	0	0	1	1	0	1	0	0	0	0	0	0
Otu08598	d__Bacteria;p__Acidobacteria;c__Subgroup_6;o__unclassified Acidobacteria;f__Vicinamibacteraceae;g__Luteitalea	0	0	0	0	0	0	0	0	0	0	0	0	1	0	0	0	2	0	0	0
Otu09284	d__Bacteria;p__Acidobacteria;c__Subgroup_6;o__unclassified Acidobacteria;f__Vicinamibacteraceae;g__Luteitalea	0	0	0	0	0	0	0	0	0	0	0	0	0	0	0	0	0	0	0	0
Otu09473	d__Bacteria;p__Acidobacteria;c__Subgroup_6;o__unclassified Acidobacteria;f__Vicinamibacteraceae;g__Luteitalea	0	0	0	0	0	0	0	0	0	0	0	0	1	0	0	0	0	0	1	1
Otu10080	d__Bacteria;p__Acidobacteria;c__Subgroup_6;o__unclassified Acidobacteria;f__Vicinamibacteraceae;g__Luteitalea	0	0	0	0	0	0	0	0	0	0	0	0	0	0	0	0	0	0	2	0
Otu10182	d__Bacteria;p__Acidobacteria;c__Subgroup_6;o__unclassified Acidobacteria;f__Vicinamibacteraceae;g__Luteitalea	0	0	0	0	0	0	0	0	0	0	0	0	0	0	2	0	0	0	0	0
Otu10304	d__Bacteria;p__Acidobacteria;c__Subgroup_6;o__unclassified Acidobacteria;f__Vicinamibacteraceae;g__Luteitalea	0	0	0	0	0	0	0	0	0	0	0	1	0	0	0	0	0	1	0	0
Otu10462	d__Bacteria;p__Acidobacteria;c__Subgroup_6;o__unclassified Acidobacteria;f__Vicinamibacteraceae;g__Luteitalea	0	0	0	0	0	0	0	0	0	0	0	0	0	0	0	0	0	1	0	1
Otu10635	d__Bacteria;p__Acidobacteria;c__Subgroup_6;o__unclassified Acidobacteria;f__Vicinamibacteraceae;g__Luteitalea	0	0	0	0	0	0	0	0	0	0	0	1	1	0	0	0	0	0	0	0
Otu11048	d__Bacteria;p__Acidobacteria;c__Subgroup_6;o__unclassified Acidobacteria;f__Vicinamibacteraceae;g__Luteitalea	0	0	0	0	0	0	0	0	0	0	0	0	1	1	0	1	0	0	0	0
Otu11114	d__Bacteria;p__Acidobacteria;c__Subgroup_6;o__unclassified Acidobacteria;f__Vicinamibacteraceae;g__Luteitalea	0	0	0	0	0	0	0	0	0	0	0	0	0	0	0	0	0	1	2	0
Otu11309	d__Bacteria;p__Acidobacteria;c__Subgroup_6;o__unclassified Acidobacteria;f__Vicinamibacteraceae;g__Luteitalea	0	0	0	0	0	0	0	0	0	0	0	1	0	0	0	0	0	0	0	0
Otu11664	d__Bacteria;p__Acidobacteria;c__Subgroup_6;o__unclassified Acidobacteria;f__Vicinamibacteraceae;g__Luteitalea	0	0	0	0	0	0	0	0	0	0	0	0	0	0	1	0	0	1	0	0
Otu11889	d__Bacteria;p__Acidobacteria;c__Subgroup_6;o__unclassified Acidobacteria;f__Vicinamibacteraceae;g__Luteitalea	0	0	0	0	0	0	0	0	0	0	2	0	0	1	0	0	0	0	0	0
Otu01286	d__Bacteria;p__Acidobacteria;c__Subgroup_6;o__uncultured_bacterium_126	0	0	0	0	5	0	6	2	0	0	0	0	1	0	0	0	1	0	1	0
Otu09338	d__Bacteria;p__Acidobacteria;c__Subgroup_6;o__uncultured_bacterium_126	0	0	0	0	0	0	0	0	0	0	0	0	0	0	0	0	0	0	0	0
Otu10770	d__Bacteria;p__Acidobacteria;c__Subgroup_6;o__uncultured_bacterium_126	0	0	0	1	0	0	0	0	0	0	0	0	0	0	0	0	0	0	0	1
Otu03596	d__Bacteria;p__Acidobacteria;c__Subgroup_6;o__uncultured_bacterium_213	0	0	0	0	0	0	0	0	0	1	0	0	2	1	0	0	2	1	1	0
Otu00515	d__Bacteria;p__Acidobacteria;c__Subgroup_6;o__uncultured_bacterium_259	0	0	0	3	4	0	0	0	0	0	10	1	4	2	0	2	3	3	3	4
Otu03230	d__Bacteria;p__Acidobacteria;c__Subgroup_6;o__uncultured_bacterium_259	0	0	0	0	0	0	0	0	0	0	0	0	1	1	1	1	1	0	1	2
Otu04307	d__Bacteria;p__Acidobacteria;c__Subgroup_6;o__uncultured_bacterium_259	0	0	0	0	0	0	0	0	0	1	1	0	0	2	0	0	0	0	1	0
Otu04495	d__Bacteria;p__Acidobacteria;c__Subgroup_6;o__uncultured_bacterium_259	0	0	0	0	0	0	0	0	0	0	0	1	3	1	0	0	0	0	0	1
Otu06257	d__Bacteria;p__Acidobacteria;c__Subgroup_6;o__uncultured_bacterium_259	0	0	0	0	0	0	0	0	0	0	0	0	1	1	0	1	0	0	0	0
Otu06406	d__Bacteria;p__Acidobacteria;c__Subgroup_6;o__uncultured_bacterium_259	0	0	0	1	1	0	0	0	0	0	0	0	0	0	1	1	0	0	0	0
Otu10565	d__Bacteria;p__Acidobacteria;c__Subgroup_6;o__uncultured_bacterium_259	0	0	0	0	0	0	0	0	0	0	0	0	1	0	0	1	0	0	0	1
Otu11914	d__Bacteria;p__Acidobacteria;c__Subgroup_6;o__uncultured_bacterium_259	0	0	0	0	0	0	0	0	0	0	0	0	0	1	0	1	1	0	0	0
Otu12346	d__Bacteria;p__Acidobacteria;c__Subgroup_6;o__uncultured_bacterium_259	0	0	0	0	0	0	0	0	0	0	0	0	0	0	0	0	0	0	0	0
Otu09896	d__Bacteria;p__Acidobacteria;c__Subgroup_6;o__uncultured_bacterium_66	0	0	0	0	0	0	0	0	0	0	0	0	0	0	0	0	0	1	0	0
Otu05355	d__Bacteria;p__Acidobacteria;c__Subgroup_6;o__uncultured_bacterium_92	0	0	0	0	0	0	0	0	0	0	1	0	0	0	0	0	0	0	1	1
Otu09697	d__Bacteria;p__Acidobacteria;c__Subgroup_6;o__uncultured_bacterium_92	0	0	0	0	0	0	0	0	0	0	0	0	0	1	0	0	0	0	0	0
Otu12053	d__Bacteria;p__Acidobacteria;c__Subgroup_6;o__uncultured_bacterium_92	0	0	0	0	0	0	0	0	0	0	0	1	0	1	0	0	0	0	0	0
Otu12055	d__Bacteria;p__Acidobacteria;c__Subgroup_6;o__uncultured_bacterium_92	0	0	0	0	0	0	0	0	0	0	0	0	1	1	0	0	0	0	0	1
Otu06212	d__Bacteria;p__Acidobacteria;c__Subgroup_6;o__uncultured_bacterium_DA008	0	0	0	0	0	0	0	0	0	0	0	0	1	0	0	1	0	0	1	0
Otu07187	d__Bacteria;p__Acidobacteria;c__Subgroup_6;o__uncultured_bacterium_DA008	0	0	0	0	0	0	0	0	0	0	0	0	1	0	0	0	0	0	0	0
Otu07852	d__Bacteria;p__Acidobacteria;c__Subgroup_6;o__uncultured_bacterium_DA008	0	0	0	0	0	0	0	0	0	0	1	0	1	0	1	0	0	0	0	1
Otu10798	d__Bacteria;p__Acidobacteria;c__Subgroup_6;o__uncultured_bacterium_DA008	0	0	0	0	0	0	0	0	0	0	0	0	0	0	0	0	0	0	0	0
Otu00119	d__Bacteria;p__Acidobacteria;c__Subgroup_6;o__uncultured_bacterium_gp6	0	2	0	0	5	0	0	0	7	3	18	17	22	8	24	31	37	17	25	23
Otu02611	d__Bacteria;p__Acidobacteria;c__Subgroup_6;o__uncultured_bacterium_gp6	0	0	0	0	0	0	0	0	0	0	0	2	0	0	0	0	1	0	0	3
Otu04549	d__Bacteria;p__Acidobacteria;c__Subgroup_6;o__uncultured_bacterium_gp6	0	0	0	0	0	0	0	0	0	0	1	1	0	0	0	0	1	0	1	0
Otu05974	d__Bacteria;p__Acidobacteria;c__Subgroup_6;o__uncultured_bacterium_gp6	0	0	0	0	0	0	0	0	0	0	0	0	0	2	0	0	1	0	1	1
Otu05996	d__Bacteria;p__Acidobacteria;c__Subgroup_6;o__uncultured_bacterium_gp6	0	0	0	0	0	0	0	0	0	0	0	0	0	1	0	0	1	0	1	0
Otu08489	d__Bacteria;p__Acidobacteria;c__Subgroup_6;o__uncultured_bacterium_gp6	0	0	0	0	0	0	0	0	0	0	0	0	0	0	0	2	0	0	0	0
Otu08946	d__Bacteria;p__Acidobacteria;c__Subgroup_6;o__uncultured_bacterium_gp6	0	0	0	0	0	0	0	0	0	1	0	0	0	0	0	0	0	0	0	0
Otu09931	d__Bacteria;p__Acidobacteria;c__Subgroup_6;o__uncultured_bacterium_gp6	0	0	0	0	0	0	0	0	0	0	0	0	0	0	1	0	0	0	0	1
Otu11016	d__Bacteria;p__Acidobacteria;c__Subgroup_6;o__uncultured_bacterium_gp6	0	0	0	0	0	0	0	0	0	0	0	0	0	0	0	0	0	0	1	0
Otu00390	d__Bacteria;p__Acidobacteria;c__Subgroup_6;o__uncultured_bacterium_mle1-25	0	0	0	0	0	0	1	0	1	3	6	6	4	4	4	7	4	5	6	10
Otu05317	d__Bacteria;p__Acidobacteria;c__Subgroup_6;o__uncultured_bacterium_mle1-25	0	0	0	0	0	0	0	0	0	0	0	0	0	0	0	2	0	0	0	1
Otu07956	d__Bacteria;p__Acidobacteria;c__Subgroup_6;o__uncultured_bacterium_mle1-25	0	0	0	0	0	0	0	0	0	0	1	0	1	1	0	0	0	1	0	0
Otu10061	d__Bacteria;p__Acidobacteria;c__Subgroup_6;o__uncultured_bacterium_mle1-25	0	0	0	0	0	0	0	0	0	0	0	1	0	0	0	0	0	1	0	0
Otu10286	d__Bacteria;p__Acidobacteria;c__Subgroup_6;o__uncultured_bacterium_mle1-25	0	0	0	0	0	0	0	0	0	0	0	0	0	0	0	0	0	0	0	1
Otu08541	d__Bacteria;p__Acidobacteria;c__Subgroup_6;o__uncultured_beta_proteobacterium	0	0	0	0	0	0	0	0	0	0	0	0	1	0	0	0	0	0	0	0
Otu11096	d__Bacteria;p__Acidobacteria;c__Subgroup_6;o__uncultured_beta_proteobacterium	0	0	0	0	0	0	0	0	0	0	0	1	0	0	2	0	0	0	0	0
Otu00735	d__Bacteria;p__Acidobacteria;c__Thermoanaerobaculia;o__Thermoanaerobaculales;f__Thermoanaerobaculaceae	0	0	21	0	0	0	0	0	0	0	0	0	2	0	0	0	3	0	0	0
Otu00985	d__Bacteria;p__Acidobacteria;c__Thermoanaerobaculia;o__Thermoanaerobaculales;f__Thermoanaerobaculaceae	0	0	8	0	0	0	0	0	0	0	1	1	2	1	0	1	0	0	0	0
Otu01466	d__Bacteria;p__Acidobacteria;c__Thermoanaerobaculia;o__Thermoanaerobaculales;f__Thermoanaerobaculaceae	0	0	0	0	10	0	1	0	0	0	0	0	0	0	0	0	0	0	0	3
Otu03307	d__Bacteria;p__Acidobacteria;c__Thermoanaerobaculia;o__Thermoanaerobaculales;f__Thermoanaerobaculaceae	0	0	0	0	0	0	0	0	0	0	1	0	2	2	0	0	0	0	0	0
Otu04239	d__Bacteria;p__Acidobacteria;c__Thermoanaerobaculia;o__Thermoanaerobaculales;f__Thermoanaerobaculaceae	0	0	0	0	0	0	0	0	0	0	2	1	3	0	0	1	0	0	0	1
Otu05204	d__Bacteria;p__Acidobacteria;c__Thermoanaerobaculia;o__Thermoanaerobaculales;f__Thermoanaerobaculaceae	0	0	0	0	0	0	0	0	0	0	0	0	3	0	0	0	0	0	0	0
Otu08683	d__Bacteria;p__Acidobacteria;c__Thermoanaerobaculia;o__Thermoanaerobaculales;f__Thermoanaerobaculaceae	0	0	0	0	0	0	0	0	3	0	0	0	0	0	1	0	0	0	0	0
Otu10319	d__Bacteria;p__Acidobacteria;c__Thermoanaerobaculia;o__Thermoanaerobaculales;f__Thermoanaerobaculaceae	0	0	0	0	0	0	0	0	0	0	1	0	0	0	1	0	0	0	0	0
Otu11230	d__Bacteria;p__Acidobacteria;c__Thermoanaerobaculia;o__Thermoanaerobaculales;f__Thermoanaerobaculaceae	0	0	0	0	0	0	0	0	0	0	0	0	0	0	0	0	0	0	2	0
Otu11442	d__Bacteria;p__Acidobacteria;c__Thermoanaerobaculia;o__Thermoanaerobaculales;f__Thermoanaerobaculaceae	0	0	0	0	0	0	0	0	0	0	0	0	0	0	0	0	1	0	2	0
Otu11995	d__Bacteria;p__Acidobacteria;c__Thermoanaerobaculia;o__Thermoanaerobaculales;f__Thermoanaerobaculaceae	0	0	0	0	0	0	0	0	0	0	0	0	2	0	0	0	0	0	0	0
Otu00207	d__Bacteria;p__Actinobacteria	12	0	0	0	0	11	0	0	6	1	17	5	9	6	14	8	9	7	10	9
Otu00756	d__Bacteria;p__Actinobacteria	0	0	0	0	0	0	0	0	0	1	2	4	2	1	4	0	1	2	2	4
Otu00866	d__Bacteria;p__Actinobacteria	0	0	0	0	0	0	0	0	0	1	2	1	2	4	3	3	0	2	2	1
Otu01142	d__Bacteria;p__Actinobacteria	0	0	0	1	0	0	0	0	0	0	0	0	1	1	1	2	0	1	7	1
Otu01506	d__Bacteria;p__Actinobacteria	0	0	0	0	0	0	0	0	0	0	1	2	0	0	2	2	4	0	2	0
Otu01681	d__Bacteria;p__Actinobacteria	0	0	0	0	0	0	0	0	0	0	0	1	3	2	3	0	3	0	1	0
Otu01929	d__Bacteria;p__Actinobacteria	0	0	0	0	0	0	0	0	0	0	2	0	2	1	0	0	2	4	1	0
Otu02477	d__Bacteria;p__Actinobacteria	0	0	0	0	0	0	0	0	0	0	1	0	1	0	0	0	2	0	1	1
Otu02655	d__Bacteria;p__Actinobacteria	0	0	0	0	0	0	0	0	0	0	0	0	0	1	3	0	0	1	1	2
Otu02724	d__Bacteria;p__Actinobacteria	0	0	0	0	0	0	0	0	0	1	0	0	1	0	0	2	1	0	0	0
Otu02803	d__Bacteria;p__Actinobacteria	0	0	0	0	0	0	0	0	0	0	1	0	1	0	1	0	3	0	2	2
Otu03390	d__Bacteria;p__Actinobacteria	0	0	0	0	0	0	0	0	0	0	3	0	2	0	1	0	0	0	3	0
Otu03487	d__Bacteria;p__Actinobacteria	0	0	0	0	0	0	0	0	0	0	1	0	0	0	2	0	2	0	0	1
Otu03570	d__Bacteria;p__Actinobacteria	0	0	0	0	0	0	0	0	0	0	0	0	1	2	1	0	1	0	0	3
Otu04562	d__Bacteria;p__Actinobacteria	0	0	0	0	0	0	0	0	0	0	0	1	0	0	0	0	1	0	0	2
Otu04568	d__Bacteria;p__Actinobacteria	0	0	0	0	0	0	0	0	0	0	0	1	2	0	0	0	2	0	0	0
Otu04712	d__Bacteria;p__Actinobacteria	0	0	0	0	0	0	0	0	0	0	0	0	1	0	0	0	0	0	0	1
Otu05065	d__Bacteria;p__Actinobacteria	0	0	0	0	0	0	0	0	0	0	0	0	0	0	0	0	1	0	2	1
Otu05073	d__Bacteria;p__Actinobacteria	0	0	0	0	0	0	0	0	0	0	0	0	1	0	1	0	0	0	0	0
Otu05083	d__Bacteria;p__Actinobacteria	0	0	0	0	0	0	0	0	0	0	0	1	0	0	1	0	0	0	0	0
Otu05093	d__Bacteria;p__Actinobacteria	0	0	1	0	0	0	0	0	0	0	0	0	0	0	0	1	1	0	0	1
Otu05167	d__Bacteria;p__Actinobacteria	0	0	0	0	0	0	0	0	0	0	0	0	0	0	1	0	0	0	2	0
Otu05276	d__Bacteria;p__Actinobacteria	0	0	0	0	0	0	0	0	0	0	0	0	0	0	0	0	1	0	0	2
Otu05312	d__Bacteria;p__Actinobacteria	0	0	0	0	0	0	0	0	0	0	0	1	0	0	2	1	0	0	0	0
Otu05454	d__Bacteria;p__Actinobacteria	0	0	0	0	0	0	0	0	0	0	0	0	0	0	0	1	0	0	0	0
Otu05583	d__Bacteria;p__Actinobacteria	0	0	0	0	0	0	0	0	0	1	1	0	0	1	1	1	0	0	0	1
Otu05656	d__Bacteria;p__Actinobacteria	0	0	0	0	0	0	0	0	0	0	2	2	1	0	0	0	0	0	0	0
Otu05947	d__Bacteria;p__Actinobacteria	0	0	0	0	0	0	0	0	0	1	0	0	0	0	1	0	0	0	1	1
Otu06112	d__Bacteria;p__Actinobacteria	0	0	0	0	0	0	0	0	0	0	1	0	1	0	0	0	0	0	0	1
Otu06216	d__Bacteria;p__Actinobacteria	0	0	0	0	0	0	0	0	0	0	0	0	0	0	0	0	1	1	0	0
Otu06332	d__Bacteria;p__Actinobacteria	0	0	0	0	0	0	0	0	0	0	0	0	0	0	0	0	1	0	1	0
Otu06365	d__Bacteria;p__Actinobacteria	0	0	0	0	0	0	0	0	0	0	0	0	0	1	1	0	0	0	0	1
Otu06547	d__Bacteria;p__Actinobacteria	0	0	0	0	0	0	0	0	0	0	0	0	0	0	0	0	0	2	0	0
Otu06684	d__Bacteria;p__Actinobacteria	0	0	0	0	0	0	0	0	0	0	0	0	0	0	1	1	0	0	0	0
Otu06718	d__Bacteria;p__Actinobacteria	0	0	0	0	0	0	0	0	0	0	0	0	0	1	1	0	0	0	2	0
Otu06731	d__Bacteria;p__Actinobacteria	0	0	0	0	0	0	0	0	0	0	1	0	1	0	1	0	1	0	0	0
Otu06789	d__Bacteria;p__Actinobacteria	0	0	2	0	0	0	0	0	0	0	1	0	0	0	1	0	0	0	0	0
Otu07415	d__Bacteria;p__Actinobacteria	0	0	0	0	0	0	0	0	0	0	0	0	0	1	0	0	0	0	0	0
Otu07429	d__Bacteria;p__Actinobacteria	0	0	0	0	0	0	0	0	0	0	1	0	0	0	0	0	0	0	0	0
Otu07568	d__Bacteria;p__Actinobacteria	0	0	0	0	0	0	0	0	0	0	0	0	0	1	2	0	0	0	0	0
Otu07673	d__Bacteria;p__Actinobacteria	0	0	0	0	0	0	0	0	0	0	0	0	0	1	1	0	0	1	1	0
Otu07710	d__Bacteria;p__Actinobacteria	0	0	0	0	0	0	0	0	0	0	0	0	0	0	1	0	1	0	0	1
Otu08009	d__Bacteria;p__Actinobacteria	0	0	0	0	0	0	0	0	0	0	2	0	0	0	0	0	1	0	0	0
Otu08106	d__Bacteria;p__Actinobacteria	0	0	0	0	0	0	0	0	1	0	0	0	1	0	0	0	0	0	1	0
Otu08273	d__Bacteria;p__Actinobacteria	0	0	0	0	0	0	0	0	0	0	0	0	0	0	0	0	0	0	0	0
Otu08294	d__Bacteria;p__Actinobacteria	0	0	0	0	0	0	0	0	0	0	0	0	0	1	0	1	0	0	0	0
Otu08317	d__Bacteria;p__Actinobacteria	0	0	0	0	0	0	0	0	0	0	0	0	0	0	0	0	0	0	0	0
Otu08372	d__Bacteria;p__Actinobacteria	0	0	0	0	0	0	0	0	0	1	0	0	2	1	0	0	0	0	0	0
Otu08412	d__Bacteria;p__Actinobacteria	0	0	0	0	0	0	0	0	0	0	0	0	1	0	0	1	1	0	0	0
Otu08441	d__Bacteria;p__Actinobacteria	0	0	0	0	0	0	0	0	0	0	0	0	1	0	0	0	0	1	1	0
Otu08494	d__Bacteria;p__Actinobacteria	0	0	0	0	0	0	0	0	0	0	1	0	0	0	1	0	1	0	0	0
Otu08506	d__Bacteria;p__Actinobacteria	0	0	0	0	0	0	0	0	0	0	0	0	0	2	0	0	0	0	0	0
Otu08573	d__Bacteria;p__Actinobacteria	0	0	0	0	0	0	0	0	0	0	0	0	0	0	0	0	0	0	0	1
Otu08764	d__Bacteria;p__Actinobacteria	0	0	0	0	0	0	0	0	0	0	0	0	0	0	1	1	0	0	0	0
Otu09193	d__Bacteria;p__Actinobacteria	0	0	0	0	0	0	0	0	0	0	0	0	1	0	0	0	1	0	0	0
Otu09206	d__Bacteria;p__Actinobacteria	0	0	0	0	0	0	0	0	0	0	0	0	0	0	0	0	1	0	0	0
Otu09429	d__Bacteria;p__Actinobacteria	0	0	0	0	0	0	0	0	0	0	0	0	0	0	0	0	1	0	0	0
Otu09451	d__Bacteria;p__Actinobacteria	0	0	0	0	0	0	0	0	0	0	1	0	0	0	0	0	0	0	0	0
Otu09488	d__Bacteria;p__Actinobacteria	0	0	0	0	0	0	0	0	0	0	0	0	0	0	1	0	0	1	0	1
Otu09551	d__Bacteria;p__Actinobacteria	0	0	0	0	0	0	0	0	0	0	0	0	0	0	0	0	0	1	0	0
Otu09736	d__Bacteria;p__Actinobacteria	0	0	0	0	0	0	0	0	0	0	1	0	0	0	0	0	0	1	0	1
Otu09864	d__Bacteria;p__Actinobacteria	0	0	0	0	0	0	0	0	0	0	0	0	1	0	0	0	0	0	0	0
Otu09867	d__Bacteria;p__Actinobacteria	0	0	0	0	0	0	0	0	0	0	0	0	0	0	0	0	0	0	0	0
Otu09869	d__Bacteria;p__Actinobacteria	0	0	0	0	0	0	0	0	0	0	1	0	0	0	0	1	0	0	1	0
Otu09871	d__Bacteria;p__Actinobacteria	0	0	0	0	0	0	0	0	0	0	0	1	1	0	0	0	0	0	0	1
Otu09893	d__Bacteria;p__Actinobacteria	0	0	0	0	0	0	0	0	0	0	0	0	0	0	0	1	0	1	0	0
Otu09906	d__Bacteria;p__Actinobacteria	0	0	0	0	0	0	0	0	0	0	0	0	0	1	0	0	1	0	0	0
Otu10201	d__Bacteria;p__Actinobacteria	0	0	0	0	0	0	0	0	0	0	0	0	1	0	0	0	0	0	0	1
Otu10263	d__Bacteria;p__Actinobacteria	0	0	0	0	0	0	0	0	0	0	0	0	0	0	0	0	0	0	1	0
Otu10265	d__Bacteria;p__Actinobacteria	0	0	0	0	0	0	0	0	0	0	0	0	1	1	1	0	0	0	0	0
Otu10278	d__Bacteria;p__Actinobacteria	0	0	0	0	0	0	0	0	0	0	0	0	0	0	0	0	1	0	0	0
Otu10403	d__Bacteria;p__Actinobacteria	0	0	0	0	0	0	0	0	0	0	0	0	0	0	0	1	0	0	0	1
Otu10467	d__Bacteria;p__Actinobacteria	0	0	0	0	0	0	0	0	0	0	0	0	0	0	0	0	0	0	0	0
Otu10478	d__Bacteria;p__Actinobacteria	0	0	0	0	0	0	0	0	0	0	0	0	0	0	0	0	0	0	0	0
Otu10521	d__Bacteria;p__Actinobacteria	0	0	0	0	0	0	0	0	0	0	0	0	1	0	0	0	0	0	0	0
Otu10523	d__Bacteria;p__Actinobacteria	0	0	0	0	0	0	0	0	0	0	1	0	0	0	0	0	0	0	0	0
Otu10544	d__Bacteria;p__Actinobacteria	0	0	0	0	0	0	0	0	0	0	0	0	0	0	1	1	1	0	0	0
Otu10547	d__Bacteria;p__Actinobacteria	0	0	0	0	0	0	0	0	0	0	0	0	1	0	1	0	0	0	0	0
Otu10651	d__Bacteria;p__Actinobacteria	0	0	0	0	0	0	0	0	0	0	0	0	0	0	2	0	0	0	0	0
Otu10676	d__Bacteria;p__Actinobacteria	0	0	0	0	0	0	0	0	0	0	0	0	0	0	0	0	0	2	0	1
Otu10719	d__Bacteria;p__Actinobacteria	0	0	0	0	0	0	0	0	0	0	0	0	0	0	0	0	0	1	0	1
Otu10887	d__Bacteria;p__Actinobacteria	0	0	0	0	0	0	0	0	0	0	0	0	0	2	0	0	0	0	0	0
Otu10917	d__Bacteria;p__Actinobacteria	0	0	0	0	0	0	0	0	0	0	0	0	0	0	0	2	0	0	0	0
Otu11020	d__Bacteria;p__Actinobacteria	0	0	0	0	0	0	0	0	0	0	0	0	1	0	1	0	0	0	0	0
Otu11060	d__Bacteria;p__Actinobacteria	0	0	0	0	0	0	0	0	0	0	0	0	0	0	0	1	0	0	1	0
Otu11263	d__Bacteria;p__Actinobacteria	0	0	0	0	0	0	0	0	0	0	0	0	0	0	1	0	0	0	0	1
Otu11622	d__Bacteria;p__Actinobacteria	0	0	0	0	0	0	0	0	0	0	0	1	0	0	0	0	0	1	0	0
Otu11627	d__Bacteria;p__Actinobacteria	1	0	0	0	0	0	0	0	0	0	0	1	0	0	0	0	0	0	0	0
Otu11659	d__Bacteria;p__Actinobacteria	0	0	0	0	0	0	0	0	0	0	0	0	0	0	0	2	0	0	0	0
Otu11807	d__Bacteria;p__Actinobacteria	2	0	0	0	0	0	0	0	0	0	0	0	0	0	0	1	0	0	0	0
Otu11915	d__Bacteria;p__Actinobacteria	0	0	0	0	0	0	0	0	0	0	1	0	0	0	0	0	0	0	0	0
Otu04099	d__Bacteria;p__Actinobacteria;c__Acidimicrobiia;o__ Acidimicrobiales;f__Acidimicrobiaceae;g__Ferrimicrobium	0	0	0	1	0	0	0	0	0	0	0	1	0	0	1	0	0	0	1	1
Otu06065	d__Bacteria;p__Actinobacteria;c__Acidimicrobiia;o__ Acidimicrobiales;f__Acidimicrobiaceae;g__Ferrimicrobium	0	0	0	0	0	0	0	0	0	0	1	0	1	0	0	1	0	0	0	0
Otu06478	d__Bacteria;p__Actinobacteria;c__Acidimicrobiia;o__ Acidimicrobiales;f__Acidimicrobiaceae;g__Ferrimicrobium	0	0	1	0	0	0	0	0	0	0	2	0	1	0	0	0	0	0	0	0
Otu02632	d__Bacteria;p__Actinobacteria;c__Acidimicrobiia	0	0	0	0	0	0	0	0	0	0	1	0	3	2	3	0	0	0	0	1
Otu03244	d__Bacteria;p__Actinobacteria;c__Acidimicrobiia	0	0	0	0	0	0	0	0	0	0	1	1	0	0	1	1	1	0	0	2
Otu03924	d__Bacteria;p__Actinobacteria;c__Acidimicrobiia	0	0	0	0	0	0	0	0	0	0	1	1	0	2	1	1	0	0	1	0
Otu04480	d__Bacteria;p__Actinobacteria;c__Acidimicrobiia	0	0	0	0	0	0	0	0	0	0	0	0	0	1	1	0	0	0	1	0
Otu04525	d__Bacteria;p__Actinobacteria;c__Acidimicrobiia	0	0	0	0	0	0	0	0	0	0	1	0	0	0	0	1	0	1	1	1
Otu04628	d__Bacteria;p__Actinobacteria;c__Acidimicrobiia	0	0	0	0	0	0	0	0	0	0	0	0	2	0	0	0	0	0	1	0
Otu05687	d__Bacteria;p__Actinobacteria;c__Acidimicrobiia	0	0	0	0	0	0	0	0	0	0	0	2	0	1	0	0	0	0	0	2
Otu06132	d__Bacteria;p__Actinobacteria;c__Acidimicrobiia	0	0	0	0	0	0	0	0	0	0	0	0	0	0	0	2	1	0	1	0
Otu07907	d__Bacteria;p__Actinobacteria;c__Acidimicrobiia	0	0	0	0	0	0	0	0	0	0	0	0	0	0	1	1	0	0	0	0
Otu09242	d__Bacteria;p__Actinobacteria;c__Acidimicrobiia	0	0	0	0	0	0	0	0	0	0	0	0	0	0	0	0	0	0	0	0
Otu09306	d__Bacteria;p__Actinobacteria;c__Acidimicrobiia	0	0	0	0	0	0	0	0	0	0	0	0	0	0	0	2	0	0	0	0
Otu09874	d__Bacteria;p__Actinobacteria;c__Acidimicrobiia	0	0	0	0	0	0	0	0	0	0	0	0	0	0	0	1	0	0	0	0
Otu10751	d__Bacteria;p__Actinobacteria;c__Acidimicrobiia	0	0	0	0	0	0	0	0	0	0	0	0	0	0	0	1	0	0	0	1
Otu11425	d__Bacteria;p__Actinobacteria;c__Acidimicrobiia	0	0	0	0	0	0	0	0	0	0	0	0	1	0	0	1	0	0	0	0
Otu11508	d__Bacteria;p__Actinobacteria;c__Acidimicrobiia	0	0	0	0	0	0	0	0	0	0	1	0	0	0	0	0	0	0	0	0
Otu00713	d__Bacteria;p__Actinobacteria;c__Acidimicrobiia	3	0	0	2	2	0	1	0	0	0	4	0	5	4	2	2	6	3	0	1
Otu01118	d__Bacteria;p__Actinobacteria;c__Acidimicrobiia	0	0	0	0	5	2	0	0	4	0	0	1	1	1	1	0	0	3	0	2
Otu01198	d__Bacteria;p__Actinobacteria;c__Acidimicrobiia	0	0	0	0	0	0	0	0	0	0	2	1	5	2	0	1	1	0	2	2
Otu01583	d__Bacteria;p__Actinobacteria;c__Acidimicrobiia	0	0	0	2	0	0	0	0	2	4	0	0	0	0	1	0	1	2	1	1
Otu02484	d__Bacteria;p__Actinobacteria;c__Acidimicrobiia	0	0	0	0	0	0	0	0	0	0	0	1	0	0	0	1	5	0	1	0
Otu02495	d__Bacteria;p__Actinobacteria;c__Acidimicrobiia	0	0	0	0	0	0	0	0	0	0	0	1	4	1	1	1	2	1	0	1
Otu03099	d__Bacteria;p__Actinobacteria;c__Acidimicrobiia	0	0	0	0	0	0	0	0	0	0	1	0	0	2	0	0	1	0	3	0
Otu03113	d__Bacteria;p__Actinobacteria;c__Acidimicrobiia	0	0	0	0	0	0	0	0	0	0	1	1	1	0	2	2	0	0	1	1
Otu03303	d__Bacteria;p__Actinobacteria;c__Acidimicrobiia	0	0	0	0	0	0	0	0	0	0	1	0	0	0	0	0	0	0	2	1
Otu03429	d__Bacteria;p__Actinobacteria;c__Acidimicrobiia	0	1	0	0	0	0	0	0	0	0	0	0	0	1	1	1	0	0	0	1
Otu03785	d__Bacteria;p__Actinobacteria;c__Acidimicrobiia	0	0	0	0	0	0	0	0	0	0	0	0	1	0	0	1	1	0	0	2
Otu04070	d__Bacteria;p__Actinobacteria;c__Acidimicrobiia	0	0	0	0	0	0	0	0	0	0	0	0	1	1	0	0	1	1	0	0
Otu04532	d__Bacteria;p__Actinobacteria;c__Acidimicrobiia	0	0	0	0	0	0	0	0	0	1	1	2	0	1	0	2	0	0	0	0
Otu04894	d__Bacteria;p__Actinobacteria;c__Acidimicrobiia	0	0	0	0	0	0	0	0	0	0	0	1	0	1	0	0	0	0	0	0
Otu05999	d__Bacteria;p__Actinobacteria;c__Acidimicrobiia	0	0	0	0	0	0	0	0	0	0	1	0	0	1	0	0	0	0	2	0
Otu06203	d__Bacteria;p__Actinobacteria;c__Acidimicrobiia	0	0	0	0	0	0	0	0	0	0	1	0	1	1	0	0	0	0	0	0
Otu06472	d__Bacteria;p__Actinobacteria;c__Acidimicrobiia	0	0	0	0	0	0	0	0	0	0	3	1	0	0	0	0	0	0	0	0
Otu06691	d__Bacteria;p__Actinobacteria;c__Acidimicrobiia	0	0	0	0	0	0	0	0	0	0	0	1	1	0	0	0	0	0	0	0
Otu07190	d__Bacteria;p__Actinobacteria;c__Acidimicrobiia	0	0	0	0	0	0	0	0	0	0	0	0	3	0	0	0	0	0	0	0
Otu07207	d__Bacteria;p__Actinobacteria;c__Acidimicrobiia	0	0	0	0	0	0	0	0	0	0	1	0	0	0	0	0	0	0	0	0
Otu08099	d__Bacteria;p__Actinobacteria;c__Acidimicrobiia	0	0	0	0	0	0	0	0	0	0	0	0	0	0	2	0	1	0	0	0
Otu08100	d__Bacteria;p__Actinobacteria;c__Acidimicrobiia	0	0	0	0	0	0	0	0	0	0	0	1	0	0	0	0	0	0	0	0
Otu09385	d__Bacteria;p__Actinobacteria;c__Acidimicrobiia	0	0	0	0	0	0	0	0	0	0	0	0	0	0	0	2	0	0	0	0
Otu09433	d__Bacteria;p__Actinobacteria;c__Acidimicrobiia	0	0	0	0	0	0	0	0	0	0	0	1	0	0	0	0	1	0	1	0
Otu09506	d__Bacteria;p__Actinobacteria;c__Acidimicrobiia	0	0	0	0	0	0	0	0	0	0	0	0	0	0	0	0	1	0	0	1
Otu11247	d__Bacteria;p__Actinobacteria;c__Acidimicrobiia	0	0	0	0	0	0	0	0	0	0	0	0	1	0	0	0	1	0	0	0
Otu11633	d__Bacteria;p__Actinobacteria;c__Acidimicrobiia	0	0	0	0	0	0	0	0	0	0	0	0	1	0	0	0	0	0	0	0
Otu11976	d__Bacteria;p__Actinobacteria;c__Acidimicrobiia	0	0	0	0	0	0	0	0	0	0	0	0	0	1	0	0	0	0	0	0
Otu07942	d__Bacteria;p__Actinobacteria;c__Acidimicrobiia;o__Actinomarinales	0	0	0	0	0	0	0	0	0	0	0	0	0	0	0	1	0	0	0	1
Otu01632	d__Bacteria;p__Actinobacteria;c__Acidimicrobiia;o__Actinomarinales	0	0	0	0	0	0	0	0	0	0	0	0	0	0	2	6	2	2	0	0
Otu03618	d__Bacteria;p__Actinobacteria;c__Acidimicrobiia;o__Actinomarinales	0	0	0	0	0	0	0	0	0	0	0	0	0	0	0	3	2	2	1	0
Otu03146	d__Bacteria;p__Actinobacteria;c__Acidimicrobiia;o__Actinomarinales	0	0	0	0	0	4	0	0	0	0	0	0	0	0	0	1	1	0	0	1
Otu10905	d__Bacteria;p__Actinobacteria;c__Acidimicrobiia;o__Actinomarinales	0	0	0	0	0	0	0	0	0	0	0	0	0	0	0	2	0	0	0	0
Otu00786	d__Bacteria;p__Actinobacteria;c__Acidimicrobiia;o__IMCC26256	0	0	2	0	0	0	0	0	0	2	3	3	4	0	0	0	1	1	1	3
Otu01057	d__Bacteria;p__Actinobacteria;c__Acidimicrobiia;o__IMCC26256	0	0	0	0	0	0	0	0	0	5	0	2	5	2	0	1	1	0	0	4
Otu07391	d__Bacteria;p__Actinobacteria;c__Acidimicrobiia;o__IMCC26256	0	0	0	0	0	0	0	0	0	0	0	0	1	0	0	0	0	2	0	0
Otu09986	d__Bacteria;p__Actinobacteria;c__Acidimicrobiia;o__IMCC26256	0	0	0	0	0	0	0	0	0	0	0	0	0	0	0	0	0	1	0	0
Otu00933	d__Bacteria;p__Actinobacteria;c__Acidimicrobiia;o__IMCC26256	0	4	0	1	0	0	0	0	0	0	3	1	5	1	0	6	4	1	0	2
Otu01284	d__Bacteria;p__Actinobacteria;c__Acidimicrobiia;o__IMCC26256	0	0	0	0	0	0	0	0	0	7	3	0	5	2	0	0	0	0	0	0
Otu01924	d__Bacteria;p__Actinobacteria;c__Acidimicrobiia;o__IMCC26256	0	0	0	0	0	0	4	0	0	0	2	0	0	0	1	2	1	1	0	1
Otu02313	d__Bacteria;p__Actinobacteria;c__Acidimicrobiia;o__IMCC26256	0	0	2	0	0	0	0	0	0	0	0	2	1	1	0	0	1	0	0	0
Otu03226	d__Bacteria;p__Actinobacteria;c__Acidimicrobiia;o__IMCC26256	0	0	0	0	0	0	0	0	0	0	1	0	0	0	0	2	0	2	1	0
Otu03296	d__Bacteria;p__Actinobacteria;c__Acidimicrobiia;o__IMCC26256	0	0	0	0	0	0	0	0	0	0	0	0	3	0	0	0	0	1	0	2
Otu03653	d__Bacteria;p__Actinobacteria;c__Acidimicrobiia;o__IMCC26256	2	0	0	0	0	0	0	0	0	0	0	0	1	0	0	1	0	0	0	2
Otu04057	d__Bacteria;p__Actinobacteria;c__Acidimicrobiia;o__IMCC26256	0	0	0	0	0	0	0	0	0	1	1	0	0	0	1	0	0	0	0	1
Otu04132	d__Bacteria;p__Actinobacteria;c__Acidimicrobiia;o__IMCC26256	0	0	0	0	0	0	0	0	0	0	1	0	1	0	0	1	1	1	0	0
Otu06266	d__Bacteria;p__Actinobacteria;c__Acidimicrobiia;o__IMCC26256	0	0	0	0	0	0	0	0	0	0	1	0	0	0	0	1	0	1	0	0
Otu06294	d__Bacteria;p__Actinobacteria;c__Acidimicrobiia;o__IMCC26256	0	0	0	0	0	0	0	0	0	0	1	0	0	0	0	2	0	1	0	0
Otu06388	d__Bacteria;p__Actinobacteria;c__Acidimicrobiia;o__IMCC26256	0	0	0	0	0	0	0	0	0	0	0	1	2	0	0	0	0	0	0	1
Otu06771	d__Bacteria;p__Actinobacteria;c__Acidimicrobiia;o__IMCC26256	0	0	0	0	0	0	0	0	0	0	1	1	0	0	1	0	1	0	0	0
Otu06885	d__Bacteria;p__Actinobacteria;c__Acidimicrobiia;o__IMCC26256	0	0	0	0	0	0	0	0	0	0	1	1	2	0	0	0	0	0	0	0
Otu07681	d__Bacteria;p__Actinobacteria;c__Acidimicrobiia;o__IMCC26256	0	0	0	0	0	0	0	0	0	0	0	0	0	0	0	0	0	0	0	0
Otu08585	d__Bacteria;p__Actinobacteria;c__Acidimicrobiia;o__IMCC26256	0	0	0	0	0	0	0	0	0	0	1	0	0	0	0	0	0	0	0	0
Otu08602	d__Bacteria;p__Actinobacteria;c__Acidimicrobiia;o__IMCC26256	0	0	2	0	0	0	0	0	0	0	0	0	0	0	0	0	0	0	0	0
Otu10043	d__Bacteria;p__Actinobacteria;c__Acidimicrobiia;o__IMCC26256	0	0	0	0	0	0	0	0	0	0	0	0	0	0	1	0	0	0	0	0
Otu11064	d__Bacteria;p__Actinobacteria;c__Acidimicrobiia;o__IMCC26256	0	0	0	0	0	0	0	0	0	0	0	0	0	0	0	0	0	0	0	0
Otu11085	d__Bacteria;p__Actinobacteria;c__Acidimicrobiia;o__IMCC26256	0	0	0	0	0	0	0	0	0	0	0	0	1	1	0	0	0	1	0	0
Otu11621	d__Bacteria;p__Actinobacteria;c__Acidimicrobiia;o__IMCC26256	0	0	0	0	0	0	0	0	0	0	0	0	0	0	0	1	0	0	0	0
Otu12012	d__Bacteria;p__Actinobacteria;c__Acidimicrobiia;o__IMCC26256	0	0	0	0	0	0	0	0	0	0	1	0	1	0	0	0	0	0	0	0
Otu00725	d__Bacteria;p__Actinobacteria;c__Acidimicrobiia;o__IMCC26256	8	0	0	0	0	0	0	0	0	0	3	1	2	1	2	3	0	2	5	5
Otu00623	d__Bacteria;p__Actinobacteria;c__Acidimicrobiia;o__IMCC26256	1	0	0	0	0	0	0	0	0	0	4	2	6	2	0	2	5	2	3	3
Otu01242	d__Bacteria;p__Actinobacteria;c__Acidimicrobiia;o__IMCC26256	0	0	0	0	20	0	0	0	0	0	0	0	0	0	0	0	0	0	0	0
Otu08266	d__Bacteria;p__Actinobacteria;c__Acidimicrobiia;o__IMCC26256	0	0	0	0	0	0	0	0	0	0	0	0	1	0	0	1	1	0	1	0
Otu01782	d__Bacteria;p__Actinobacteria;c__Acidimicrobiia;o__IMCC26256	0	0	0	0	0	0	0	0	0	0	2	0	1	0	2	2	1	3	3	1
Otu02057	d__Bacteria;p__Actinobacteria;c__Acidimicrobiia;o__IMCC26256	0	0	0	1	0	0	0	0	0	0	0	0	2	1	0	1	1	1	2	0
Otu03632	d__Bacteria;p__Actinobacteria;c__Acidimicrobiia;o__IMCC26256	0	0	0	0	0	0	0	0	0	0	0	1	1	0	0	1	0	0	1	1
Otu04205	d__Bacteria;p__Actinobacteria;c__Acidimicrobiia;o__IMCC26256	0	0	0	0	0	0	0	0	1	0	1	0	1	0	0	0	0	0	0	1
Otu12073	d__Bacteria;p__Actinobacteria;c__Acidimicrobiia;o__IMCC26256	0	0	0	0	0	1	0	0	0	0	1	0	0	0	0	0	0	0	0	0
Otu01597	d__Bacteria;p__Actinobacteria;c__Acidimicrobiia;o__IMCC26256;f__Cellulomonadaceae	0	0	0	1	0	0	0	0	0	0	1	0	0	2	0	3	0	2	1	1
Otu03249	d__Bacteria;p__Actinobacteria;c__Acidimicrobiia;o__IMCC26256;f__Cellulomonadaceae	0	0	0	0	0	0	0	0	0	0	0	1	1	2	0	0	2	1	1	0
Otu04694	d__Bacteria;p__Actinobacteria;c__Acidimicrobiia;o__IMCC26256;f__Cellulomonadaceae	0	0	0	0	0	0	0	0	0	0	0	1	0	0	0	0	0	0	0	0
Otu05206	d__Bacteria;p__Actinobacteria;c__Acidimicrobiia;o__IMCC26256;f__Cellulomonadaceae	0	0	0	0	0	0	0	0	0	0	0	0	0	1	0	0	0	1	1	0
Otu06010	d__Bacteria;p__Actinobacteria;c__Acidimicrobiia;o__IMCC26256;f__Cellulomonadaceae	0	0	0	0	0	0	0	0	0	0	0	0	0	0	1	0	0	0	1	1
Otu06613	d__Bacteria;p__Actinobacteria;c__Acidimicrobiia;o__IMCC26256;f__Cellulomonadaceae	0	0	0	0	0	0	0	0	0	0	0	0	0	0	1	0	0	1	0	0
Otu09169	d__Bacteria;p__Actinobacteria;c__Acidimicrobiia;o__IMCC26256;f__Cellulomonadaceae	0	0	0	0	0	0	0	0	0	0	0	2	0	0	0	0	0	1	0	0
Otu11798	d__Bacteria;p__Actinobacteria;c__Acidimicrobiia;o__IMCC26256;f__Cellulomonadaceae	0	0	0	0	0	0	0	0	0	0	0	0	0	1	0	0	0	1	0	0
Otu00288	d__Bacteria;p__Actinobacteria;c__Acidimicrobiia;o__IMCC26256;f__uncultured_Acidimicrobiales_bacterium	0	0	1	1	0	0	0	0	1	0	9	8	15	6	2	8	7	7	6	7
Otu01955	d__Bacteria;p__Actinobacteria;c__Acidimicrobiia;o__IMCC26256;f__uncultured_Acidimicrobiales_bacterium	0	0	0	0	0	0	0	0	0	0	1	0	2	1	1	2	2	1	1	2
Otu02473	d__Bacteria;p__Actinobacteria;c__Acidimicrobiia;o__IMCC26256;f__uncultured_Acidimicrobiales_bacterium	0	0	0	0	0	0	0	0	0	0	1	1	2	0	1	0	2	0	1	0
Otu02975	d__Bacteria;p__Actinobacteria;c__Acidimicrobiia;o__IMCC26256;f__uncultured_Acidimicrobiales_bacterium	0	0	0	0	0	0	0	0	0	0	2	0	1	1	0	1	0	0	0	3
Otu03751	d__Bacteria;p__Actinobacteria;c__Acidimicrobiia;o__IMCC26256;f__uncultured_Acidimicrobiales_bacterium	0	0	0	0	0	0	0	0	0	0	1	0	4	0	0	0	0	0	0	1
Otu07236	d__Bacteria;p__Actinobacteria;c__Acidimicrobiia;o__IMCC26256;f__uncultured_Acidimicrobiales_bacterium	0	0	0	0	0	0	0	0	0	0	1	0	1	0	0	0	0	1	0	0
Otu07496	d__Bacteria;p__Actinobacteria;c__Acidimicrobiia;o__IMCC26256;f__uncultured_Acidimicrobiales_bacterium	0	0	0	0	0	0	0	0	0	0	0	0	0	0	1	0	0	0	0	1
Otu08153	d__Bacteria;p__Actinobacteria;c__Acidimicrobiia;o__IMCC26256;f__uncultured_Acidimicrobiales_bacterium	0	0	0	0	0	0	0	0	0	0	0	0	0	0	0	1	1	0	0	0
Otu09562	d__Bacteria;p__Actinobacteria;c__Acidimicrobiia;o__IMCC26256;f__uncultured_Acidimicrobiales_bacterium	0	0	0	0	0	0	0	0	0	0	0	0	0	0	0	0	1	0	0	1
Otu00400	d__Bacteria;p__Actinobacteria;c__Acidimicrobiia;o__IMCC26256;f__uncultured_Acidimicrobiales_bacterium	0	0	0	0	0	1	8	0	0	0	4	1	6	1	1	7	1	2	8	7
Otu10606	d__Bacteria;p__Actinobacteria;c__Acidimicrobiia;o__IMCC26256;f__uncultured_Acidimicrobiales_bacterium	0	0	0	0	0	0	0	0	0	0	0	0	1	0	0	0	0	0	0	0
Otu02036	d__Bacteria;p__Actinobacteria;c__Acidimicrobiia;o__Microtrichales	0	1	0	0	0	0	0	0	0	0	0	1	0	2	3	1	2	0	0	1
Otu02131	d__Bacteria;p__Actinobacteria;c__Acidimicrobiia;o__Microtrichales	0	0	0	0	0	0	0	0	2	2	0	0	0	3	1	1	0	0	0	1
Otu02486	d__Bacteria;p__Actinobacteria;c__Acidimicrobiia;o__Microtrichales	0	0	0	0	0	0	0	0	0	0	2	0	0	0	1	0	2	0	1	1
Otu02636	d__Bacteria;p__Actinobacteria;c__Acidimicrobiia;o__Microtrichales	0	0	0	0	0	0	0	0	0	0	0	0	0	0	1	5	0	2	1	0
Otu03059	d__Bacteria;p__Actinobacteria;c__Acidimicrobiia;o__Microtrichales	0	0	0	0	0	0	0	0	0	0	0	0	0	0	1	3	0	0	0	3
Otu04124	d__Bacteria;p__Actinobacteria;c__Acidimicrobiia;o__Microtrichales	0	0	0	0	0	0	0	0	0	0	0	0	1	1	1	0	1	0	2	2
Otu04695	d__Bacteria;p__Actinobacteria;c__Acidimicrobiia;o__Microtrichales	0	0	0	0	0	0	0	0	0	0	2	0	0	1	2	0	1	0	0	0
Otu05105	d__Bacteria;p__Actinobacteria;c__Acidimicrobiia;o__Microtrichales	0	0	0	0	0	0	0	0	0	0	0	0	0	0	1	1	1	0	0	0
Otu05334	d__Bacteria;p__Actinobacteria;c__Acidimicrobiia;o__Microtrichales	0	0	0	0	0	0	0	0	0	0	0	0	0	0	0	0	0	1	1	0
Otu06117	d__Bacteria;p__Actinobacteria;c__Acidimicrobiia;o__Microtrichales	0	0	0	0	0	0	0	0	0	0	1	0	1	0	0	1	0	0	0	0
Otu08824	d__Bacteria;p__Actinobacteria;c__Acidimicrobiia;o__Microtrichales	0	0	0	0	0	0	0	0	1	0	0	1	0	0	0	0	0	0	0	0
Otu10838	d__Bacteria;p__Actinobacteria;c__Acidimicrobiia;o__Microtrichales	0	0	0	0	0	0	0	0	0	0	0	0	1	0	0	0	0	0	0	0
Otu11457	d__Bacteria;p__Actinobacteria;c__Acidimicrobiia;o__Microtrichales	0	0	0	0	0	0	0	0	0	0	0	1	0	0	0	0	0	0	0	1
Otu11710	d__Bacteria;p__Actinobacteria;c__Acidimicrobiia;o__Microtrichales	0	0	0	0	0	0	0	0	0	0	0	1	0	0	0	0	0	1	0	0
Otu12717	d__Bacteria;p__Actinobacteria;c__Acidimicrobiia;o__Microtrichales	0	0	0	0	1	0	0	0	0	0	0	0	0	0	0	0	0	0	0	1
Otu00839	d__Bacteria;p__Actinobacteria;c__Acidimicrobiia;o__Microtrichales	0	0	0	1	0	0	0	0	0	0	3	1	1	5	4	2	0	3	0	2
Otu02539	d__Bacteria;p__Actinobacteria;c__Acidimicrobiia;o__Microtrichales	0	0	3	0	0	0	0	0	0	0	0	1	0	0	0	0	2	0	0	1
Otu04492	d__Bacteria;p__Actinobacteria;c__Acidimicrobiia;o__Microtrichales	0	0	0	0	0	0	0	0	0	0	1	0	0	0	1	0	2	0	0	1
Otu06281	d__Bacteria;p__Actinobacteria;c__Acidimicrobiia;o__Microtrichales	0	0	0	0	0	0	0	0	0	0	0	0	0	0	1	0	0	0	0	0
Otu07254	d__Bacteria;p__Actinobacteria;c__Acidimicrobiia;o__Microtrichales	0	0	0	0	0	0	0	0	0	0	0	0	0	0	0	0	2	0	0	1
Otu00286	d__Bacteria;p__Actinobacteria;c__Acidimicrobiia;o__Microtrichales	0	1	0	1	0	0	0	0	3	0	4	9	12	9	9	10	2	12	7	6
Otu03959	d__Bacteria;p__Actinobacteria;c__Acidimicrobiia;o__Microtrichales	0	0	0	0	0	0	0	0	0	0	1	0	1	0	0	0	0	1	1	1
Otu10350	d__Bacteria;p__Actinobacteria;c__Acidimicrobiia;o__Microtrichales	0	0	0	0	0	0	0	0	0	0	0	0	0	0	1	0	0	0	1	0
Otu06020	d__Bacteria;p__Actinobacteria;c__Acidimicrobiia;o__Microtrichales	0	0	0	0	0	0	0	0	0	0	2	0	0	1	0	0	0	0	0	0
Otu00366	d__Bacteria;p__Actinobacteria;c__Acidimicrobiia;o__Microtrichales	4	0	0	1	0	1	0	0	2	0	7	5	5	7	6	7	2	3	7	4
Otu00439	d__Bacteria;p__Actinobacteria;c__Acidimicrobiia;o__Microtrichales	0	0	8	4	0	0	0	0	0	0	5	7	14	1	2	2	1	2	5	1
Otu00974	d__Bacteria;p__Actinobacteria;c__Acidimicrobiia;o__Microtrichales	0	0	0	2	0	0	0	0	0	7	1	1	1	1	0	1	1	0	3	1
Otu01055	d__Bacteria;p__Actinobacteria;c__Acidimicrobiia;o__Microtrichales	0	1	0	0	0	0	0	0	0	0	3	0	2	2	2	1	2	1	4	2
Otu01394	d__Bacteria;p__Actinobacteria;c__Acidimicrobiia;o__Microtrichales	0	0	0	0	0	0	0	0	0	1	0	2	2	1	0	1	1	1	4	4
Otu02785	d__Bacteria;p__Actinobacteria;c__Acidimicrobiia;o__Microtrichales	0	0	0	0	0	0	0	0	0	0	1	1	0	1	0	2	0	0	1	0
Otu03183	d__Bacteria;p__Actinobacteria;c__Acidimicrobiia;o__Microtrichales	0	1	0	0	0	0	0	0	0	0	0	1	3	0	0	1	0	0	1	0
Otu03752	d__Bacteria;p__Actinobacteria;c__Acidimicrobiia;o__Microtrichales	0	0	0	0	0	0	0	0	0	0	0	0	2	0	0	0	0	0	1	0
Otu04640	d__Bacteria;p__Actinobacteria;c__Acidimicrobiia;o__Microtrichales	0	0	0	0	0	0	0	0	0	0	0	0	1	0	0	0	0	0	0	0
Otu07337	d__Bacteria;p__Actinobacteria;c__Acidimicrobiia;o__Microtrichales	0	0	0	0	0	0	0	0	0	0	0	0	1	0	0	0	0	0	0	0
Otu00605	d__Bacteria;p__Actinobacteria;c__Acidimicrobiia;o__Microtrichales	1	0	0	1	1	0	0	0	0	0	1	3	3	5	5	7	3	1	1	5
Otu03606	d__Bacteria;p__Actinobacteria;c__Acidimicrobiia;o__Microtrichales	0	0	0	0	1	0	0	0	0	0	0	0	0	1	1	0	0	1	0	1
Otu05514	d__Bacteria;p__Actinobacteria;c__Acidimicrobiia;o__Microtrichales	0	0	0	0	0	0	0	0	0	0	0	0	1	0	0	1	0	0	0	0
Otu06319	d__Bacteria;p__Actinobacteria;c__Acidimicrobiia;o__Microtrichales	0	0	0	0	0	0	0	0	0	0	0	0	0	1	1	0	0	0	1	0
Otu07863	d__Bacteria;p__Actinobacteria;c__Acidimicrobiia;o__Microtrichales	0	0	0	0	0	0	0	0	0	0	0	0	1	0	1	0	0	0	0	0
Otu07959	d__Bacteria;p__Actinobacteria;c__Acidimicrobiia;o__Microtrichales	0	0	0	0	0	0	0	0	0	0	0	0	1	0	0	0	0	0	0	0
Otu01640	d__Bacteria;p__Actinobacteria;c__Acidimicrobiia;o__Microtrichales	0	0	0	0	0	0	0	0	0	0	2	0	1	2	0	0	4	1	0	2
Otu03268	d__Bacteria;p__Actinobacteria;c__Acidimicrobiia;o__Microtrichales	0	0	0	0	0	0	1	0	0	0	0	0	1	1	1	0	1	1	0	0
Otu03805	d__Bacteria;p__Actinobacteria;c__Acidimicrobiia;o__Microtrichales	0	0	0	0	0	0	0	0	3	0	0	0	0	0	1	1	0	0	0	1
Otu03860	d__Bacteria;p__Actinobacteria;c__Acidimicrobiia;o__Microtrichales	0	0	0	1	0	0	0	0	0	1	0	0	0	0	0	0	0	2	0	0
Otu03919	d__Bacteria;p__Actinobacteria;c__Acidimicrobiia;o__Microtrichales	0	0	0	0	0	0	0	0	0	0	1	0	0	0	1	0	1	0	1	1
Otu03985	d__Bacteria;p__Actinobacteria;c__Acidimicrobiia;o__Microtrichales	0	0	0	0	0	0	0	0	0	0	2	0	0	0	0	1	2	0	0	1
Otu05022	d__Bacteria;p__Actinobacteria;c__Acidimicrobiia;o__Microtrichales	0	0	0	0	0	0	0	0	0	1	0	0	2	1	0	0	0	1	1	0
Otu05053	d__Bacteria;p__Actinobacteria;c__Acidimicrobiia;o__Microtrichales	0	0	0	0	0	0	0	0	0	0	1	0	1	0	0	0	0	1	1	1
Otu05101	d__Bacteria;p__Actinobacteria;c__Acidimicrobiia;o__Microtrichales	0	0	0	0	0	0	0	0	0	0	0	1	1	0	1	1	1	0	0	1
Otu05968	d__Bacteria;p__Actinobacteria;c__Acidimicrobiia;o__Microtrichales	0	0	0	0	0	0	0	0	0	0	0	0	0	1	0	0	0	0	1	0
Otu05975	d__Bacteria;p__Actinobacteria;c__Acidimicrobiia;o__Microtrichales	0	0	0	0	0	0	0	0	0	0	0	0	1	0	0	1	0	0	0	1
Otu07095	d__Bacteria;p__Actinobacteria;c__Acidimicrobiia;o__Microtrichales	0	0	0	0	0	0	0	0	0	0	0	0	0	1	0	0	0	0	0	1
Otu07340	d__Bacteria;p__Actinobacteria;c__Acidimicrobiia;o__Microtrichales	0	0	0	0	0	0	0	0	0	0	0	0	1	0	0	0	0	0	0	1
Otu07865	d__Bacteria;p__Actinobacteria;c__Acidimicrobiia;o__Microtrichales	0	0	0	0	0	0	0	0	0	0	0	0	0	0	1	1	1	0	0	0
Otu08090	d__Bacteria;p__Actinobacteria;c__Acidimicrobiia;o__Microtrichales	0	0	0	0	0	0	0	0	0	0	1	0	0	0	1	0	0	0	0	0
Otu09525	d__Bacteria;p__Actinobacteria;c__Acidimicrobiia;o__Microtrichales	0	0	0	0	0	0	0	0	0	0	0	0	0	0	0	1	0	0	2	0
Otu09683	d__Bacteria;p__Actinobacteria;c__Acidimicrobiia;o__Microtrichales	0	0	0	0	0	0	0	0	0	0	0	1	0	0	0	1	0	0	0	0
Otu09945	d__Bacteria;p__Actinobacteria;c__Acidimicrobiia;o__Microtrichales	0	0	0	0	0	0	0	0	0	0	0	1	0	0	0	0	0	0	2	0
Otu10161	d__Bacteria;p__Actinobacteria;c__Acidimicrobiia;o__Microtrichales	0	0	0	0	0	0	0	0	0	0	0	0	0	0	0	0	1	0	0	0
Otu10376	d__Bacteria;p__Actinobacteria;c__Acidimicrobiia;o__Microtrichales	0	0	0	0	0	0	0	0	0	0	0	0	0	0	0	0	0	0	1	1
Otu10715	d__Bacteria;p__Actinobacteria;c__Acidimicrobiia;o__Microtrichales	0	0	0	0	0	0	0	0	0	0	0	0	1	0	1	0	0	0	0	0
Otu11325	d__Bacteria;p__Actinobacteria;c__Acidimicrobiia;o__Microtrichales	0	0	0	0	0	0	0	0	0	0	0	0	0	1	0	1	0	0	0	0
Otu11826	d__Bacteria;p__Actinobacteria;c__Acidimicrobiia;o__Microtrichales	0	0	0	0	0	0	0	0	0	0	0	0	0	0	0	1	0	0	0	0
Otu06237	d__Bacteria;p__Actinobacteria;c__Acidimicrobiia;o__Microtrichales;f__Iamiaceae	0	0	0	0	0	0	0	0	0	0	0	0	2	0	1	0	0	0	0	0
Otu00109	d__Bacteria;p__Actinobacteria;c__Acidimicrobiia;o__Microtrichales;f__Iamiaceae;g__Iamia	27	0	13	5	6	0	0	3	3	15	17	15	28	11	23	27	8	6	20	23
Otu00341	d__Bacteria;p__Actinobacteria;c__Acidimicrobiia;o__Microtrichales;f__Iamiaceae;g__Iamia	0	0	0	0	2	0	0	0	0	2	5	5	4	4	12	10	3	3	8	9
Otu00386	d__Bacteria;p__Actinobacteria;c__Acidimicrobiia;o__Microtrichales;f__Iamiaceae;g__Iamia	0	1	0	7	1	2	0	0	0	12	5	5	0	5	3	5	1	1	4	3
Otu00391	d__Bacteria;p__Actinobacteria;c__Acidimicrobiia;o__Microtrichales;f__Iamiaceae;g__Iamia	0	1	0	1	0	0	6	3	0	7	1	6	2	6	3	6	3	3	2	3
Otu00576	d__Bacteria;p__Actinobacteria;c__Acidimicrobiia;o__Microtrichales;f__Iamiaceae;g__Iamia	0	0	0	4	0	0	0	0	0	0	3	0	3	0	9	7	1	2	5	6
Otu00819	d__Bacteria;p__Actinobacteria;c__Acidimicrobiia;o__Microtrichales;f__Iamiaceae;g__Iamia	2	0	0	0	0	0	0	0	1	0	3	0	5	3	4	3	1	1	3	5
Otu01076	d__Bacteria;p__Actinobacteria;c__Acidimicrobiia;o__Microtrichales;f__Iamiaceae;g__Iamia	0	1	0	0	0	0	0	1	0	1	1	2	2	0	2	1	1	2	2	1
Otu01424	d__Bacteria;p__Actinobacteria;c__Acidimicrobiia;o__Microtrichales;f__Iamiaceae;g__Iamia	0	0	0	2	0	0	0	0	0	0	0	2	0	0	2	2	2	1	0	3
Otu01613	d__Bacteria;p__Actinobacteria;c__Acidimicrobiia;o__Microtrichales;f__Iamiaceae;g__Iamia	0	0	0	0	0	0	0	0	0	0	0	1	0	0	1	4	3	0	2	3
Otu01744	d__Bacteria;p__Actinobacteria;c__Acidimicrobiia;o__Microtrichales;f__Iamiaceae;g__Iamia	1	0	0	0	0	0	0	0	0	0	0	0	1	1	1	1	1	1	2	0
Otu02064	d__Bacteria;p__Actinobacteria;c__Acidimicrobiia;o__Microtrichales;f__Iamiaceae;g__Iamia	1	0	0	0	0	0	0	0	0	1	0	0	1	1	1	5	0	1	0	1
Otu02079	d__Bacteria;p__Actinobacteria;c__Acidimicrobiia;o__Microtrichales;f__Iamiaceae;g__Iamia	0	1	0	0	0	0	0	0	0	0	1	0	0	2	1	1	0	1	2	0
Otu02325	d__Bacteria;p__Actinobacteria;c__Acidimicrobiia;o__Microtrichales;f__Iamiaceae;g__Iamia	0	0	0	0	0	0	0	0	0	0	1	1	1	2	0	1	1	0	0	0
Otu02340	d__Bacteria;p__Actinobacteria;c__Acidimicrobiia;o__Microtrichales;f__Iamiaceae;g__Iamia	0	0	0	0	0	0	0	0	0	0	0	2	1	0	2	0	0	0	0	1
Otu02474	d__Bacteria;p__Actinobacteria;c__Acidimicrobiia;o__Microtrichales;f__Iamiaceae;g__Iamia	0	0	1	0	0	0	0	0	0	0	0	2	0	0	0	1	0	1	0	2
Otu02930	d__Bacteria;p__Actinobacteria;c__Acidimicrobiia;o__Microtrichales;f__Iamiaceae;g__Iamia	0	0	0	1	0	0	0	0	0	0	1	0	0	1	2	0	1	0	0	1
Otu02968	d__Bacteria;p__Actinobacteria;c__Acidimicrobiia;o__Microtrichales;f__Iamiaceae;g__Iamia	0	0	0	0	0	0	0	0	0	0	0	1	0	1	1	2	0	0	3	1
Otu03027	d__Bacteria;p__Actinobacteria;c__Acidimicrobiia;o__Microtrichales;f__Iamiaceae;g__Iamia	0	0	0	0	0	0	0	0	0	0	0	1	0	1	1	5	0	0	0	1
Otu03359	d__Bacteria;p__Actinobacteria;c__Acidimicrobiia;o__Microtrichales;f__Iamiaceae;g__Iamia	1	0	0	0	0	0	0	0	0	0	2	0	3	0	1	0	0	0	2	0
Otu03416	d__Bacteria;p__Actinobacteria;c__Acidimicrobiia;o__Microtrichales;f__Iamiaceae;g__Iamia	0	0	0	0	0	0	0	0	1	0	1	0	1	0	1	0	0	1	0	2
Otu03897	d__Bacteria;p__Actinobacteria;c__Acidimicrobiia;o__Microtrichales;f__Iamiaceae;g__Iamia	0	0	0	0	0	0	0	0	0	0	1	0	1	1	1	1	0	0	0	0
Otu03911	d__Bacteria;p__Actinobacteria;c__Acidimicrobiia;o__Microtrichales;f__Iamiaceae;g__Iamia	0	0	0	0	0	0	1	0	0	0	0	0	0	0	2	1	0	0	0	0
Otu04704	d__Bacteria;p__Actinobacteria;c__Acidimicrobiia;o__Microtrichales;f__Iamiaceae;g__Iamia	0	0	0	0	0	0	0	0	0	0	0	1	0	0	0	0	0	1	2	0
Otu04719	d__Bacteria;p__Actinobacteria;c__Acidimicrobiia;o__Microtrichales;f__Iamiaceae;g__Iamia	0	0	0	0	0	0	0	0	0	0	0	0	1	0	0	1	1	0	1	0
Otu04837	d__Bacteria;p__Actinobacteria;c__Acidimicrobiia;o__Microtrichales;f__Iamiaceae;g__Iamia	0	0	0	0	0	0	0	0	0	0	0	0	0	0	1	0	0	0	2	1
Otu05066	d__Bacteria;p__Actinobacteria;c__Acidimicrobiia;o__Microtrichales;f__Iamiaceae;g__Iamia	0	0	0	0	0	0	0	0	0	0	1	0	1	1	1	1	0	0	0	0
Otu05350	d__Bacteria;p__Actinobacteria;c__Acidimicrobiia;o__Microtrichales;f__Iamiaceae;g__Iamia	0	0	0	0	0	0	0	0	0	0	0	1	0	1	0	0	1	0	0	0
Otu05709	d__Bacteria;p__Actinobacteria;c__Acidimicrobiia;o__Microtrichales;f__Iamiaceae;g__Iamia	0	0	0	0	0	0	0	0	0	0	0	0	1	0	0	0	0	0	0	0
Otu05807	d__Bacteria;p__Actinobacteria;c__Acidimicrobiia;o__Microtrichales;f__Iamiaceae;g__Iamia	0	0	0	0	0	0	0	0	0	2	0	0	2	0	0	1	0	0	0	0
Otu06048	d__Bacteria;p__Actinobacteria;c__Acidimicrobiia;o__Microtrichales;f__Iamiaceae;g__Iamia	0	0	0	0	0	0	0	0	0	0	0	0	0	0	0	0	0	1	1	1
Otu06067	d__Bacteria;p__Actinobacteria;c__Acidimicrobiia;o__Microtrichales;f__Iamiaceae;g__Iamia	0	0	0	1	0	0	0	0	0	0	0	0	1	1	0	1	0	0	0	0
Otu06274	d__Bacteria;p__Actinobacteria;c__Acidimicrobiia;o__Microtrichales;f__Iamiaceae;g__Iamia	0	1	0	0	0	0	0	0	0	0	0	0	1	1	0	0	0	0	0	0
Otu06924	d__Bacteria;p__Actinobacteria;c__Acidimicrobiia;o__Microtrichales;f__Iamiaceae;g__Iamia	0	0	0	0	0	0	0	0	0	0	1	1	0	0	1	1	0	0	0	0
Otu07009	d__Bacteria;p__Actinobacteria;c__Acidimicrobiia;o__Microtrichales;f__Iamiaceae;g__Iamia	0	0	0	1	0	0	0	0	0	0	0	0	0	0	0	1	0	1	0	0
Otu07291	d__Bacteria;p__Actinobacteria;c__Acidimicrobiia;o__Microtrichales;f__Iamiaceae;g__Iamia	0	0	0	0	0	0	0	1	0	0	0	0	0	0	0	1	0	0	0	0
Otu07367	d__Bacteria;p__Actinobacteria;c__Acidimicrobiia;o__Microtrichales;f__Iamiaceae;g__Iamia	0	0	0	0	0	0	0	0	0	0	0	0	1	0	0	1	0	1	0	0
Otu07478	d__Bacteria;p__Actinobacteria;c__Acidimicrobiia;o__Microtrichales;f__Iamiaceae;g__Iamia	0	0	0	0	0	0	0	0	0	0	0	0	1	0	0	2	0	0	0	0
Otu07583	d__Bacteria;p__Actinobacteria;c__Acidimicrobiia;o__Microtrichales;f__Iamiaceae;g__Iamia	0	0	0	0	0	0	0	0	0	0	0	0	0	0	0	0	0	0	0	1
Otu07816	d__Bacteria;p__Actinobacteria;c__Acidimicrobiia;o__Microtrichales;f__Iamiaceae;g__Iamia	0	0	0	0	0	0	0	0	0	0	0	0	0	1	0	1	0	0	0	1
Otu08356	d__Bacteria;p__Actinobacteria;c__Acidimicrobiia;o__Microtrichales;f__Iamiaceae;g__Iamia	0	0	0	0	0	0	0	0	0	0	0	0	0	0	0	0	1	0	1	0
Otu09040	d__Bacteria;p__Actinobacteria;c__Acidimicrobiia;o__Microtrichales;f__Iamiaceae;g__Iamia	0	0	0	0	0	0	0	0	0	0	0	0	0	0	0	0	0	0	1	0
Otu09228	d__Bacteria;p__Actinobacteria;c__Acidimicrobiia;o__Microtrichales;f__Iamiaceae;g__Iamia	0	0	0	0	0	0	0	0	0	0	0	1	0	0	1	0	0	0	0	0
Otu09572	d__Bacteria;p__Actinobacteria;c__Acidimicrobiia;o__Microtrichales;f__Iamiaceae;g__Iamia	0	0	0	0	0	0	0	0	0	0	0	0	0	0	0	0	1	0	2	0
Otu09848	d__Bacteria;p__Actinobacteria;c__Acidimicrobiia;o__Microtrichales;f__Iamiaceae;g__Iamia	0	0	0	0	0	0	0	0	0	0	0	0	0	1	0	0	0	1	0	0
Otu10063	d__Bacteria;p__Actinobacteria;c__Acidimicrobiia;o__Microtrichales;f__Iamiaceae;g__Iamia	0	0	0	0	0	0	0	0	0	0	0	0	0	0	0	2	0	0	1	0
Otu10127	d__Bacteria;p__Actinobacteria;c__Acidimicrobiia;o__Microtrichales;f__Iamiaceae;g__Iamia	0	0	0	0	0	0	0	0	0	0	0	0	0	0	0	1	0	0	1	1
Otu10315	d__Bacteria;p__Actinobacteria;c__Acidimicrobiia;o__Microtrichales;f__Iamiaceae;g__Iamia	0	0	0	0	0	0	0	0	0	0	0	0	0	0	1	1	0	0	0	1
Otu10344	d__Bacteria;p__Actinobacteria;c__Acidimicrobiia;o__Microtrichales;f__Iamiaceae;g__Iamia	0	0	0	0	0	0	0	0	0	0	0	0	1	0	0	0	0	0	0	0
Otu10396	d__Bacteria;p__Actinobacteria;c__Acidimicrobiia;o__Microtrichales;f__Iamiaceae;g__Iamia	0	0	0	0	0	0	0	0	0	0	0	0	0	1	0	0	0	1	0	0
Otu10406	d__Bacteria;p__Actinobacteria;c__Acidimicrobiia;o__Microtrichales;f__Iamiaceae;g__Iamia	0	0	0	0	0	0	0	0	0	0	0	0	0	3	0	0	0	0	0	0
Otu10416	d__Bacteria;p__Actinobacteria;c__Acidimicrobiia;o__Microtrichales;f__Iamiaceae;g__Iamia	0	0	0	0	0	0	0	0	0	0	0	0	0	1	1	0	0	0	0	0
Otu10525	d__Bacteria;p__Actinobacteria;c__Acidimicrobiia;o__Microtrichales;f__Iamiaceae;g__Iamia	0	0	0	1	0	0	0	0	0	0	1	0	0	0	0	0	0	0	0	0
Otu10593	d__Bacteria;p__Actinobacteria;c__Acidimicrobiia;o__Microtrichales;f__Iamiaceae;g__Iamia	0	0	0	0	0	0	0	0	0	0	0	0	0	0	0	1	0	0	0	0
Otu10673	d__Bacteria;p__Actinobacteria;c__Acidimicrobiia;o__Microtrichales;f__Iamiaceae;g__Iamia	0	0	0	0	0	0	0	0	0	0	0	0	0	0	1	0	0	0	0	0
Otu11124	d__Bacteria;p__Actinobacteria;c__Acidimicrobiia;o__Microtrichales;f__Iamiaceae;g__Iamia	0	0	0	0	0	0	0	0	0	0	0	0	0	0	1	1	0	0	1	0
Otu11393	d__Bacteria;p__Actinobacteria;c__Acidimicrobiia;o__Microtrichales;f__Iamiaceae;g__Iamia	0	0	0	0	0	0	0	0	0	1	0	0	0	1	0	0	0	0	0	0
Otu11636	d__Bacteria;p__Actinobacteria;c__Acidimicrobiia;o__Microtrichales;f__Iamiaceae;g__Iamia	0	0	0	0	0	0	0	0	0	0	0	0	0	0	0	0	0	0	0	0
Otu11680	d__Bacteria;p__Actinobacteria;c__Acidimicrobiia;o__Microtrichales;f__Iamiaceae;g__Iamia	0	0	0	0	0	0	0	0	0	0	0	1	0	0	1	0	0	0	0	0
Otu11870	d__Bacteria;p__Actinobacteria;c__Acidimicrobiia;o__Microtrichales;f__Iamiaceae;g__Iamia	0	0	0	0	0	0	0	0	0	0	0	0	1	0	0	0	0	1	0	0
Otu11871	d__Bacteria;p__Actinobacteria;c__Acidimicrobiia;o__Microtrichales;f__Iamiaceae;g__Iamia	0	0	0	0	0	0	0	0	0	0	0	0	0	0	0	0	0	0	0	0
Otu12006	d__Bacteria;p__Actinobacteria;c__Acidimicrobiia;o__Microtrichales;f__Iamiaceae;g__Iamia	0	0	0	0	0	0	0	0	1	0	0	0	0	0	0	0	1	0	0	0
Otu12143	d__Bacteria;p__Actinobacteria;c__Acidimicrobiia;o__Microtrichales;f__Iamiaceae;g__Iamia	0	0	0	0	0	0	0	0	0	0	1	0	0	1	1	0	0	0	0	0
Otu12248	d__Bacteria;p__Actinobacteria;c__Acidimicrobiia;o__Microtrichales;f__Iamiaceae;g__Iamia	0	0	0	0	0	0	0	0	0	0	1	0	1	0	0	0	0	0	1	0
Otu12302	d__Bacteria;p__Actinobacteria;c__Acidimicrobiia;o__Microtrichales;f__Iamiaceae;g__Iamia	0	0	0	0	0	0	0	0	0	1	0	0	0	0	0	0	0	0	0	0
Otu00477	d__Bacteria;p__Actinobacteria;c__Acidimicrobiia;o__Microtrichales;f__Ilumatobacteraceae	1	0	0	0	1	0	6	0	0	0	7	2	4	2	3	7	2	2	4	7
Otu00594	d__Bacteria;p__Actinobacteria;c__Acidimicrobiia;o__Microtrichales;f__Ilumatobacteraceae	1	0	0	1	10	0	0	0	2	0	5	5	3	2	1	1	3	1	5	2
Otu01703	d__Bacteria;p__Actinobacteria;c__Acidimicrobiia;o__Microtrichales;f__Ilumatobacteraceae	0	0	0	0	0	0	0	0	1	1	0	1	0	1	1	4	1	2	0	2
Otu02125	d__Bacteria;p__Actinobacteria;c__Acidimicrobiia;o__Microtrichales;f__Ilumatobacteraceae	0	0	0	2	0	0	0	0	0	0	1	1	3	1	0	0	0	0	0	1
Otu04396	d__Bacteria;p__Actinobacteria;c__Acidimicrobiia;o__Microtrichales;f__Ilumatobacteraceae	0	0	0	0	0	0	0	0	0	0	0	0	1	1	0	1	1	0	0	0
Otu05414	d__Bacteria;p__Actinobacteria;c__Acidimicrobiia;o__Microtrichales;f__Ilumatobacteraceae	0	0	0	0	0	0	0	0	0	0	0	0	1	0	0	0	2	0	1	0
Otu06114	d__Bacteria;p__Actinobacteria;c__Acidimicrobiia;o__Microtrichales;f__Ilumatobacteraceae	0	0	0	0	0	0	0	0	0	0	0	0	0	0	0	1	0	0	0	1
Otu06757	d__Bacteria;p__Actinobacteria;c__Acidimicrobiia;o__Microtrichales;f__Ilumatobacteraceae	0	0	0	0	0	0	0	0	0	0	2	0	1	0	1	0	0	0	0	0
Otu08645	d__Bacteria;p__Actinobacteria;c__Acidimicrobiia;o__Microtrichales;f__Ilumatobacteraceae	0	0	0	0	0	0	0	0	0	0	0	0	1	0	0	1	0	1	0	0
Otu09952	d__Bacteria;p__Actinobacteria;c__Acidimicrobiia;o__Microtrichales;f__Ilumatobacteraceae	0	0	0	0	0	0	0	0	0	0	0	0	0	0	0	1	0	1	0	0
Otu10633	d__Bacteria;p__Actinobacteria;c__Acidimicrobiia;o__Microtrichales;f__Ilumatobacteraceae	0	0	0	0	0	0	0	0	0	0	0	0	0	0	0	0	0	3	0	0
Otu10757	d__Bacteria;p__Actinobacteria;c__Acidimicrobiia;o__Microtrichales;f__Ilumatobacteraceae	0	0	0	0	0	0	0	0	0	0	2	0	0	0	0	0	0	0	0	0
Otu01109	d__Bacteria;p__Actinobacteria;c__Acidimicrobiia;o__Microtrichales;f__Ilumatobacteraceae	0	0	0	0	0	0	0	0	0	0	1	3	2	2	2	1	0	1	2	3
Otu02526	d__Bacteria;p__Actinobacteria;c__Acidimicrobiia;o__Microtrichales;f__Ilumatobacteraceae	0	0	0	0	0	0	0	0	1	0	0	1	0	2	1	0	0	2	0	0
Otu03087	d__Bacteria;p__Actinobacteria;c__Acidimicrobiia;o__Microtrichales;f__Ilumatobacteraceae	0	0	0	0	0	0	0	0	0	0	1	0	0	0	2	2	0	2	0	0
Otu03291	d__Bacteria;p__Actinobacteria;c__Acidimicrobiia;o__Microtrichales;f__Ilumatobacteraceae	0	0	0	0	0	0	0	0	0	0	1	1	1	1	0	1	0	0	1	0
Otu03952	d__Bacteria;p__Actinobacteria;c__Acidimicrobiia;o__Microtrichales;f__Ilumatobacteraceae	0	0	0	0	0	0	0	0	0	0	0	0	0	0	0	0	0	0	1	2
Otu03988	d__Bacteria;p__Actinobacteria;c__Acidimicrobiia;o__Microtrichales;f__Ilumatobacteraceae	1	0	0	0	0	0	0	0	0	0	0	0	1	1	0	0	0	0	1	0
Otu04264	d__Bacteria;p__Actinobacteria;c__Acidimicrobiia;o__Microtrichales;f__Ilumatobacteraceae	0	0	0	0	0	0	0	0	0	0	0	0	0	2	0	0	0	1	0	0
Otu04485	d__Bacteria;p__Actinobacteria;c__Acidimicrobiia;o__Microtrichales;f__Ilumatobacteraceae	0	0	0	0	1	0	0	0	0	0	0	0	0	1	1	1	0	1	1	1
Otu05189	d__Bacteria;p__Actinobacteria;c__Acidimicrobiia;o__Microtrichales;f__Ilumatobacteraceae	0	0	0	0	0	0	0	0	0	0	0	1	0	0	0	2	0	0	1	1
Otu05202	d__Bacteria;p__Actinobacteria;c__Acidimicrobiia;o__Microtrichales;f__Ilumatobacteraceae	0	0	0	0	0	0	0	0	0	0	0	2	0	0	1	1	0	0	0	1
Otu05695	d__Bacteria;p__Actinobacteria;c__Acidimicrobiia;o__Microtrichales;f__Ilumatobacteraceae	0	0	0	0	0	0	0	0	0	0	0	0	1	0	0	0	1	0	0	1
Otu06108	d__Bacteria;p__Actinobacteria;c__Acidimicrobiia;o__Microtrichales;f__Ilumatobacteraceae	0	0	0	0	0	0	0	0	0	0	1	0	0	0	0	0	0	0	0	0
Otu06505	d__Bacteria;p__Actinobacteria;c__Acidimicrobiia;o__Microtrichales;f__Ilumatobacteraceae	0	0	0	0	0	0	0	0	0	0	0	0	0	0	0	0	1	0	0	1
Otu06761	d__Bacteria;p__Actinobacteria;c__Acidimicrobiia;o__Microtrichales;f__Ilumatobacteraceae	0	0	0	0	0	0	0	0	0	0	0	0	0	1	0	0	0	1	0	1
Otu07470	d__Bacteria;p__Actinobacteria;c__Acidimicrobiia;o__Microtrichales;f__Ilumatobacteraceae	0	0	0	0	0	0	0	0	0	0	0	0	0	0	0	0	1	0	0	0
Otu07893	d__Bacteria;p__Actinobacteria;c__Acidimicrobiia;o__Microtrichales;f__Ilumatobacteraceae	0	0	0	0	0	0	0	0	0	0	0	0	0	0	0	1	0	0	0	1
Otu07969	d__Bacteria;p__Actinobacteria;c__Acidimicrobiia;o__Microtrichales;f__Ilumatobacteraceae	0	0	0	0	0	0	0	0	0	0	0	0	0	0	0	0	0	0	0	0
Otu08637	d__Bacteria;p__Actinobacteria;c__Acidimicrobiia;o__Microtrichales;f__Ilumatobacteraceae	0	0	0	0	0	0	0	0	1	0	0	0	0	0	0	1	0	0	0	0
Otu08757	d__Bacteria;p__Actinobacteria;c__Acidimicrobiia;o__Microtrichales;f__Ilumatobacteraceae	0	0	0	0	0	0	0	0	0	0	0	0	0	0	0	1	0	1	1	0
Otu09555	d__Bacteria;p__Actinobacteria;c__Acidimicrobiia;o__Microtrichales;f__Ilumatobacteraceae	0	0	0	0	0	0	0	0	0	0	0	0	1	0	0	0	0	1	1	0
Otu09988	d__Bacteria;p__Actinobacteria;c__Acidimicrobiia;o__Microtrichales;f__Ilumatobacteraceae	0	0	0	0	0	0	0	0	0	0	0	0	0	0	0	0	0	0	0	0
Otu11113	d__Bacteria;p__Actinobacteria;c__Acidimicrobiia;o__Microtrichales;f__Ilumatobacteraceae	0	0	0	0	0	0	0	0	0	0	0	0	0	0	0	0	0	0	1	1
Otu11317	d__Bacteria;p__Actinobacteria;c__Acidimicrobiia;o__Microtrichales;f__Ilumatobacteraceae	0	0	0	0	0	0	0	0	0	1	0	0	1	0	0	0	0	0	0	0
Otu11537	d__Bacteria;p__Actinobacteria;c__Acidimicrobiia;o__Microtrichales;f__Ilumatobacteraceae	0	0	0	0	0	0	0	0	0	0	1	0	0	0	0	0	0	0	0	0
Otu11597	d__Bacteria;p__Actinobacteria;c__Acidimicrobiia;o__Microtrichales;f__Ilumatobacteraceae	0	0	0	0	0	0	0	0	0	0	0	0	0	1	0	0	0	0	0	0
Otu11778	d__Bacteria;p__Actinobacteria;c__Acidimicrobiia;o__Microtrichales;f__Ilumatobacteraceae	0	2	0	0	0	0	0	0	0	0	0	1	0	0	0	0	0	0	0	0
Otu11825	d__Bacteria;p__Actinobacteria;c__Acidimicrobiia;o__Microtrichales;f__Ilumatobacteraceae	0	0	0	0	0	0	0	0	0	0	0	0	0	0	0	0	0	0	1	0
Otu00244	d__Bacteria;p__Actinobacteria;c__Acidimicrobiia;o__Microtrichales;f__Ilumatobacteraceae	3	1	0	5	0	1	0	0	1	9	2	5	8	5	11	8	6	6	4	16
Otu00350	d__Bacteria;p__Actinobacteria;c__Acidimicrobiia;o__Microtrichales;f__Ilumatobacteraceae	0	1	0	1	0	0	0	0	0	1	3	3	4	7	11	6	5	4	4	8
Otu00498	d__Bacteria;p__Actinobacteria;c__Acidimicrobiia;o__Microtrichales;f__Ilumatobacteraceae	1	0	0	1	0	0	0	0	0	0	4	3	3	6	4	4	4	6	4	3
Otu00574	d__Bacteria;p__Actinobacteria;c__Acidimicrobiia;o__Microtrichales;f__Ilumatobacteraceae	0	0	0	0	0	0	0	0	0	5	1	3	3	0	1	3	3	3	6	9
Otu00684	d__Bacteria;p__Actinobacteria;c__Acidimicrobiia;o__Microtrichales;f__Ilumatobacteraceae	0	0	0	2	3	0	0	2	1	0	3	1	2	1	4	4	3	3	2	0
Otu00763	d__Bacteria;p__Actinobacteria;c__Acidimicrobiia;o__Microtrichales;f__Ilumatobacteraceae	0	0	0	0	0	0	0	0	0	13	3	1	1	0	1	1	1	2	3	3
Otu00772	d__Bacteria;p__Actinobacteria;c__Acidimicrobiia;o__Microtrichales;f__Ilumatobacteraceae	0	0	0	0	0	0	1	0	0	5	2	2	1	2	1	3	1	3	1	8
Otu00780	d__Bacteria;p__Actinobacteria;c__Acidimicrobiia;o__Microtrichales;f__Ilumatobacteraceae	0	0	0	0	0	0	0	0	0	2	5	1	5	2	1	4	0	4	3	0
Otu00968	d__Bacteria;p__Actinobacteria;c__Acidimicrobiia;o__Microtrichales;f__Ilumatobacteraceae	0	1	0	1	0	0	0	0	0	0	2	2	0	0	2	3	4	0	1	6
Otu01775	d__Bacteria;p__Actinobacteria;c__Acidimicrobiia;o__Microtrichales;f__Ilumatobacteraceae	0	0	0	0	0	0	0	0	0	0	0	0	1	2	2	0	1	0	2	2
Otu01850	d__Bacteria;p__Actinobacteria;c__Acidimicrobiia;o__Microtrichales;f__Ilumatobacteraceae	0	0	0	1	0	1	0	0	0	0	6	0	1	3	0	0	1	0	0	0
Otu02041	d__Bacteria;p__Actinobacteria;c__Acidimicrobiia;o__Microtrichales;f__Ilumatobacteraceae	0	0	0	0	0	0	0	0	0	0	0	0	0	2	1	1	0	1	1	0
Otu02270	d__Bacteria;p__Actinobacteria;c__Acidimicrobiia;o__Microtrichales;f__Ilumatobacteraceae	0	0	0	2	1	0	0	0	0	0	0	0	0	0	2	0	0	0	0	1
Otu02283	d__Bacteria;p__Actinobacteria;c__Acidimicrobiia;o__Microtrichales;f__Ilumatobacteraceae	0	0	0	0	0	0	0	0	0	0	0	0	0	2	1	2	1	0	1	0
Otu02450	d__Bacteria;p__Actinobacteria;c__Acidimicrobiia;o__Microtrichales;f__Ilumatobacteraceae	0	0	0	0	0	0	0	0	0	0	0	1	1	0	1	0	0	1	3	1
Otu02621	d__Bacteria;p__Actinobacteria;c__Acidimicrobiia;o__Microtrichales;f__Ilumatobacteraceae	0	0	0	0	0	0	0	0	0	0	0	0	0	0	1	2	2	1	2	1
Otu02982	d__Bacteria;p__Actinobacteria;c__Acidimicrobiia;o__Microtrichales;f__Ilumatobacteraceae	0	0	0	0	0	0	0	0	0	0	0	0	1	0	1	1	1	1	0	0
Otu03125	d__Bacteria;p__Actinobacteria;c__Acidimicrobiia;o__Microtrichales;f__Ilumatobacteraceae	0	0	0	0	0	0	0	0	0	0	0	0	1	1	0	1	0	0	0	1
Otu03233	d__Bacteria;p__Actinobacteria;c__Acidimicrobiia;o__Microtrichales;f__Ilumatobacteraceae	0	0	0	0	0	0	0	0	0	0	1	1	1	0	1	1	1	0	0	1
Otu03366	d__Bacteria;p__Actinobacteria;c__Acidimicrobiia;o__Microtrichales;f__Ilumatobacteraceae	0	0	0	0	0	0	0	0	0	1	0	0	0	0	1	2	1	0	0	1
Otu03765	d__Bacteria;p__Actinobacteria;c__Acidimicrobiia;o__Microtrichales;f__Ilumatobacteraceae	0	0	0	0	0	0	0	0	0	0	1	0	0	1	1	2	1	0	0	0
Otu03946	d__Bacteria;p__Actinobacteria;c__Acidimicrobiia;o__Microtrichales;f__Ilumatobacteraceae	0	0	0	0	0	0	0	0	0	0	1	0	0	0	1	1	0	1	0	0
Otu03992	d__Bacteria;p__Actinobacteria;c__Acidimicrobiia;o__Microtrichales;f__Ilumatobacteraceae	0	0	0	0	0	0	0	0	0	0	0	2	0	1	1	0	0	0	0	1
Otu04158	d__Bacteria;p__Actinobacteria;c__Acidimicrobiia;o__Microtrichales;f__Ilumatobacteraceae	0	0	0	0	0	0	0	0	0	0	0	1	1	0	0	0	0	0	1	0
Otu04543	d__Bacteria;p__Actinobacteria;c__Acidimicrobiia;o__Microtrichales;f__Ilumatobacteraceae	0	0	0	0	0	0	0	0	0	0	0	0	0	0	1	1	2	0	2	0
Otu05268	d__Bacteria;p__Actinobacteria;c__Acidimicrobiia;o__Microtrichales;f__Ilumatobacteraceae	0	0	0	0	0	0	0	0	0	0	0	1	0	1	0	0	0	0	1	0
Otu05330	d__Bacteria;p__Actinobacteria;c__Acidimicrobiia;o__Microtrichales;f__Ilumatobacteraceae	0	0	0	0	0	0	0	0	0	0	0	0	0	0	1	1	1	0	0	0
Otu05495	d__Bacteria;p__Actinobacteria;c__Acidimicrobiia;o__Microtrichales;f__Ilumatobacteraceae	0	0	0	0	0	0	0	0	0	0	0	0	0	0	0	0	0	1	1	1
Otu05949	d__Bacteria;p__Actinobacteria;c__Acidimicrobiia;o__Microtrichales;f__Ilumatobacteraceae	0	0	0	0	0	0	0	0	0	0	0	0	1	2	0	0	0	0	0	0
Otu05973	d__Bacteria;p__Actinobacteria;c__Acidimicrobiia;o__Microtrichales;f__Ilumatobacteraceae	0	0	0	0	0	0	0	0	0	0	0	0	0	0	0	2	1	0	2	0
Otu06068	d__Bacteria;p__Actinobacteria;c__Acidimicrobiia;o__Microtrichales;f__Ilumatobacteraceae	0	0	0	0	0	0	0	0	0	0	0	1	0	0	0	0	1	0	0	0
Otu06501	d__Bacteria;p__Actinobacteria;c__Acidimicrobiia;o__Microtrichales;f__Ilumatobacteraceae	0	0	0	0	0	0	0	0	0	1	0	1	0	0	0	0	0	0	0	1
Otu06647	d__Bacteria;p__Actinobacteria;c__Acidimicrobiia;o__Microtrichales;f__Ilumatobacteraceae	0	0	0	0	0	0	0	0	0	0	0	0	0	0	1	1	0	0	1	0
Otu06906	d__Bacteria;p__Actinobacteria;c__Acidimicrobiia;o__Microtrichales;f__Ilumatobacteraceae	0	0	0	0	0	0	0	0	0	2	0	0	0	0	0	0	0	0	0	1
Otu07435	d__Bacteria;p__Actinobacteria;c__Acidimicrobiia;o__Microtrichales;f__Ilumatobacteraceae	0	0	0	0	0	0	0	0	0	0	1	0	0	0	0	0	1	0	1	0
Otu07534	d__Bacteria;p__Actinobacteria;c__Acidimicrobiia;o__Microtrichales;f__Ilumatobacteraceae	0	0	0	0	0	0	0	0	0	0	0	1	0	0	1	1	1	0	0	0
Otu07539	d__Bacteria;p__Actinobacteria;c__Acidimicrobiia;o__Microtrichales;f__Ilumatobacteraceae	0	0	0	0	0	0	0	0	0	0	0	0	0	0	0	0	0	0	0	4
Otu07708	d__Bacteria;p__Actinobacteria;c__Acidimicrobiia;o__Microtrichales;f__Ilumatobacteraceae	0	0	0	0	0	0	0	0	0	0	0	0	0	0	0	0	0	1	0	0
Otu08072	d__Bacteria;p__Actinobacteria;c__Acidimicrobiia;o__Microtrichales;f__Ilumatobacteraceae	0	0	0	0	0	0	0	0	0	0	0	0	0	0	1	1	0	0	1	0
Otu08213	d__Bacteria;p__Actinobacteria;c__Acidimicrobiia;o__Microtrichales;f__Ilumatobacteraceae	0	0	0	0	0	0	0	0	1	0	0	0	0	0	1	0	0	0	0	1
Otu08251	d__Bacteria;p__Actinobacteria;c__Acidimicrobiia;o__Microtrichales;f__Ilumatobacteraceae	0	0	0	0	0	0	0	0	0	0	1	0	0	0	1	1	0	0	1	0
Otu08342	d__Bacteria;p__Actinobacteria;c__Acidimicrobiia;o__Microtrichales;f__Ilumatobacteraceae	0	0	0	0	0	0	0	0	0	0	0	1	0	1	0	0	0	1	0	0
Otu08700	d__Bacteria;p__Actinobacteria;c__Acidimicrobiia;o__Microtrichales;f__Ilumatobacteraceae	0	1	0	0	0	0	0	0	0	0	0	0	0	0	0	0	0	0	1	0
Otu09213	d__Bacteria;p__Actinobacteria;c__Acidimicrobiia;o__Microtrichales;f__Ilumatobacteraceae	0	0	0	0	0	0	0	0	0	0	0	0	0	1	0	1	0	0	1	0
Otu09375	d__Bacteria;p__Actinobacteria;c__Acidimicrobiia;o__Microtrichales;f__Ilumatobacteraceae	0	0	0	0	0	0	0	0	0	0	0	0	0	0	0	0	0	0	1	0
Otu09386	d__Bacteria;p__Actinobacteria;c__Acidimicrobiia;o__Microtrichales;f__Ilumatobacteraceae	0	0	0	0	0	0	0	0	0	0	0	0	0	0	1	0	0	0	0	0
Otu09420	d__Bacteria;p__Actinobacteria;c__Acidimicrobiia;o__Microtrichales;f__Ilumatobacteraceae	0	0	0	0	0	0	0	0	0	0	0	1	0	0	0	1	0	0	1	0
Otu09446	d__Bacteria;p__Actinobacteria;c__Acidimicrobiia;o__Microtrichales;f__Ilumatobacteraceae	0	0	0	0	0	0	0	0	0	0	0	0	0	0	0	0	0	0	1	0
Otu09656	d__Bacteria;p__Actinobacteria;c__Acidimicrobiia;o__Microtrichales;f__Ilumatobacteraceae	0	0	0	0	0	0	0	0	0	0	0	0	0	0	1	0	0	0	1	0
Otu09780	d__Bacteria;p__Actinobacteria;c__Acidimicrobiia;o__Microtrichales;f__Ilumatobacteraceae	0	0	0	0	0	0	0	0	0	0	0	0	1	0	0	0	0	1	0	0
Otu10208	d__Bacteria;p__Actinobacteria;c__Acidimicrobiia;o__Microtrichales;f__Ilumatobacteraceae	0	0	0	0	0	0	0	0	0	0	0	0	0	0	0	0	0	2	0	0
Otu10239	d__Bacteria;p__Actinobacteria;c__Acidimicrobiia;o__Microtrichales;f__Ilumatobacteraceae	0	0	0	0	0	0	0	0	0	0	0	0	1	0	1	0	1	0	0	0
Otu10353	d__Bacteria;p__Actinobacteria;c__Acidimicrobiia;o__Microtrichales;f__Ilumatobacteraceae	0	0	0	0	0	0	0	0	0	0	0	0	0	0	0	0	1	0	0	0
Otu10366	d__Bacteria;p__Actinobacteria;c__Acidimicrobiia;o__Microtrichales;f__Ilumatobacteraceae	0	0	0	0	0	0	0	0	0	0	1	0	1	0	0	0	0	0	0	0
Otu10441	d__Bacteria;p__Actinobacteria;c__Acidimicrobiia;o__Microtrichales;f__Ilumatobacteraceae	0	0	0	0	0	0	0	0	0	0	0	0	0	0	0	0	0	1	0	0
Otu10517	d__Bacteria;p__Actinobacteria;c__Acidimicrobiia;o__Microtrichales;f__Ilumatobacteraceae	0	0	0	0	0	0	0	0	0	0	0	0	0	1	0	1	0	0	0	1
Otu10721	d__Bacteria;p__Actinobacteria;c__Acidimicrobiia;o__Microtrichales;f__Ilumatobacteraceae	0	0	0	0	0	0	0	0	0	0	0	0	0	0	0	0	0	0	0	0
Otu11087	d__Bacteria;p__Actinobacteria;c__Acidimicrobiia;o__Microtrichales;f__Ilumatobacteraceae	0	0	0	0	0	0	0	0	0	0	0	0	0	1	1	0	0	0	0	0
Otu11310	d__Bacteria;p__Actinobacteria;c__Acidimicrobiia;o__Microtrichales;f__Ilumatobacteraceae	0	0	0	0	0	0	0	0	0	0	1	0	1	0	0	0	0	0	0	0
Otu11991	d__Bacteria;p__Actinobacteria;c__Acidimicrobiia;o__Microtrichales;f__Ilumatobacteraceae	0	0	0	0	1	0	0	0	0	0	0	1	0	0	0	0	0	0	0	0
Otu12233	d__Bacteria;p__Actinobacteria;c__Acidimicrobiia;o__Microtrichales;f__Ilumatobacteraceae	0	0	0	0	0	0	0	0	0	0	0	0	1	0	0	0	0	0	0	0
Otu01319	d__Bacteria;p__Actinobacteria;c__Acidimicrobiia;o__Microtrichales;f__Ilumatobacteraceae	0	0	0	0	0	0	0	0	0	0	1	0	0	0	3	3	1	3	4	6
Otu06037	d__Bacteria;p__Actinobacteria;c__Acidimicrobiia;o__Microtrichales;f__Ilumatobacteraceae	0	0	0	0	0	0	0	0	0	0	0	0	0	0	1	0	0	0	0	0
Otu09346	d__Bacteria;p__Actinobacteria;c__Acidimicrobiia;o__Microtrichales;f__Ilumatobacteraceae	0	0	0	0	0	0	0	0	0	0	1	0	0	0	0	0	0	1	0	0
Otu00073	d__Bacteria;p__Actinobacteria;c__Acidimicrobiia;o__Microtrichales;f__Ilumatobacteraceae;g__Ilumatobacter	3	2	0	3	10	1	1	0	8	51	10	17	17	23	34	32	15	11	21	25
Otu00089	d__Bacteria;p__Actinobacteria;c__Acidimicrobiia;o__Microtrichales;f__Ilumatobacteraceae;g__Ilumatobacter	5	0	0	6	14	9	0	2	9	29	23	18	27	13	29	13	20	18	21	30
Otu01111	d__Bacteria;p__Actinobacteria;c__Acidimicrobiia;o__Microtrichales;f__Ilumatobacteraceae;g__Ilumatobacter	0	0	0	0	0	0	0	0	0	1	2	1	0	5	4	2	0	2	2	3
Otu01962	d__Bacteria;p__Actinobacteria;c__Acidimicrobiia;o__Microtrichales;f__Ilumatobacteraceae;g__Ilumatobacter	0	0	0	0	0	0	0	0	0	0	0	1	0	2	3	1	1	1	0	4
Otu02111	d__Bacteria;p__Actinobacteria;c__Acidimicrobiia;o__Microtrichales;f__Ilumatobacteraceae;g__Ilumatobacter	0	0	0	0	0	0	0	0	0	0	3	0	1	0	1	0	0	0	0	1
Otu02760	d__Bacteria;p__Actinobacteria;c__Acidimicrobiia;o__Microtrichales;f__Ilumatobacteraceae;g__Ilumatobacter	0	0	0	0	0	0	0	0	0	0	1	1	1	1	0	0	1	2	0	1
Otu02814	d__Bacteria;p__Actinobacteria;c__Acidimicrobiia;o__Microtrichales;f__Ilumatobacteraceae;g__Ilumatobacter	0	0	0	0	0	0	0	0	0	0	0	1	1	0	1	0	0	1	1	0
Otu03108	d__Bacteria;p__Actinobacteria;c__Acidimicrobiia;o__Microtrichales;f__Ilumatobacteraceae;g__Ilumatobacter	0	0	0	0	0	0	0	0	0	0	0	0	0	1	2	1	0	0	0	1
Otu03600	d__Bacteria;p__Actinobacteria;c__Acidimicrobiia;o__Microtrichales;f__Ilumatobacteraceae;g__Ilumatobacter	0	0	0	0	0	0	0	0	0	0	1	0	0	3	0	0	0	1	0	1
Otu03763	d__Bacteria;p__Actinobacteria;c__Acidimicrobiia;o__Microtrichales;f__Ilumatobacteraceae;g__Ilumatobacter	0	0	0	0	0	0	0	0	0	0	0	1	0	1	0	0	0	0	0	2
Otu05208	d__Bacteria;p__Actinobacteria;c__Acidimicrobiia;o__Microtrichales;f__Ilumatobacteraceae;g__Ilumatobacter	0	0	0	0	0	0	0	0	0	0	0	0	0	1	0	0	0	1	0	1
Otu05933	d__Bacteria;p__Actinobacteria;c__Acidimicrobiia;o__Microtrichales;f__Ilumatobacteraceae;g__Ilumatobacter	0	0	0	0	0	0	0	0	0	0	0	0	0	0	0	0	0	0	0	1
Otu06730	d__Bacteria;p__Actinobacteria;c__Acidimicrobiia;o__Microtrichales;f__Ilumatobacteraceae;g__Ilumatobacter	0	0	0	0	0	0	0	0	0	0	0	0	0	0	0	1	0	0	0	0
Otu07220	d__Bacteria;p__Actinobacteria;c__Acidimicrobiia;o__Microtrichales;f__Ilumatobacteraceae;g__Ilumatobacter	0	0	0	0	0	0	0	0	0	0	0	0	0	1	1	0	0	0	0	0
Otu07430	d__Bacteria;p__Actinobacteria;c__Acidimicrobiia;o__Microtrichales;f__Ilumatobacteraceae;g__Ilumatobacter	0	1	0	0	0	0	0	0	0	0	1	0	0	0	1	0	0	0	0	0
Otu07812	d__Bacteria;p__Actinobacteria;c__Acidimicrobiia;o__Microtrichales;f__Ilumatobacteraceae;g__Ilumatobacter	0	0	0	0	0	0	0	0	0	1	0	0	1	0	0	0	0	0	0	0
Otu08724	d__Bacteria;p__Actinobacteria;c__Acidimicrobiia;o__Microtrichales;f__Ilumatobacteraceae;g__Ilumatobacter	0	0	0	0	0	0	0	0	0	0	0	0	0	0	2	1	0	0	0	0
Otu09479	d__Bacteria;p__Actinobacteria;c__Acidimicrobiia;o__Microtrichales;f__Ilumatobacteraceae;g__Ilumatobacter	0	0	0	1	0	0	0	0	0	0	0	0	0	0	1	0	0	0	0	0
Otu10410	d__Bacteria;p__Actinobacteria;c__Acidimicrobiia;o__Microtrichales;f__Ilumatobacteraceae;g__Ilumatobacter	1	0	0	0	0	0	0	0	0	1	0	0	0	1	0	0	0	0	0	0
Otu10975	d__Bacteria;p__Actinobacteria;c__Acidimicrobiia;o__Microtrichales;f__Ilumatobacteraceae;g__Ilumatobacter	0	0	0	0	0	0	0	0	0	0	0	0	0	0	1	1	0	0	0	0
Otu10994	d__Bacteria;p__Actinobacteria;c__Acidimicrobiia;o__Microtrichales;f__Ilumatobacteraceae;g__Ilumatobacter	0	0	0	0	0	0	0	0	0	0	0	0	0	1	1	0	0	0	0	0
Otu12099	d__Bacteria;p__Actinobacteria;c__Acidimicrobiia;o__Microtrichales;f__Ilumatobacteraceae;g__Ilumatobacter	0	0	0	0	0	0	0	0	0	0	0	0	0	0	0	0	0	0	0	0
Otu12193	d__Bacteria;p__Actinobacteria;c__Acidimicrobiia;o__Microtrichales;f__Ilumatobacteraceae;g__Ilumatobacter	0	0	0	0	0	0	0	0	1	0	0	0	0	0	0	0	0	1	0	0
Otu02514	d__Bacteria;p__Actinobacteria;c__Acidimicrobiia;o__Microtrichales;f__Microtrichaceae	0	0	0	0	0	0	0	0	0	0	0	2	0	1	1	3	0	0	1	1
Otu05563	d__Bacteria;p__Actinobacteria;c__Acidimicrobiia;o__Microtrichales;f__Microtrichaceae	0	0	0	0	0	0	0	0	0	0	1	0	0	0	2	1	0	0	0	0
Otu09109	d__Bacteria;p__Actinobacteria;c__Acidimicrobiia;o__Microtrichales;f__Microtrichaceae	0	0	0	0	0	0	0	0	0	0	0	0	0	0	0	0	0	0	0	1
Otu07498	d__Bacteria;p__Actinobacteria;c__Acidimicrobiia;o__Microtrichales;f__Microtrichaceae	0	0	0	1	0	0	0	0	0	0	0	0	0	0	0	0	0	0	0	0
Otu03384	d__Bacteria;p__Actinobacteria;c__Acidimicrobiia;o__Microtrichales;f__Microtrichaceae	0	0	0	0	0	0	0	0	0	0	1	0	0	0	0	1	2	1	2	0
Otu01241	d__Bacteria;p__Actinobacteria;c__Acidimicrobiia;o__Microtrichales;f__Microtrichaceae	0	0	0	1	0	0	0	0	0	11	0	1	0	0	0	1	0	0	1	1
Otu01328	d__Bacteria;p__Actinobacteria;c__Acidimicrobiia;o__Microtrichales;f__Microtrichaceae	0	0	0	0	0	0	0	0	0	0	2	1	5	2	1	4	0	0	1	0
Otu01636	d__Bacteria;p__Actinobacteria;c__Acidimicrobiia;o__Microtrichales;f__Microtrichaceae	0	0	0	0	0	0	0	0	0	0	0	1	1	2	2	1	0	0	2	3
Otu03910	d__Bacteria;p__Actinobacteria;c__Acidimicrobiia;o__Microtrichales;f__Microtrichaceae	0	0	0	0	0	0	0	0	0	0	0	0	2	0	0	0	0	0	2	1
Otu04211	d__Bacteria;p__Actinobacteria;c__Acidimicrobiia;o__Microtrichales;f__Microtrichaceae	0	0	0	0	0	0	0	0	0	0	1	0	0	1	1	0	0	0	0	0
Otu04722	d__Bacteria;p__Actinobacteria;c__Acidimicrobiia;o__Microtrichales;f__Microtrichaceae	0	0	0	0	0	0	0	0	0	0	1	0	0	0	0	0	0	0	0	2
Otu07261	d__Bacteria;p__Actinobacteria;c__Acidimicrobiia;o__Microtrichales;f__Microtrichaceae	0	0	0	0	0	0	0	0	0	1	0	0	0	0	0	0	0	0	0	0
Otu11651	d__Bacteria;p__Actinobacteria;c__Acidimicrobiia;o__Microtrichales;f__Microtrichaceae	0	0	0	0	0	0	0	0	0	0	0	0	0	0	0	0	0	0	0	0
Otu11869	d__Bacteria;p__Actinobacteria;c__Acidimicrobiia;o__Microtrichales;f__Microtrichaceae	0	0	0	0	0	0	0	0	0	0	2	0	0	0	0	0	0	0	0	0
Otu12098	d__Bacteria;p__Actinobacteria;c__Acidimicrobiia;o__Microtrichales;f__Microtrichaceae	0	0	0	0	0	0	0	0	0	0	0	0	1	1	0	0	0	0	0	1
Otu00610	d__Bacteria;p__Actinobacteria;c__Actinobacteria	0	0	0	0	0	0	0	0	0	1	4	4	3	6	0	4	5	6	2	9
Otu00683	d__Bacteria;p__Actinobacteria;c__Actinobacteria	3	7	0	1	1	6	1	1	0	0	0	1	0	1	0	0	0	1	0	0
Otu00734	d__Bacteria;p__Actinobacteria;c__Actinobacteria	0	0	0	0	3	1	0	0	0	0	1	4	2	1	2	2	5	1	3	4
Otu01115	d__Bacteria;p__Actinobacteria;c__Actinobacteria	0	0	0	0	0	0	0	0	1	0	1	1	0	1	2	2	2	1	1	1
Otu01154	d__Bacteria;p__Actinobacteria;c__Actinobacteria	0	0	0	0	0	1	0	0	0	0	2	2	1	2	1	1	5	2	0	2
Otu01217	d__Bacteria;p__Actinobacteria;c__Actinobacteria	0	0	2	0	0	2	0	0	0	0	1	0	0	3	0	1	0	0	0	2
Otu01362	d__Bacteria;p__Actinobacteria;c__Actinobacteria	0	0	0	0	0	0	0	0	0	0	1	1	0	3	4	3	3	1	4	1
Otu01496	d__Bacteria;p__Actinobacteria;c__Actinobacteria	0	0	0	0	0	0	0	0	0	0	4	0	0	0	2	0	1	0	3	1
Otu01498	d__Bacteria;p__Actinobacteria;c__Actinobacteria	0	0	0	0	0	0	0	0	1	0	0	4	0	2	1	1	0	2	2	1
Otu01500	d__Bacteria;p__Actinobacteria;c__Actinobacteria	0	0	0	0	0	0	0	0	0	0	1	2	0	0	1	3	0	4	1	4
Otu01547	d__Bacteria;p__Actinobacteria;c__Actinobacteria	0	0	0	0	0	0	0	0	0	0	2	1	0	1	1	2	2	0	1	2
Otu01552	d__Bacteria;p__Actinobacteria;c__Actinobacteria	0	0	0	0	0	0	1	0	0	0	1	0	2	1	2	3	4	1	1	2
Otu01698	d__Bacteria;p__Actinobacteria;c__Actinobacteria	0	0	0	0	0	0	0	0	0	0	0	0	2	1	1	3	0	2	2	2
Otu01738	d__Bacteria;p__Actinobacteria;c__Actinobacteria	0	0	0	0	0	0	0	0	0	0	1	0	0	0	1	2	2	3	1	1
Otu01832	d__Bacteria;p__Actinobacteria;c__Actinobacteria	0	0	0	0	0	0	0	0	0	0	1	0	0	3	0	2	2	0	0	1
Otu01836	d__Bacteria;p__Actinobacteria;c__Actinobacteria	0	0	0	0	0	0	0	0	0	0	0	1	0	2	0	4	0	0	1	1
Otu01837	d__Bacteria;p__Actinobacteria;c__Actinobacteria	0	0	0	0	0	0	0	0	0	0	2	1	1	2	1	2	1	1	2	0
Otu01839	d__Bacteria;p__Actinobacteria;c__Actinobacteria	0	0	0	0	0	0	0	0	0	0	1	1	2	2	2	4	0	0	1	2
Otu01854	d__Bacteria;p__Actinobacteria;c__Actinobacteria	0	0	1	0	0	0	0	0	0	0	0	1	4	3	0	0	1	0	1	0
Otu01875	d__Bacteria;p__Actinobacteria;c__Actinobacteria	0	0	0	2	0	0	0	0	0	0	1	2	0	4	0	0	1	3	0	2
Otu02158	d__Bacteria;p__Actinobacteria;c__Actinobacteria	1	0	0	0	0	0	0	0	0	0	0	1	2	3	1	2	0	0	0	0
Otu02161	d__Bacteria;p__Actinobacteria;c__Actinobacteria	0	0	0	0	0	0	0	0	0	0	1	0	1	0	0	0	2	1	0	2
Otu02178	d__Bacteria;p__Actinobacteria;c__Actinobacteria	0	0	0	0	0	0	0	0	0	0	0	0	0	3	1	1	0	1	1	3
Otu02259	d__Bacteria;p__Actinobacteria;c__Actinobacteria	0	0	0	0	0	0	0	0	0	0	0	0	0	1	2	1	1	1	1	0
Otu02409	d__Bacteria;p__Actinobacteria;c__Actinobacteria	1	0	0	0	0	0	0	0	0	0	1	1	0	0	0	2	0	0	0	2
Otu02422	d__Bacteria;p__Actinobacteria;c__Actinobacteria	0	0	0	0	0	0	0	0	0	0	1	0	0	2	0	0	1	1	1	3
Otu02442	d__Bacteria;p__Actinobacteria;c__Actinobacteria	0	0	0	0	0	0	0	0	0	0	1	0	0	2	0	0	0	1	3	0
Otu02447	d__Bacteria;p__Actinobacteria;c__Actinobacteria	0	0	0	1	0	0	0	0	0	0	1	1	1	0	0	1	0	3	0	1
Otu02551	d__Bacteria;p__Actinobacteria;c__Actinobacteria	0	0	0	0	0	0	0	0	0	0	1	0	0	0	0	0	0	3	1	1
Otu02609	d__Bacteria;p__Actinobacteria;c__Actinobacteria	0	0	0	0	0	0	0	0	0	0	1	3	1	0	0	0	0	1	0	1
Otu02641	d__Bacteria;p__Actinobacteria;c__Actinobacteria	0	0	0	0	0	1	0	4	0	0	0	1	0	0	0	0	0	4	0	0
Otu02777	d__Bacteria;p__Actinobacteria;c__Actinobacteria	0	0	0	0	0	0	0	0	0	0	1	0	1	0	0	1	0	3	1	0
Otu02811	d__Bacteria;p__Actinobacteria;c__Actinobacteria	0	0	0	0	0	0	0	0	0	0	1	1	1	0	1	1	0	0	1	0
Otu02821	d__Bacteria;p__Actinobacteria;c__Actinobacteria	0	0	0	0	0	0	0	0	0	2	1	1	0	1	0	0	0	1	0	1
Otu02921	d__Bacteria;p__Actinobacteria;c__Actinobacteria	0	0	2	0	0	0	0	0	0	0	1	0	0	0	0	1	2	4	0	0
Otu02937	d__Bacteria;p__Actinobacteria;c__Actinobacteria	0	0	0	0	0	0	0	0	0	0	1	1	0	1	1	2	0	0	0	0
Otu02941	d__Bacteria;p__Actinobacteria;c__Actinobacteria	1	0	0	0	0	0	0	0	0	0	1	3	0	0	1	1	0	1	0	0
Otu03008	d__Bacteria;p__Actinobacteria;c__Actinobacteria	0	0	0	0	0	0	0	0	0	0	0	1	0	0	1	1	1	1	0	2
Otu03034	d__Bacteria;p__Actinobacteria;c__Actinobacteria	0	0	0	0	0	0	0	0	0	0	3	0	0	1	0	0	1	0	2	1
Otu03081	d__Bacteria;p__Actinobacteria;c__Actinobacteria	0	0	0	0	0	0	0	0	0	0	0	0	1	0	2	0	0	0	0	2
Otu03179	d__Bacteria;p__Actinobacteria;c__Actinobacteria	0	1	0	0	1	0	0	0	0	0	1	0	0	0	1	0	0	0	2	0
Otu03217	d__Bacteria;p__Actinobacteria;c__Actinobacteria	0	0	0	0	0	0	0	0	0	0	2	0	2	0	0	1	0	1	1	0
Otu03220	d__Bacteria;p__Actinobacteria;c__Actinobacteria	0	0	0	0	0	0	0	0	0	0	0	1	0	0	0	2	1	0	0	2
Otu03235	d__Bacteria;p__Actinobacteria;c__Actinobacteria	0	0	0	0	0	0	0	0	0	0	0	0	2	0	0	2	0	2	0	0
Otu03243	d__Bacteria;p__Actinobacteria;c__Actinobacteria	0	0	0	0	0	0	0	0	0	0	0	0	0	0	1	1	1	1	1	0
Otu03380	d__Bacteria;p__Actinobacteria;c__Actinobacteria	0	0	0	0	0	0	0	0	0	0	0	0	1	0	1	0	1	1	1	1
Otu03498	d__Bacteria;p__Actinobacteria;c__Actinobacteria	0	0	0	0	0	0	0	0	0	0	1	0	0	0	0	1	0	1	1	0
Otu03517	d__Bacteria;p__Actinobacteria;c__Actinobacteria	0	0	0	0	0	0	1	0	0	0	2	1	0	0	0	0	0	1	0	3
Otu03521	d__Bacteria;p__Actinobacteria;c__Actinobacteria	0	0	0	0	0	0	0	0	0	0	0	1	1	1	0	0	0	1	1	0
Otu03535	d__Bacteria;p__Actinobacteria;c__Actinobacteria	0	0	0	0	0	0	0	0	0	0	0	0	1	3	1	0	1	1	0	0
Otu03553	d__Bacteria;p__Actinobacteria;c__Actinobacteria	0	0	0	0	0	0	0	0	0	0	1	0	0	0	0	0	1	0	3	0
Otu03565	d__Bacteria;p__Actinobacteria;c__Actinobacteria	1	0	0	0	0	0	0	0	0	0	0	1	0	0	0	2	2	0	0	0
Otu03589	d__Bacteria;p__Actinobacteria;c__Actinobacteria	0	0	0	0	0	0	0	0	0	1	0	0	1	0	1	0	1	0	1	0
Otu03629	d__Bacteria;p__Actinobacteria;c__Actinobacteria	0	0	0	0	1	0	0	0	0	0	1	0	0	2	0	1	0	0	0	0
Otu03644	d__Bacteria;p__Actinobacteria;c__Actinobacteria	0	0	0	0	0	0	0	0	0	0	1	1	1	1	0	1	1	1	0	0
Otu03746	d__Bacteria;p__Actinobacteria;c__Actinobacteria	0	0	0	0	0	0	0	0	0	0	2	1	1	0	0	0	1	0	0	0
Otu03755	d__Bacteria;p__Actinobacteria;c__Actinobacteria	0	0	0	0	0	0	0	0	0	0	1	0	0	0	2	1	1	0	0	0
Otu03994	d__Bacteria;p__Actinobacteria;c__Actinobacteria	0	0	0	0	0	0	0	0	0	0	1	0	1	0	0	2	1	1	0	1
Otu04011	d__Bacteria;p__Actinobacteria;c__Actinobacteria	0	0	0	0	0	0	0	0	0	1	0	0	0	0	0	2	1	1	0	0
Otu04020	d__Bacteria;p__Actinobacteria;c__Actinobacteria	0	0	0	0	0	0	0	0	0	0	1	0	0	0	0	1	2	0	0	1
Otu04072	d__Bacteria;p__Actinobacteria;c__Actinobacteria	0	0	0	0	0	0	0	0	0	0	0	0	0	1	0	2	0	2	0	0
Otu04142	d__Bacteria;p__Actinobacteria;c__Actinobacteria	0	0	1	1	0	1	0	0	0	0	0	0	0	1	0	0	0	0	1	0
Otu04156	d__Bacteria;p__Actinobacteria;c__Actinobacteria	0	0	0	0	0	0	0	0	0	0	0	0	1	0	1	0	0	0	0	0
Otu04164	d__Bacteria;p__Actinobacteria;c__Actinobacteria	0	0	0	0	0	0	0	0	0	0	0	0	0	1	0	0	1	0	0	2
Otu04172	d__Bacteria;p__Actinobacteria;c__Actinobacteria	0	0	0	0	0	0	0	0	0	0	0	0	0	3	1	0	0	0	0	1
Otu04180	d__Bacteria;p__Actinobacteria;c__Actinobacteria	0	0	0	0	0	0	0	0	0	0	0	0	1	2	0	0	1	0	0	0
Otu04405	d__Bacteria;p__Actinobacteria;c__Actinobacteria	0	0	0	0	0	0	0	0	0	0	2	0	0	0	1	0	0	0	1	0
Otu04446	d__Bacteria;p__Actinobacteria;c__Actinobacteria	0	0	0	0	0	0	0	0	0	0	1	0	2	0	0	2	0	0	0	0
Otu04460	d__Bacteria;p__Actinobacteria;c__Actinobacteria	0	0	0	0	0	0	0	0	0	0	1	0	0	1	1	1	0	0	0	0
Otu04466	d__Bacteria;p__Actinobacteria;c__Actinobacteria	0	0	0	0	0	0	0	0	0	0	0	0	1	0	0	1	0	0	0	1
Otu04499	d__Bacteria;p__Actinobacteria;c__Actinobacteria	0	0	0	0	0	0	0	0	0	0	0	1	1	1	0	0	0	0	0	3
Otu04748	d__Bacteria;p__Actinobacteria;c__Actinobacteria	0	0	0	0	0	0	0	0	0	0	0	0	0	1	0	1	0	1	1	1
Otu04764	d__Bacteria;p__Actinobacteria;c__Actinobacteria	0	0	0	0	0	0	0	0	0	0	0	0	0	0	1	1	0	0	0	1
Otu04791	d__Bacteria;p__Actinobacteria;c__Actinobacteria	0	0	0	0	0	0	0	0	0	0	0	0	0	0	1	1	1	0	0	0
Otu04796	d__Bacteria;p__Actinobacteria;c__Actinobacteria	0	0	0	0	0	0	0	0	0	0	0	1	1	0	0	1	0	0	0	1
Otu04833	d__Bacteria;p__Actinobacteria;c__Actinobacteria	0	0	0	0	0	0	0	0	0	0	0	1	0	1	0	1	0	1	0	1
Otu04866	d__Bacteria;p__Actinobacteria;c__Actinobacteria	0	0	0	0	0	0	0	0	0	0	0	0	0	2	0	1	0	0	0	0
Otu05043	d__Bacteria;p__Actinobacteria;c__Actinobacteria	0	0	0	1	0	0	0	0	0	0	0	1	0	0	1	0	0	1	1	0
Otu05112	d__Bacteria;p__Actinobacteria;c__Actinobacteria	0	0	0	0	0	0	0	0	0	0	0	1	0	1	0	1	0	0	1	0
Otu05113	d__Bacteria;p__Actinobacteria;c__Actinobacteria	0	0	0	0	0	0	0	0	0	0	0	0	1	0	1	0	0	0	1	1
Otu05138	d__Bacteria;p__Actinobacteria;c__Actinobacteria	0	0	0	0	0	0	0	0	0	0	0	0	0	0	2	0	1	0	0	0
Otu05140	d__Bacteria;p__Actinobacteria;c__Actinobacteria	0	0	0	0	0	0	0	0	0	0	0	0	0	0	0	2	0	0	0	1
Otu05186	d__Bacteria;p__Actinobacteria;c__Actinobacteria	0	0	0	1	0	0	0	0	0	0	0	1	0	1	0	1	0	0	0	0
Otu05257	d__Bacteria;p__Actinobacteria;c__Actinobacteria	0	0	0	0	0	1	1	0	0	0	0	0	0	0	0	0	1	0	0	0
Otu05285	d__Bacteria;p__Actinobacteria;c__Actinobacteria	0	0	0	0	0	0	0	0	0	0	1	0	0	0	0	0	2	0	0	0
Otu05339	d__Bacteria;p__Actinobacteria;c__Actinobacteria	0	0	0	0	0	0	0	0	0	0	1	0	1	1	1	0	0	0	0	0
Otu05371	d__Bacteria;p__Actinobacteria;c__Actinobacteria	0	0	0	0	0	0	0	0	0	0	1	0	1	1	0	1	0	0	0	0
Otu05399	d__Bacteria;p__Actinobacteria;c__Actinobacteria	0	0	0	0	0	0	0	0	0	0	1	0	2	0	0	0	1	0	0	0
Otu05415	d__Bacteria;p__Actinobacteria;c__Actinobacteria	0	0	0	0	0	0	0	0	0	0	1	1	1	0	0	1	0	0	0	1
Otu05535	d__Bacteria;p__Actinobacteria;c__Actinobacteria	0	0	0	0	0	0	0	0	0	0	0	0	0	0	1	2	1	0	1	0
Otu05539	d__Bacteria;p__Actinobacteria;c__Actinobacteria	0	0	0	0	0	0	0	0	0	0	0	0	0	1	1	1	2	0	0	0
Otu05549	d__Bacteria;p__Actinobacteria;c__Actinobacteria	0	0	0	0	0	0	0	0	0	0	0	0	0	0	1	1	1	0	1	0
Otu05554	d__Bacteria;p__Actinobacteria;c__Actinobacteria	0	0	0	0	0	1	1	0	0	0	0	0	0	0	0	0	1	0	0	0
Otu05611	d__Bacteria;p__Actinobacteria;c__Actinobacteria	0	0	0	0	0	0	0	0	0	0	0	0	1	0	0	2	0	0	0	1
Otu05627	d__Bacteria;p__Actinobacteria;c__Actinobacteria	0	0	0	0	0	0	0	0	0	0	1	0	1	0	1	0	0	1	0	0
Otu05644	d__Bacteria;p__Actinobacteria;c__Actinobacteria	0	0	0	1	0	1	0	0	0	0	0	0	0	0	1	1	0	1	0	0
Otu05666	d__Bacteria;p__Actinobacteria;c__Actinobacteria	0	0	0	0	0	1	0	0	0	0	0	0	0	0	0	0	1	2	1	1
Otu05677	d__Bacteria;p__Actinobacteria;c__Actinobacteria	0	0	0	0	1	0	0	0	0	0	0	1	0	0	1	1	1	0	0	0
Otu05689	d__Bacteria;p__Actinobacteria;c__Actinobacteria	0	0	0	0	0	0	0	0	0	0	0	1	0	2	0	1	0	0	0	2
Otu05809	d__Bacteria;p__Actinobacteria;c__Actinobacteria	0	0	0	3	0	0	0	0	0	0	0	0	0	0	0	1	0	0	0	0
Otu05938	d__Bacteria;p__Actinobacteria;c__Actinobacteria	0	0	0	0	0	0	0	0	0	0	0	0	0	1	0	1	0	1	0	1
Otu05964	d__Bacteria;p__Actinobacteria;c__Actinobacteria	0	0	0	0	0	0	0	0	0	0	1	0	1	1	0	0	0	0	0	0
Otu06040	d__Bacteria;p__Actinobacteria;c__Actinobacteria	0	0	1	0	0	0	0	0	0	0	0	0	1	0	0	0	0	0	0	0
Otu06077	d__Bacteria;p__Actinobacteria;c__Actinobacteria	0	0	0	0	0	0	0	0	0	0	0	0	0	1	0	1	0	0	0	0
Otu06126	d__Bacteria;p__Actinobacteria;c__Actinobacteria	0	0	0	0	0	0	0	0	0	0	1	0	1	1	0	0	0	0	0	0
Otu06158	d__Bacteria;p__Actinobacteria;c__Actinobacteria	0	0	0	0	0	0	0	0	0	0	0	0	0	0	0	0	0	2	0	1
Otu06197	d__Bacteria;p__Actinobacteria;c__Actinobacteria	0	0	0	0	0	0	0	0	0	0	0	0	0	1	0	1	0	0	0	0
Otu06233	d__Bacteria;p__Actinobacteria;c__Actinobacteria	0	0	0	0	0	0	0	0	0	0	0	0	0	0	2	0	0	1	0	0
Otu06246	d__Bacteria;p__Actinobacteria;c__Actinobacteria	0	0	0	0	0	0	0	0	0	0	1	0	1	0	0	1	1	0	0	0
Otu06248	d__Bacteria;p__Actinobacteria;c__Actinobacteria	0	0	0	0	0	0	0	0	0	0	1	0	0	2	0	0	0	0	0	0
Otu06284	d__Bacteria;p__Actinobacteria;c__Actinobacteria	0	0	0	0	0	0	1	0	0	0	0	0	0	0	0	2	0	0	0	0
Otu06328	d__Bacteria;p__Actinobacteria;c__Actinobacteria	0	0	0	0	0	0	0	0	0	0	1	1	0	0	0	0	1	0	0	0
Otu06342	d__Bacteria;p__Actinobacteria;c__Actinobacteria	0	0	0	0	0	0	0	0	0	0	0	0	1	0	0	0	0	0	0	0
Otu06391	d__Bacteria;p__Actinobacteria;c__Actinobacteria	0	0	0	0	0	0	0	0	0	0	0	1	0	0	0	0	0	0	1	0
Otu06408	d__Bacteria;p__Actinobacteria;c__Actinobacteria	0	0	0	0	0	0	0	0	0	0	0	1	1	0	0	1	1	0	0	0
Otu06429	d__Bacteria;p__Actinobacteria;c__Actinobacteria	0	0	0	0	0	0	0	0	0	0	0	0	0	0	1	0	0	0	0	0
Otu06588	d__Bacteria;p__Actinobacteria;c__Actinobacteria	0	0	0	0	0	0	0	0	0	0	0	0	1	1	0	0	0	1	0	0
Otu06709	d__Bacteria;p__Actinobacteria;c__Actinobacteria	0	0	0	0	1	0	0	0	0	0	0	0	0	1	1	0	0	0	2	0
Otu06747	d__Bacteria;p__Actinobacteria;c__Actinobacteria	0	0	0	0	0	0	0	0	0	0	1	0	0	0	0	2	1	0	0	0
Otu06753	d__Bacteria;p__Actinobacteria;c__Actinobacteria	0	0	0	0	0	0	0	0	0	0	0	0	0	0	0	0	0	0	1	0
Otu06760	d__Bacteria;p__Actinobacteria;c__Actinobacteria	0	0	0	0	0	0	0	0	0	0	0	0	0	0	0	0	2	0	0	1
Otu06797	d__Bacteria;p__Actinobacteria;c__Actinobacteria	0	1	0	0	0	0	0	0	0	0	0	0	1	0	0	0	0	0	0	0
Otu06833	d__Bacteria;p__Actinobacteria;c__Actinobacteria	0	0	0	0	0	0	0	0	0	1	0	0	0	0	0	2	0	0	1	1
Otu06836	d__Bacteria;p__Actinobacteria;c__Actinobacteria	0	0	0	0	0	0	0	0	0	0	0	0	0	0	0	0	0	1	0	0
Otu07154	d__Bacteria;p__Actinobacteria;c__Actinobacteria	0	0	0	0	0	0	0	0	0	0	0	0	0	0	0	0	0	0	0	0
Otu07175	d__Bacteria;p__Actinobacteria;c__Actinobacteria	0	0	0	0	0	0	0	0	0	0	0	0	1	1	0	1	0	1	0	0
Otu07216	d__Bacteria;p__Actinobacteria;c__Actinobacteria	0	0	0	0	0	0	0	0	0	0	1	0	0	1	0	0	0	0	0	0
Otu07222	d__Bacteria;p__Actinobacteria;c__Actinobacteria	0	0	0	0	0	0	0	0	0	0	1	1	0	0	0	0	0	0	0	0
Otu07269	d__Bacteria;p__Actinobacteria;c__Actinobacteria	0	0	0	0	0	0	0	0	0	0	0	0	2	0	1	0	0	0	0	0
Otu07288	d__Bacteria;p__Actinobacteria;c__Actinobacteria	0	0	0	0	0	0	0	0	0	0	1	0	0	1	0	0	1	1	0	0
Otu07316	d__Bacteria;p__Actinobacteria;c__Actinobacteria	0	0	0	0	0	0	0	0	0	0	1	0	0	0	0	0	1	0	0	0
Otu07365	d__Bacteria;p__Actinobacteria;c__Actinobacteria	0	0	0	0	0	0	0	0	0	0	0	0	0	0	0	0	0	0	0	0
Otu07373	d__Bacteria;p__Actinobacteria;c__Actinobacteria	0	0	0	0	0	0	0	0	0	0	1	0	0	1	1	1	0	0	0	0
Otu07374	d__Bacteria;p__Actinobacteria;c__Actinobacteria	0	0	0	0	0	0	0	0	0	0	0	0	0	0	0	0	0	0	0	0
Otu07396	d__Bacteria;p__Actinobacteria;c__Actinobacteria	0	0	0	0	0	0	0	0	0	0	0	0	0	0	1	1	0	0	0	0
Otu07398	d__Bacteria;p__Actinobacteria;c__Actinobacteria	0	1	0	0	0	0	0	0	0	0	0	0	0	0	0	0	0	1	1	0
Otu07418	d__Bacteria;p__Actinobacteria;c__Actinobacteria	0	0	0	0	0	0	0	0	0	0	0	0	0	0	0	0	0	0	1	0
Otu07432	d__Bacteria;p__Actinobacteria;c__Actinobacteria	0	0	0	0	0	0	0	0	0	0	0	0	0	0	0	1	0	1	0	0
Otu07468	d__Bacteria;p__Actinobacteria;c__Actinobacteria	0	0	0	0	0	0	0	0	0	0	0	0	0	1	0	2	1	0	0	0
Otu07570	d__Bacteria;p__Actinobacteria;c__Actinobacteria	0	0	0	0	0	0	0	0	0	0	0	0	0	0	1	0	0	0	0	0
Otu07576	d__Bacteria;p__Actinobacteria;c__Actinobacteria	0	0	0	0	0	0	0	0	0	0	0	0	1	1	0	1	0	0	1	0
Otu07585	d__Bacteria;p__Actinobacteria;c__Actinobacteria	0	0	0	0	0	0	0	0	0	0	1	0	0	0	0	0	1	0	0	1
Otu07607	d__Bacteria;p__Actinobacteria;c__Actinobacteria	0	0	0	0	0	0	0	0	0	0	0	0	0	0	0	1	0	1	0	0
Otu07612	d__Bacteria;p__Actinobacteria;c__Actinobacteria	0	0	0	0	0	0	0	0	0	0	0	1	0	0	0	0	0	0	0	0
Otu07676	d__Bacteria;p__Actinobacteria;c__Actinobacteria	0	0	0	0	0	0	0	0	0	0	0	1	0	0	0	0	1	0	0	0
Otu07709	d__Bacteria;p__Actinobacteria;c__Actinobacteria	0	0	0	0	0	0	0	0	0	0	0	0	0	2	0	0	0	1	0	0
Otu07743	d__Bacteria;p__Actinobacteria;c__Actinobacteria	0	0	0	0	0	0	0	0	0	0	0	0	0	0	0	0	0	0	0	0
Otu07753	d__Bacteria;p__Actinobacteria;c__Actinobacteria	0	0	0	0	0	0	0	0	0	0	2	0	0	0	0	0	0	0	0	0
Otu07755	d__Bacteria;p__Actinobacteria;c__Actinobacteria	0	0	0	0	0	0	0	0	0	0	1	0	0	0	2	0	0	0	1	0
Otu07756	d__Bacteria;p__Actinobacteria;c__Actinobacteria	0	0	0	0	0	0	0	0	0	0	0	0	0	0	1	0	0	1	0	0
Otu07770	d__Bacteria;p__Actinobacteria;c__Actinobacteria	0	0	0	0	0	0	0	0	1	0	0	1	0	0	0	0	0	0	1	0
Otu07801	d__Bacteria;p__Actinobacteria;c__Actinobacteria	0	0	0	0	0	0	0	0	0	0	1	0	0	1	0	0	0	0	0	0
Otu07855	d__Bacteria;p__Actinobacteria;c__Actinobacteria	0	0	0	0	0	0	0	0	0	0	0	0	0	1	0	0	0	0	0	0
Otu07871	d__Bacteria;p__Actinobacteria;c__Actinobacteria	0	0	0	0	0	0	0	0	0	0	1	0	0	0	0	0	0	0	0	1
Otu07881	d__Bacteria;p__Actinobacteria;c__Actinobacteria	0	0	0	0	0	0	0	0	0	0	0	0	0	0	1	1	0	0	0	0
Otu07884	d__Bacteria;p__Actinobacteria;c__Actinobacteria	0	0	0	0	0	0	0	0	0	0	0	0	0	0	1	1	0	0	0	0
Otu07891	d__Bacteria;p__Actinobacteria;c__Actinobacteria	0	0	0	0	0	0	0	0	0	0	0	0	0	0	1	0	0	0	1	1
Otu07904	d__Bacteria;p__Actinobacteria;c__Actinobacteria	0	0	0	0	0	0	0	0	0	0	0	1	0	0	0	0	0	0	0	0
Otu07905	d__Bacteria;p__Actinobacteria;c__Actinobacteria	0	0	0	0	0	0	0	0	0	0	1	0	0	0	0	0	1	0	0	0
Otu07925	d__Bacteria;p__Actinobacteria;c__Actinobacteria	0	0	0	0	0	0	0	0	0	0	1	0	0	0	0	2	0	0	0	0
Otu07931	d__Bacteria;p__Actinobacteria;c__Actinobacteria	0	0	0	0	0	0	0	0	0	0	0	0	0	0	2	0	0	0	0	0
Otu07940	d__Bacteria;p__Actinobacteria;c__Actinobacteria	0	0	0	0	0	0	0	0	0	0	0	0	0	1	0	0	0	0	1	0
Otu07955	d__Bacteria;p__Actinobacteria;c__Actinobacteria	0	0	0	0	0	0	0	0	0	0	0	0	1	1	0	0	0	1	0	1
Otu07966	d__Bacteria;p__Actinobacteria;c__Actinobacteria	0	0	0	0	0	0	0	0	0	0	0	0	0	0	1	1	1	0	0	0
Otu07981	d__Bacteria;p__Actinobacteria;c__Actinobacteria	0	0	0	0	0	0	0	0	0	0	1	0	1	0	0	0	0	0	0	0
Otu08000	d__Bacteria;p__Actinobacteria;c__Actinobacteria	0	0	0	0	0	0	0	0	0	0	0	0	0	1	0	0	0	0	1	1
Otu08008	d__Bacteria;p__Actinobacteria;c__Actinobacteria	0	0	0	0	0	0	0	0	0	0	0	0	0	0	0	1	0	2	0	0
Otu08172	d__Bacteria;p__Actinobacteria;c__Actinobacteria	0	0	0	0	0	0	0	0	0	0	0	0	0	0	0	0	1	0	1	0
Otu08179	d__Bacteria;p__Actinobacteria;c__Actinobacteria	0	0	0	0	0	0	0	0	0	0	0	0	0	1	0	0	0	0	0	0
Otu08195	d__Bacteria;p__Actinobacteria;c__Actinobacteria	0	0	0	0	0	0	0	0	0	0	0	0	0	0	0	2	0	0	0	0
Otu08243	d__Bacteria;p__Actinobacteria;c__Actinobacteria	0	0	0	0	0	0	0	0	0	0	1	0	0	0	0	0	0	0	0	0
Otu08277	d__Bacteria;p__Actinobacteria;c__Actinobacteria	0	0	0	0	0	0	0	0	0	0	1	0	0	0	0	0	0	0	0	0
Otu08280	d__Bacteria;p__Actinobacteria;c__Actinobacteria	0	0	0	0	0	0	0	0	0	0	0	0	0	0	0	1	0	1	0	1
Otu08390	d__Bacteria;p__Actinobacteria;c__Actinobacteria	0	0	0	0	0	0	0	0	0	0	0	0	0	1	1	0	1	0	0	0
Otu08435	d__Bacteria;p__Actinobacteria;c__Actinobacteria	0	0	0	0	0	0	0	0	0	0	0	0	0	1	1	0	0	0	2	0
Otu08474	d__Bacteria;p__Actinobacteria;c__Actinobacteria	0	0	0	0	0	0	0	0	0	0	0	0	0	0	0	2	0	0	2	0
Otu08484	d__Bacteria;p__Actinobacteria;c__Actinobacteria	0	0	0	0	0	0	0	0	0	0	0	2	0	1	0	1	0	0	0	0
Otu08575	d__Bacteria;p__Actinobacteria;c__Actinobacteria	0	0	0	0	1	0	0	0	0	0	0	1	0	0	0	0	1	0	0	0
Otu08594	d__Bacteria;p__Actinobacteria;c__Actinobacteria	1	0	0	0	0	0	0	0	0	0	0	0	1	0	0	1	0	0	0	1
Otu08621	d__Bacteria;p__Actinobacteria;c__Actinobacteria	0	0	0	1	0	0	0	0	0	0	0	0	0	0	0	1	0	0	0	0
Otu08624	d__Bacteria;p__Actinobacteria;c__Actinobacteria	0	0	0	0	0	0	0	0	0	0	0	1	0	0	1	0	0	0	0	0
Otu08628	d__Bacteria;p__Actinobacteria;c__Actinobacteria	0	0	0	0	0	0	0	0	0	0	0	1	0	0	0	0	0	0	0	1
Otu08690	d__Bacteria;p__Actinobacteria;c__Actinobacteria	0	0	0	0	0	0	0	0	0	0	0	1	0	0	1	0	0	0	0	1
Otu08693	d__Bacteria;p__Actinobacteria;c__Actinobacteria	0	0	0	0	0	0	0	0	0	0	0	0	0	0	0	0	0	1	1	1
Otu08728	d__Bacteria;p__Actinobacteria;c__Actinobacteria	0	0	0	0	0	0	0	0	0	0	0	1	1	0	0	1	0	1	0	0
Otu08761	d__Bacteria;p__Actinobacteria;c__Actinobacteria	0	0	0	0	0	0	0	0	0	0	1	0	0	0	0	0	0	1	0	2
Otu08790	d__Bacteria;p__Actinobacteria;c__Actinobacteria	0	0	0	1	0	0	0	0	0	1	0	1	0	0	0	0	0	0	0	0
Otu08814	d__Bacteria;p__Actinobacteria;c__Actinobacteria	0	0	0	1	0	0	1	0	0	0	0	0	0	0	0	0	0	0	0	0
Otu08987	d__Bacteria;p__Actinobacteria;c__Actinobacteria	0	0	0	2	0	0	0	0	0	1	0	0	0	0	1	0	0	0	0	0
Otu09052	d__Bacteria;p__Actinobacteria;c__Actinobacteria	0	0	0	0	0	0	0	0	0	2	0	0	0	0	0	0	1	0	0	0
Otu09081	d__Bacteria;p__Actinobacteria;c__Actinobacteria	0	0	0	0	0	0	2	0	0	0	0	0	0	0	0	0	1	0	0	0
Otu09140	d__Bacteria;p__Actinobacteria;c__Actinobacteria	0	0	0	0	0	0	0	0	0	0	0	0	0	0	0	0	0	0	0	0
Otu09145	d__Bacteria;p__Actinobacteria;c__Actinobacteria	0	0	0	0	0	0	0	0	0	0	0	0	0	0	0	0	0	1	0	1
Otu09212	d__Bacteria;p__Actinobacteria;c__Actinobacteria	0	0	0	0	0	0	0	0	0	0	0	0	1	0	0	0	0	0	0	1
Otu09219	d__Bacteria;p__Actinobacteria;c__Actinobacteria	0	0	0	0	0	0	0	0	0	0	0	0	1	0	0	0	0	0	0	0
Otu09221	d__Bacteria;p__Actinobacteria;c__Actinobacteria	0	0	0	0	0	0	0	0	0	0	1	0	0	0	1	0	0	0	0	0
Otu09264	d__Bacteria;p__Actinobacteria;c__Actinobacteria	0	0	0	0	0	0	0	0	0	0	1	0	1	1	0	0	0	0	0	0
Otu09286	d__Bacteria;p__Actinobacteria;c__Actinobacteria	0	0	0	0	0	0	0	0	0	0	0	0	0	0	0	0	0	0	1	1
Otu09312	d__Bacteria;p__Actinobacteria;c__Actinobacteria	0	0	0	0	0	0	0	0	0	0	0	0	0	0	0	1	0	0	1	0
Otu09364	d__Bacteria;p__Actinobacteria;c__Actinobacteria	0	0	0	0	0	0	0	0	0	0	0	1	0	0	0	1	0	0	0	0
Otu09425	d__Bacteria;p__Actinobacteria;c__Actinobacteria	0	0	0	1	0	0	0	0	0	0	1	0	0	1	0	0	0	0	0	0
Otu09426	d__Bacteria;p__Actinobacteria;c__Actinobacteria	0	0	0	0	0	0	0	0	0	0	0	0	0	0	0	1	0	0	0	0
Otu09518	d__Bacteria;p__Actinobacteria;c__Actinobacteria	0	0	0	0	0	0	0	0	0	0	0	1	0	1	0	0	0	0	0	0
Otu09532	d__Bacteria;p__Actinobacteria;c__Actinobacteria	0	0	0	0	0	0	0	0	0	0	0	0	0	0	0	1	1	0	1	0
Otu09620	d__Bacteria;p__Actinobacteria;c__Actinobacteria	0	0	0	0	0	0	0	0	0	0	1	0	0	0	0	0	0	0	0	1
Otu09837	d__Bacteria;p__Actinobacteria;c__Actinobacteria	0	0	0	0	0	0	0	0	0	0	0	0	0	0	1	0	0	1	0	0
Otu09847	d__Bacteria;p__Actinobacteria;c__Actinobacteria	0	0	0	0	0	0	0	0	0	0	0	0	0	0	0	0	0	0	1	0
Otu09868	d__Bacteria;p__Actinobacteria;c__Actinobacteria	0	0	0	0	0	0	0	0	0	0	0	0	2	0	0	0	0	0	0	1
Otu09900	d__Bacteria;p__Actinobacteria;c__Actinobacteria	0	0	0	0	0	0	0	0	0	0	0	0	1	0	0	0	0	0	0	1
Otu09910	d__Bacteria;p__Actinobacteria;c__Actinobacteria	0	0	1	0	0	0	0	0	0	0	0	0	0	0	0	0	0	1	0	0
Otu09971	d__Bacteria;p__Actinobacteria;c__Actinobacteria	0	0	0	0	0	0	0	0	0	0	0	1	0	0	0	0	0	0	0	0
Otu09993	d__Bacteria;p__Actinobacteria;c__Actinobacteria	0	0	0	0	0	0	0	0	0	0	1	0	1	0	0	0	0	0	0	0
Otu09999	d__Bacteria;p__Actinobacteria;c__Actinobacteria	0	0	0	0	0	0	0	0	0	0	0	0	0	0	0	0	1	0	0	0
Otu10000	d__Bacteria;p__Actinobacteria;c__Actinobacteria	0	0	0	0	0	0	0	0	0	0	0	0	0	0	0	1	0	0	1	0
Otu10088	d__Bacteria;p__Actinobacteria;c__Actinobacteria	0	0	0	0	0	0	0	0	0	0	0	1	1	0	0	0	0	0	0	0
Otu10122	d__Bacteria;p__Actinobacteria;c__Actinobacteria	0	0	0	0	0	0	0	0	0	0	1	1	0	0	0	0	0	0	0	0
Otu10138	d__Bacteria;p__Actinobacteria;c__Actinobacteria	0	0	0	0	0	0	0	0	0	0	0	0	0	0	0	0	1	1	0	0
Otu10211	d__Bacteria;p__Actinobacteria;c__Actinobacteria	0	0	0	0	0	0	0	0	0	0	1	0	0	0	0	0	0	0	0	0
Otu10227	d__Bacteria;p__Actinobacteria;c__Actinobacteria	0	0	0	0	0	0	0	0	0	0	0	0	1	1	0	0	0	0	0	0
Otu10271	d__Bacteria;p__Actinobacteria;c__Actinobacteria	0	0	0	0	0	0	0	0	0	0	0	0	0	0	1	0	1	0	0	0
Otu10314	d__Bacteria;p__Actinobacteria;c__Actinobacteria	0	0	0	0	0	1	0	0	0	0	0	0	0	0	0	0	0	0	0	1
Otu10325	d__Bacteria;p__Actinobacteria;c__Actinobacteria	0	0	0	1	0	0	0	0	0	0	0	0	0	0	0	0	0	0	0	0
Otu10341	d__Bacteria;p__Actinobacteria;c__Actinobacteria	0	0	0	0	0	0	0	0	0	0	0	0	0	1	1	0	0	0	0	0
Otu10343	d__Bacteria;p__Actinobacteria;c__Actinobacteria	0	0	0	0	0	0	0	0	0	0	1	0	0	0	0	0	1	1	0	0
Otu10363	d__Bacteria;p__Actinobacteria;c__Actinobacteria	0	0	0	0	0	0	0	0	0	0	0	0	0	0	1	0	1	0	0	0
Otu10372	d__Bacteria;p__Actinobacteria;c__Actinobacteria	0	0	0	0	0	0	0	0	0	0	0	1	0	0	0	0	0	0	0	0
Otu10465	d__Bacteria;p__Actinobacteria;c__Actinobacteria	0	0	0	1	0	0	0	0	0	0	0	0	0	1	0	0	0	0	0	0
Otu10480	d__Bacteria;p__Actinobacteria;c__Actinobacteria	0	0	0	0	0	0	0	0	0	0	0	0	0	0	0	0	2	0	0	0
Otu10481	d__Bacteria;p__Actinobacteria;c__Actinobacteria	0	0	0	0	0	0	0	0	0	0	0	0	0	0	0	1	0	0	0	0
Otu10487	d__Bacteria;p__Actinobacteria;c__Actinobacteria	0	0	0	0	0	0	0	0	0	0	0	0	0	0	0	0	1	0	0	0
Otu10540	d__Bacteria;p__Actinobacteria;c__Actinobacteria	0	0	0	0	0	0	0	0	0	0	0	1	0	0	0	1	0	0	0	0
Otu10566	d__Bacteria;p__Actinobacteria;c__Actinobacteria	0	0	0	0	0	0	0	0	0	0	0	0	1	0	0	0	0	0	0	0
Otu10567	d__Bacteria;p__Actinobacteria;c__Actinobacteria	0	0	0	0	0	0	0	0	0	0	0	0	0	0	1	0	0	0	1	0
Otu10581	d__Bacteria;p__Actinobacteria;c__Actinobacteria	0	0	0	0	0	0	0	0	0	0	0	0	0	0	0	0	0	1	0	0
Otu10595	d__Bacteria;p__Actinobacteria;c__Actinobacteria	0	0	0	0	0	0	0	0	0	0	0	0	0	0	1	0	0	0	0	0
Otu10623	d__Bacteria;p__Actinobacteria;c__Actinobacteria	0	0	0	0	0	0	0	0	0	0	0	0	0	0	0	2	0	0	0	0
Otu10658	d__Bacteria;p__Actinobacteria;c__Actinobacteria	0	0	0	0	0	0	0	0	0	0	0	0	0	0	0	0	0	0	1	0
Otu10696	d__Bacteria;p__Actinobacteria;c__Actinobacteria	0	0	0	0	0	0	1	0	0	0	0	0	0	1	1	0	0	0	0	0
Otu10714	d__Bacteria;p__Actinobacteria;c__Actinobacteria	0	0	0	0	0	0	0	0	0	0	0	1	0	0	0	0	0	1	0	0
Otu10731	d__Bacteria;p__Actinobacteria;c__Actinobacteria	0	0	0	0	0	0	0	0	0	0	0	0	0	1	0	0	0	1	0	0
Otu10741	d__Bacteria;p__Actinobacteria;c__Actinobacteria	0	0	0	0	0	0	0	0	0	0	0	0	0	0	1	0	0	0	1	0
Otu10803	d__Bacteria;p__Actinobacteria;c__Actinobacteria	0	0	0	0	0	0	0	0	0	0	0	0	0	0	0	0	1	0	1	0
Otu10823	d__Bacteria;p__Actinobacteria;c__Actinobacteria	0	0	0	0	0	0	0	0	0	0	0	0	0	0	0	1	0	0	2	0
Otu10857	d__Bacteria;p__Actinobacteria;c__Actinobacteria	0	0	0	0	0	0	0	0	0	0	0	1	0	0	0	0	0	1	0	0
Otu10897	d__Bacteria;p__Actinobacteria;c__Actinobacteria	0	0	0	0	0	0	0	0	0	0	0	0	0	2	0	0	0	0	0	0
Otu10909	d__Bacteria;p__Actinobacteria;c__Actinobacteria	0	0	0	0	0	0	0	0	0	0	0	0	1	0	0	1	0	0	0	0
Otu10971	d__Bacteria;p__Actinobacteria;c__Actinobacteria	0	0	0	0	0	0	0	0	0	0	0	0	0	0	0	1	1	0	0	1
Otu10979	d__Bacteria;p__Actinobacteria;c__Actinobacteria	0	0	0	0	0	0	0	0	0	0	0	0	0	0	0	1	0	1	0	0
Otu11018	d__Bacteria;p__Actinobacteria;c__Actinobacteria	0	0	0	0	0	0	0	0	0	0	0	0	0	0	0	0	0	0	0	0
Otu11023	d__Bacteria;p__Actinobacteria;c__Actinobacteria	0	0	0	0	0	0	0	0	0	0	0	0	0	0	0	0	0	1	0	0
Otu11026	d__Bacteria;p__Actinobacteria;c__Actinobacteria	0	0	0	0	0	0	0	0	0	0	0	1	0	0	0	0	0	0	0	0
Otu11108	d__Bacteria;p__Actinobacteria;c__Actinobacteria	0	0	0	0	0	0	0	0	0	0	0	0	0	1	0	0	0	0	0	1
Otu11116	d__Bacteria;p__Actinobacteria;c__Actinobacteria	0	0	0	0	0	0	0	0	0	0	0	0	0	0	0	0	0	1	0	0
Otu11165	d__Bacteria;p__Actinobacteria;c__Actinobacteria	0	0	0	0	0	0	0	0	0	0	0	1	1	0	1	0	0	0	0	0
Otu11190	d__Bacteria;p__Actinobacteria;c__Actinobacteria	0	0	0	1	0	0	0	0	0	0	0	0	0	0	0	0	0	0	0	0
Otu11202	d__Bacteria;p__Actinobacteria;c__Actinobacteria	0	0	0	0	0	0	0	0	0	0	0	0	0	0	1	0	0	0	1	0
Otu11241	d__Bacteria;p__Actinobacteria;c__Actinobacteria	0	0	0	0	0	0	0	0	0	0	0	1	0	0	0	1	0	0	0	0
Otu11245	d__Bacteria;p__Actinobacteria;c__Actinobacteria	0	0	0	0	0	0	0	0	0	0	0	0	0	1	0	0	0	0	0	1
Otu11252	d__Bacteria;p__Actinobacteria;c__Actinobacteria	0	0	0	0	0	0	0	0	0	0	0	1	0	0	0	0	0	0	0	0
Otu11290	d__Bacteria;p__Actinobacteria;c__Actinobacteria	0	0	0	0	0	1	1	0	0	0	0	0	0	0	0	1	0	0	0	0
Otu11302	d__Bacteria;p__Actinobacteria;c__Actinobacteria	0	0	0	0	0	0	0	0	0	0	0	0	0	0	1	0	0	0	0	0
Otu11304	d__Bacteria;p__Actinobacteria;c__Actinobacteria	0	0	0	0	0	0	0	0	0	0	0	0	0	1	0	1	0	0	0	0
Otu11327	d__Bacteria;p__Actinobacteria;c__Actinobacteria	0	1	0	0	0	0	0	0	0	0	0	0	0	0	0	0	0	0	0	0
Otu11390	d__Bacteria;p__Actinobacteria;c__Actinobacteria	0	0	0	0	0	0	0	0	0	0	0	0	0	0	0	0	0	1	0	1
Otu11416	d__Bacteria;p__Actinobacteria;c__Actinobacteria	0	0	0	0	0	0	0	0	0	0	0	0	0	0	0	1	0	0	0	0
Otu11417	d__Bacteria;p__Actinobacteria;c__Actinobacteria	0	0	0	0	0	0	0	0	0	0	0	0	0	0	0	0	0	0	0	1
Otu11421	d__Bacteria;p__Actinobacteria;c__Actinobacteria	0	0	0	0	0	0	0	0	0	0	0	0	1	0	0	0	0	0	0	0
Otu11438	d__Bacteria;p__Actinobacteria;c__Actinobacteria	0	0	0	0	0	0	0	0	0	0	0	0	0	0	0	0	0	0	0	1
Otu11454	d__Bacteria;p__Actinobacteria;c__Actinobacteria	0	0	0	0	0	0	0	0	0	0	0	0	0	0	1	1	0	0	0	1
Otu11455	d__Bacteria;p__Actinobacteria;c__Actinobacteria	0	1	0	0	0	0	0	0	0	0	0	0	0	0	0	0	0	0	0	0
Otu11458	d__Bacteria;p__Actinobacteria;c__Actinobacteria	0	0	0	0	0	0	0	0	0	0	0	0	0	0	0	0	0	0	0	0
Otu11487	d__Bacteria;p__Actinobacteria;c__Actinobacteria	0	0	0	0	0	0	0	0	0	0	0	0	0	0	0	0	1	0	0	0
Otu11491	d__Bacteria;p__Actinobacteria;c__Actinobacteria	0	0	0	0	0	0	0	0	0	0	0	0	0	0	0	1	0	1	0	1
Otu11576	d__Bacteria;p__Actinobacteria;c__Actinobacteria	0	0	0	0	0	0	0	0	0	0	0	0	0	1	0	1	0	0	0	0
Otu11637	d__Bacteria;p__Actinobacteria;c__Actinobacteria	0	0	0	0	0	0	0	0	0	0	0	1	0	1	0	0	0	0	0	0
Otu11712	d__Bacteria;p__Actinobacteria;c__Actinobacteria	0	0	0	0	0	0	0	0	0	0	1	0	0	0	0	0	0	1	0	0
Otu11797	d__Bacteria;p__Actinobacteria;c__Actinobacteria	0	0	0	0	0	0	0	0	0	0	0	0	0	0	0	0	1	0	1	0
Otu11879	d__Bacteria;p__Actinobacteria;c__Actinobacteria	0	0	0	0	0	0	0	0	0	1	0	0	0	0	0	0	0	0	0	0
Otu11950	d__Bacteria;p__Actinobacteria;c__Actinobacteria	0	1	0	0	0	0	0	0	0	0	0	0	0	1	0	0	1	0	0	0
Otu11956	d__Bacteria;p__Actinobacteria;c__Actinobacteria	0	0	0	0	0	0	0	0	0	0	0	1	0	0	0	0	0	0	0	0
Otu11985	d__Bacteria;p__Actinobacteria;c__Actinobacteria	0	0	0	0	0	0	0	0	0	0	0	0	0	0	1	1	0	0	0	0
Otu12020	d__Bacteria;p__Actinobacteria;c__Actinobacteria	0	0	0	0	0	0	0	0	0	0	0	0	0	0	1	0	0	0	2	0
Otu12045	d__Bacteria;p__Actinobacteria;c__Actinobacteria	0	0	0	0	0	0	0	0	0	0	0	0	0	0	0	0	0	0	0	1
Otu12114	d__Bacteria;p__Actinobacteria;c__Actinobacteria	0	0	0	0	0	0	0	0	0	0	1	0	0	0	0	0	0	0	0	1
Otu12124	d__Bacteria;p__Actinobacteria;c__Actinobacteria	0	0	0	0	0	1	0	0	0	0	0	0	0	0	1	0	0	0	1	0
Otu12159	d__Bacteria;p__Actinobacteria;c__Actinobacteria	0	0	0	0	0	0	0	0	0	1	0	1	0	0	0	0	0	0	0	0
Otu12209	d__Bacteria;p__Actinobacteria;c__Actinobacteria	0	1	0	0	0	0	0	0	0	0	0	1	0	0	0	0	0	0	0	0
Otu12247	d__Bacteria;p__Actinobacteria;c__Actinobacteria	0	0	0	0	0	0	1	0	0	0	0	0	0	0	0	0	1	0	0	0
Otu12325	d__Bacteria;p__Actinobacteria;c__Actinobacteria	0	0	1	0	0	0	0	0	0	0	0	0	0	0	0	0	0	0	0	0
Otu12427	d__Bacteria;p__Actinobacteria;c__Actinobacteria	0	0	0	0	0	0	0	0	1	1	0	0	0	0	0	0	0	0	0	0
Otu12520	d__Bacteria;p__Actinobacteria;c__Actinobacteria	0	0	0	0	0	0	3	0	0	0	0	0	0	0	0	0	0	0	0	0
Otu12565	d__Bacteria;p__Actinobacteria;c__Actinobacteria	0	0	0	0	0	0	0	0	0	0	0	0	0	0	0	0	0	0	0	0
Otu12660	d__Bacteria;p__Actinobacteria;c__Actinobacteria	0	0	2	0	0	0	0	0	0	0	0	0	0	0	0	0	0	0	0	0
Otu12755	d__Bacteria;p__Actinobacteria;c__Actinobacteria	0	0	0	0	0	0	0	0	0	1	0	0	0	0	0	0	0	0	0	0
Otu08984	d__Bacteria;p__Actinobacteria;c__Actinobacteria;o__Catenulisporales;f__Actinospicaceae;g__Actinospica	0	0	0	0	0	0	0	0	0	0	0	0	0	0	0	0	1	0	0	0
Otu01712	d__Bacteria;p__Actinobacteria;c__Actinobacteria;o__Catenulisporales;f__Catenulisporaceae;g__Catenulispora	0	0	0	0	0	0	6	0	0	0	1	0	0	1	0	1	10	0	0	0
Otu11657	d__Bacteria;p__Actinobacteria;c__Actinobacteria;o__Catenulisporales;f__Catenulisporaceae;g__Catenulispora	0	0	0	0	0	0	1	0	0	0	1	0	0	1	0	0	0	0	0	0
Otu04275	d__Bacteria;p__Actinobacteria;c__Actinobacteria;o__Corynebacteriales	0	0	0	1	0	0	0	0	0	0	0	0	0	3	0	0	0	0	0	0
Otu07321	d__Bacteria;p__Actinobacteria;c__Actinobacteria;o__Corynebacteriales	0	0	0	0	0	0	0	0	0	0	0	0	1	0	0	0	0	0	0	1
Otu09305	d__Bacteria;p__Actinobacteria;c__Actinobacteria;o__Corynebacteriales	0	0	0	0	0	0	0	0	0	0	0	0	0	0	0	0	0	0	0	0
Otu06942	d__Bacteria;p__Actinobacteria;c__Actinobacteria;o__Corynebacteriales;f__Corynebacteriaceae;g__Corynebacterium_1	0	0	0	0	0	0	0	0	0	3	0	0	0	0	0	0	0	0	0	0
Otu02680	d__Bacteria;p__Actinobacteria;c__Actinobacteria;o__Corynebacteriales;f__Corynebacteriaceae;g__Lawsonella	7	0	0	0	0	0	0	0	0	0	0	0	0	0	0	0	0	0	0	0
Otu00041	d__Bacteria;p__Actinobacteria;c__Actinobacteria;o__Corynebacteriales;f__Mycobacteriaceae;g__Mycobacterium	6	6	0	6	0	4	0	0	13	41	73	48	55	72	32	52	65	74	48	29
Otu00097	d__Bacteria;p__Actinobacteria;c__Actinobacteria;o__Corynebacteriales;f__Mycobacteriaceae;g__Mycobacterium	0	0	0	0	0	2	0	0	5	2	29	11	62	25	16	34	27	12	24	29
Otu00111	d__Bacteria;p__Actinobacteria;c__Actinobacteria;o__Corynebacteriales;f__Mycobacteriaceae;g__Mycobacterium	1	0	0	2	0	0	0	0	6	5	36	10	31	24	30	16	23	25	21	17
Otu00283	d__Bacteria;p__Actinobacteria;c__Actinobacteria;o__Corynebacteriales;f__Mycobacteriaceae;g__Mycobacterium	0	0	0	0	0	0	0	0	0	2	17	2	3	12	9	12	7	15	6	3
Otu00367	d__Bacteria;p__Actinobacteria;c__Actinobacteria;o__Corynebacteriales;f__Mycobacteriaceae;g__Mycobacterium	0	0	0	0	0	0	0	0	1	1	11	2	7	11	2	9	12	10	3	7
Otu00403	d__Bacteria;p__Actinobacteria;c__Actinobacteria;o__Corynebacteriales;f__Mycobacteriaceae;g__Mycobacterium	0	1	0	1	0	0	0	0	0	1	10	2	2	8	3	4	2	4	5	6
Otu00615	d__Bacteria;p__Actinobacteria;c__Actinobacteria;o__Corynebacteriales;f__Mycobacteriaceae;g__Mycobacterium	1	0	0	0	0	0	0	0	1	0	1	2	2	3	4	2	5	1	5	4
Otu00643	d__Bacteria;p__Actinobacteria;c__Actinobacteria;o__Corynebacteriales;f__Mycobacteriaceae;g__Mycobacterium	1	0	0	2	0	0	0	0	0	3	3	3	1	6	3	3	1	6	1	1
Otu00718	d__Bacteria;p__Actinobacteria;c__Actinobacteria;o__Corynebacteriales;f__Mycobacteriaceae;g__Mycobacterium	0	0	0	0	0	0	0	0	0	0	2	2	1	2	5	6	4	1	3	3
Otu00726	d__Bacteria;p__Actinobacteria;c__Actinobacteria;o__Corynebacteriales;f__Mycobacteriaceae;g__Mycobacterium	0	0	0	0	0	0	0	0	0	0	8	2	3	2	3	3	2	3	5	4
Otu00799	d__Bacteria;p__Actinobacteria;c__Actinobacteria;o__Corynebacteriales;f__Mycobacteriaceae;g__Mycobacterium	0	0	0	0	0	0	0	0	0	1	2	4	7	2	1	5	2	0	2	5
Otu00938	d__Bacteria;p__Actinobacteria;c__Actinobacteria;o__Corynebacteriales;f__Mycobacteriaceae;g__Mycobacterium	0	0	0	0	0	0	0	0	0	0	1	0	5	2	5	2	1	4	1	1
Otu00989	d__Bacteria;p__Actinobacteria;c__Actinobacteria;o__Corynebacteriales;f__Mycobacteriaceae;g__Mycobacterium	0	0	0	0	0	0	0	0	0	0	2	3	8	1	3	3	2	1	1	2
Otu01146	d__Bacteria;p__Actinobacteria;c__Actinobacteria;o__Corynebacteriales;f__Mycobacteriaceae;g__Mycobacterium	0	0	0	0	0	0	0	0	0	0	4	0	0	4	0	4	1	2	0	3
Otu01307	d__Bacteria;p__Actinobacteria;c__Actinobacteria;o__Corynebacteriales;f__Mycobacteriaceae;g__Mycobacterium	0	0	0	0	0	0	0	0	0	0	4	0	4	5	0	1	1	1	2	1
Otu01316	d__Bacteria;p__Actinobacteria;c__Actinobacteria;o__Corynebacteriales;f__Mycobacteriaceae;g__Mycobacterium	1	0	0	0	0	0	0	0	0	0	1	0	1	2	2	1	0	1	1	1
Otu01318	d__Bacteria;p__Actinobacteria;c__Actinobacteria;o__Corynebacteriales;f__Mycobacteriaceae;g__Mycobacterium	0	0	0	0	0	0	0	0	0	2	1	0	0	3	0	1	2	3	0	3
Otu01402	d__Bacteria;p__Actinobacteria;c__Actinobacteria;o__Corynebacteriales;f__Mycobacteriaceae;g__Mycobacterium	0	0	0	0	0	0	0	0	0	0	0	1	0	1	0	4	2	1	2	3
Otu01406	d__Bacteria;p__Actinobacteria;c__Actinobacteria;o__Corynebacteriales;f__Mycobacteriaceae;g__Mycobacterium	0	0	0	0	0	0	0	0	0	0	5	0	2	1	1	0	4	1	1	0
Otu01449	d__Bacteria;p__Actinobacteria;c__Actinobacteria;o__Corynebacteriales;f__Mycobacteriaceae;g__Mycobacterium	0	0	0	0	0	0	0	0	1	0	1	0	0	0	1	2	3	1	1	4
Otu01492	d__Bacteria;p__Actinobacteria;c__Actinobacteria;o__Corynebacteriales;f__Mycobacteriaceae;g__Mycobacterium	0	0	0	0	0	0	0	0	0	0	4	0	3	0	1	2	2	1	3	0
Otu01556	d__Bacteria;p__Actinobacteria;c__Actinobacteria;o__Corynebacteriales;f__Mycobacteriaceae;g__Mycobacterium	0	0	0	0	0	0	0	0	0	0	0	0	1	1	1	3	3	2	2	4
Otu01594	d__Bacteria;p__Actinobacteria;c__Actinobacteria;o__Corynebacteriales;f__Mycobacteriaceae;g__Mycobacterium	0	0	0	0	0	0	0	0	0	0	0	0	4	0	2	2	2	1	1	2
Otu01658	d__Bacteria;p__Actinobacteria;c__Actinobacteria;o__Corynebacteriales;f__Mycobacteriaceae;g__Mycobacterium	0	0	0	0	0	0	0	0	1	0	0	3	2	1	4	3	0	1	2	0
Otu01936	d__Bacteria;p__Actinobacteria;c__Actinobacteria;o__Corynebacteriales;f__Mycobacteriaceae;g__Mycobacterium	0	0	0	0	0	0	0	0	0	0	0	1	0	1	0	0	1	1	1	3
Otu01941	d__Bacteria;p__Actinobacteria;c__Actinobacteria;o__Corynebacteriales;f__Mycobacteriaceae;g__Mycobacterium	0	0	0	0	0	0	0	0	0	0	0	0	1	1	2	1	2	1	2	1
Otu02072	d__Bacteria;p__Actinobacteria;c__Actinobacteria;o__Corynebacteriales;f__Mycobacteriaceae;g__Mycobacterium	0	0	0	0	0	0	0	0	0	0	1	0	3	0	0	1	1	1	1	2
Otu02156	d__Bacteria;p__Actinobacteria;c__Actinobacteria;o__Corynebacteriales;f__Mycobacteriaceae;g__Mycobacterium	0	0	0	0	0	0	0	0	0	0	2	2	0	1	1	0	1	0	0	2
Otu02177	d__Bacteria;p__Actinobacteria;c__Actinobacteria;o__Corynebacteriales;f__Mycobacteriaceae;g__Mycobacterium	0	0	0	0	0	0	0	0	0	0	1	0	3	0	1	2	0	1	2	3
Otu02269	d__Bacteria;p__Actinobacteria;c__Actinobacteria;o__Corynebacteriales;f__Mycobacteriaceae;g__Mycobacterium	0	0	0	0	0	0	0	0	0	0	0	0	2	1	0	3	0	1	0	0
Otu02339	d__Bacteria;p__Actinobacteria;c__Actinobacteria;o__Corynebacteriales;f__Mycobacteriaceae;g__Mycobacterium	0	0	0	0	0	0	0	0	0	3	0	1	2	1	1	0	0	0	0	0
Otu02413	d__Bacteria;p__Actinobacteria;c__Actinobacteria;o__Corynebacteriales;f__Mycobacteriaceae;g__Mycobacterium	0	0	0	0	0	0	0	0	0	0	1	0	2	1	0	2	0	2	0	2
Otu02455	d__Bacteria;p__Actinobacteria;c__Actinobacteria;o__Corynebacteriales;f__Mycobacteriaceae;g__Mycobacterium	0	1	0	0	0	0	0	0	0	0	0	0	1	2	1	0	0	1	1	3
Otu02578	d__Bacteria;p__Actinobacteria;c__Actinobacteria;o__Corynebacteriales;f__Mycobacteriaceae;g__Mycobacterium	0	0	0	0	0	0	0	0	0	0	1	1	0	1	0	1	0	1	0	0
Otu02594	d__Bacteria;p__Actinobacteria;c__Actinobacteria;o__Corynebacteriales;f__Mycobacteriaceae;g__Mycobacterium	0	0	0	0	0	0	0	0	0	0	0	0	0	0	1	0	0	2	2	3
Otu02623	d__Bacteria;p__Actinobacteria;c__Actinobacteria;o__Corynebacteriales;f__Mycobacteriaceae;g__Mycobacterium	0	0	0	0	0	0	0	0	0	0	3	0	3	1	2	0	0	0	1	0
Otu02630	d__Bacteria;p__Actinobacteria;c__Actinobacteria;o__Corynebacteriales;f__Mycobacteriaceae;g__Mycobacterium	0	0	0	0	0	0	0	0	0	1	0	0	2	2	0	1	3	0	0	0
Otu02755	d__Bacteria;p__Actinobacteria;c__Actinobacteria;o__Corynebacteriales;f__Mycobacteriaceae;g__Mycobacterium	0	0	0	0	0	0	0	0	0	0	1	0	0	0	1	0	2	0	1	1
Otu02757	d__Bacteria;p__Actinobacteria;c__Actinobacteria;o__Corynebacteriales;f__Mycobacteriaceae;g__Mycobacterium	0	0	0	0	0	0	0	0	0	0	1	0	0	2	0	1	0	1	0	2
Otu02758	d__Bacteria;p__Actinobacteria;c__Actinobacteria;o__Corynebacteriales;f__Mycobacteriaceae;g__Mycobacterium	0	0	0	0	0	0	0	0	0	0	0	1	0	0	0	1	2	0	0	0
Otu02796	d__Bacteria;p__Actinobacteria;c__Actinobacteria;o__Corynebacteriales;f__Mycobacteriaceae;g__Mycobacterium	0	0	0	0	0	0	0	0	0	0	0	1	1	1	1	0	0	0	0	0
Otu03005	d__Bacteria;p__Actinobacteria;c__Actinobacteria;o__Corynebacteriales;f__Mycobacteriaceae;g__Mycobacterium	0	0	0	0	0	0	0	0	0	0	0	0	0	1	0	0	1	2	1	0
Otu03035	d__Bacteria;p__Actinobacteria;c__Actinobacteria;o__Corynebacteriales;f__Mycobacteriaceae;g__Mycobacterium	0	0	0	0	0	0	0	0	0	0	0	0	2	1	1	3	1	0	0	1
Otu03036	d__Bacteria;p__Actinobacteria;c__Actinobacteria;o__Corynebacteriales;f__Mycobacteriaceae;g__Mycobacterium	0	0	0	0	0	0	0	0	0	0	0	0	0	1	0	1	1	0	1	1
Otu03041	d__Bacteria;p__Actinobacteria;c__Actinobacteria;o__Corynebacteriales;f__Mycobacteriaceae;g__Mycobacterium	0	0	0	0	0	0	0	0	0	0	1	0	0	0	0	1	0	1	0	2
Otu03202	d__Bacteria;p__Actinobacteria;c__Actinobacteria;o__Corynebacteriales;f__Mycobacteriaceae;g__Mycobacterium	0	0	0	0	0	0	0	0	0	0	0	1	1	0	1	2	0	1	1	0
Otu03245	d__Bacteria;p__Actinobacteria;c__Actinobacteria;o__Corynebacteriales;f__Mycobacteriaceae;g__Mycobacterium	0	0	0	0	0	0	0	0	0	0	3	0	0	1	1	0	1	0	0	1
Otu03671	d__Bacteria;p__Actinobacteria;c__Actinobacteria;o__Corynebacteriales;f__Mycobacteriaceae;g__Mycobacterium	0	0	0	0	0	0	0	0	0	0	0	1	2	0	0	0	3	1	1	0
Otu03729	d__Bacteria;p__Actinobacteria;c__Actinobacteria;o__Corynebacteriales;f__Mycobacteriaceae;g__Mycobacterium	0	0	0	0	0	0	0	0	0	0	1	0	0	1	0	1	0	1	1	0
Otu03742	d__Bacteria;p__Actinobacteria;c__Actinobacteria;o__Corynebacteriales;f__Mycobacteriaceae;g__Mycobacterium	1	0	0	0	0	0	0	0	0	0	0	1	0	0	0	0	1	1	0	0
Otu03958	d__Bacteria;p__Actinobacteria;c__Actinobacteria;o__Corynebacteriales;f__Mycobacteriaceae;g__Mycobacterium	0	0	0	0	0	0	0	0	0	0	1	0	1	0	0	0	1	0	0	2
Otu04049	d__Bacteria;p__Actinobacteria;c__Actinobacteria;o__Corynebacteriales;f__Mycobacteriaceae;g__Mycobacterium	0	0	0	0	0	0	0	0	0	0	0	0	0	0	1	1	0	0	1	1
Otu04125	d__Bacteria;p__Actinobacteria;c__Actinobacteria;o__Corynebacteriales;f__Mycobacteriaceae;g__Mycobacterium	0	0	0	0	0	0	0	0	0	0	1	1	0	0	0	0	1	1	2	0
Otu04192	d__Bacteria;p__Actinobacteria;c__Actinobacteria;o__Corynebacteriales;f__Mycobacteriaceae;g__Mycobacterium	0	0	0	0	0	0	0	0	0	0	1	0	0	0	0	3	2	1	0	0
Otu04402	d__Bacteria;p__Actinobacteria;c__Actinobacteria;o__Corynebacteriales;f__Mycobacteriaceae;g__Mycobacterium	0	0	0	0	0	0	0	0	0	0	0	0	0	0	0	0	2	2	0	0
Otu04451	d__Bacteria;p__Actinobacteria;c__Actinobacteria;o__Corynebacteriales;f__Mycobacteriaceae;g__Mycobacterium	0	0	0	0	0	0	0	0	0	0	0	0	0	1	0	0	1	0	0	1
Otu04567	d__Bacteria;p__Actinobacteria;c__Actinobacteria;o__Corynebacteriales;f__Mycobacteriaceae;g__Mycobacterium	0	0	0	0	0	0	1	0	0	0	0	0	0	2	0	0	3	0	0	0
Otu04573	d__Bacteria;p__Actinobacteria;c__Actinobacteria;o__Corynebacteriales;f__Mycobacteriaceae;g__Mycobacterium	0	0	0	0	0	0	0	0	0	0	0	0	0	2	0	1	0	0	0	0
Otu04584	d__Bacteria;p__Actinobacteria;c__Actinobacteria;o__Corynebacteriales;f__Mycobacteriaceae;g__Mycobacterium	0	0	0	0	0	0	0	0	0	1	0	0	0	0	0	0	1	1	1	0
Otu04611	d__Bacteria;p__Actinobacteria;c__Actinobacteria;o__Corynebacteriales;f__Mycobacteriaceae;g__Mycobacterium	0	0	0	0	0	0	0	0	0	0	0	1	2	1	0	0	0	0	0	0
Otu04613	d__Bacteria;p__Actinobacteria;c__Actinobacteria;o__Corynebacteriales;f__Mycobacteriaceae;g__Mycobacterium	0	0	0	0	0	0	0	0	0	0	2	0	0	1	0	0	2	0	1	0
Otu04637	d__Bacteria;p__Actinobacteria;c__Actinobacteria;o__Corynebacteriales;f__Mycobacteriaceae;g__Mycobacterium	0	0	0	0	0	0	0	0	0	0	0	0	1	0	0	1	0	1	0	0
Otu04639	d__Bacteria;p__Actinobacteria;c__Actinobacteria;o__Corynebacteriales;f__Mycobacteriaceae;g__Mycobacterium	0	0	0	0	0	0	0	0	0	0	0	0	0	2	0	0	0	0	0	0
Otu04765	d__Bacteria;p__Actinobacteria;c__Actinobacteria;o__Corynebacteriales;f__Mycobacteriaceae;g__Mycobacterium	0	0	0	0	0	0	0	0	0	0	1	0	2	0	0	0	0	1	1	0
Otu04782	d__Bacteria;p__Actinobacteria;c__Actinobacteria;o__Corynebacteriales;f__Mycobacteriaceae;g__Mycobacterium	0	0	0	0	0	0	0	0	0	0	1	0	2	0	1	0	0	0	1	0
Otu04843	d__Bacteria;p__Actinobacteria;c__Actinobacteria;o__Corynebacteriales;f__Mycobacteriaceae;g__Mycobacterium	0	0	0	0	0	0	0	0	0	0	2	0	0	1	1	1	0	0	0	0
Otu04849	d__Bacteria;p__Actinobacteria;c__Actinobacteria;o__Corynebacteriales;f__Mycobacteriaceae;g__Mycobacterium	0	0	0	0	0	0	0	0	0	0	0	1	2	1	0	0	0	0	0	1
Otu04853	d__Bacteria;p__Actinobacteria;c__Actinobacteria;o__Corynebacteriales;f__Mycobacteriaceae;g__Mycobacterium	0	0	0	0	0	0	0	0	0	0	1	0	0	1	0	0	0	0	0	1
Otu05048	d__Bacteria;p__Actinobacteria;c__Actinobacteria;o__Corynebacteriales;f__Mycobacteriaceae;g__Mycobacterium	0	0	0	0	0	0	0	0	0	0	0	0	1	0	0	2	0	0	1	0
Otu05155	d__Bacteria;p__Actinobacteria;c__Actinobacteria;o__Corynebacteriales;f__Mycobacteriaceae;g__Mycobacterium	0	0	0	0	0	0	0	0	0	0	0	0	0	1	0	0	1	2	0	0
Otu05166	d__Bacteria;p__Actinobacteria;c__Actinobacteria;o__Corynebacteriales;f__Mycobacteriaceae;g__Mycobacterium	0	0	0	0	0	0	0	0	0	0	1	1	0	0	0	1	1	1	0	0
Otu05211	d__Bacteria;p__Actinobacteria;c__Actinobacteria;o__Corynebacteriales;f__Mycobacteriaceae;g__Mycobacterium	0	0	0	0	0	0	0	0	0	0	0	2	1	1	0	0	0	1	0	0
Otu05237	d__Bacteria;p__Actinobacteria;c__Actinobacteria;o__Corynebacteriales;f__Mycobacteriaceae;g__Mycobacterium	0	0	0	0	0	0	0	0	0	0	2	0	0	0	1	0	0	0	0	1
Otu05269	d__Bacteria;p__Actinobacteria;c__Actinobacteria;o__Corynebacteriales;f__Mycobacteriaceae;g__Mycobacterium	0	0	0	0	0	0	0	0	0	0	1	0	0	0	0	1	0	2	1	0
Otu05304	d__Bacteria;p__Actinobacteria;c__Actinobacteria;o__Corynebacteriales;f__Mycobacteriaceae;g__Mycobacterium	0	0	0	0	0	0	0	0	0	0	0	1	0	1	0	0	0	1	1	0
Otu05323	d__Bacteria;p__Actinobacteria;c__Actinobacteria;o__Corynebacteriales;f__Mycobacteriaceae;g__Mycobacterium	0	0	0	0	0	0	0	0	0	0	3	0	0	0	0	0	1	0	0	0
Otu05325	d__Bacteria;p__Actinobacteria;c__Actinobacteria;o__Corynebacteriales;f__Mycobacteriaceae;g__Mycobacterium	0	0	0	0	0	0	0	0	0	0	0	0	1	0	0	1	1	0	1	0
Otu05333	d__Bacteria;p__Actinobacteria;c__Actinobacteria;o__Corynebacteriales;f__Mycobacteriaceae;g__Mycobacterium	0	0	0	0	0	0	0	0	0	0	0	2	1	0	1	0	0	0	0	0
Otu05449	d__Bacteria;p__Actinobacteria;c__Actinobacteria;o__Corynebacteriales;f__Mycobacteriaceae;g__Mycobacterium	0	0	0	0	0	0	0	0	0	0	0	0	0	2	1	0	0	0	1	2
Otu05526	d__Bacteria;p__Actinobacteria;c__Actinobacteria;o__Corynebacteriales;f__Mycobacteriaceae;g__Mycobacterium	0	0	0	0	0	0	0	0	0	0	0	2	0	0	0	0	0	1	2	0
Otu05604	d__Bacteria;p__Actinobacteria;c__Actinobacteria;o__Corynebacteriales;f__Mycobacteriaceae;g__Mycobacterium	0	0	0	0	0	0	0	0	0	0	0	0	1	0	0	3	0	0	0	0
Otu05614	d__Bacteria;p__Actinobacteria;c__Actinobacteria;o__Corynebacteriales;f__Mycobacteriaceae;g__Mycobacterium	0	0	0	0	0	0	0	0	0	0	1	1	0	0	0	1	0	0	1	0
Otu05653	d__Bacteria;p__Actinobacteria;c__Actinobacteria;o__Corynebacteriales;f__Mycobacteriaceae;g__Mycobacterium	0	0	0	0	0	0	0	0	0	0	1	0	1	0	0	0	0	3	0	0
Otu05669	d__Bacteria;p__Actinobacteria;c__Actinobacteria;o__Corynebacteriales;f__Mycobacteriaceae;g__Mycobacterium	0	0	0	0	0	0	0	0	0	0	0	1	1	1	0	1	0	0	0	1
Otu05686	d__Bacteria;p__Actinobacteria;c__Actinobacteria;o__Corynebacteriales;f__Mycobacteriaceae;g__Mycobacterium	0	0	0	0	0	0	0	0	0	0	0	0	0	0	0	2	0	0	1	0
Otu05699	d__Bacteria;p__Actinobacteria;c__Actinobacteria;o__Corynebacteriales;f__Mycobacteriaceae;g__Mycobacterium	0	0	0	0	0	0	0	0	0	0	1	0	0	0	0	1	0	1	0	1
Otu05906	d__Bacteria;p__Actinobacteria;c__Actinobacteria;o__Corynebacteriales;f__Mycobacteriaceae;g__Mycobacterium	0	0	0	0	0	0	0	0	0	0	0	0	0	0	0	2	0	1	0	0
Otu06024	d__Bacteria;p__Actinobacteria;c__Actinobacteria;o__Corynebacteriales;f__Mycobacteriaceae;g__Mycobacterium	0	0	0	0	0	0	0	0	0	0	0	0	0	0	0	0	0	0	0	0
Otu06049	d__Bacteria;p__Actinobacteria;c__Actinobacteria;o__Corynebacteriales;f__Mycobacteriaceae;g__Mycobacterium	0	0	0	0	0	0	0	0	0	0	1	1	0	0	0	1	0	1	0	0
Otu06050	d__Bacteria;p__Actinobacteria;c__Actinobacteria;o__Corynebacteriales;f__Mycobacteriaceae;g__Mycobacterium	0	0	0	0	0	0	0	0	0	0	0	0	0	0	0	0	0	4	0	0
Otu06099	d__Bacteria;p__Actinobacteria;c__Actinobacteria;o__Corynebacteriales;f__Mycobacteriaceae;g__Mycobacterium	0	0	0	0	0	0	0	0	0	0	0	0	0	0	0	0	0	0	1	1
Otu06135	d__Bacteria;p__Actinobacteria;c__Actinobacteria;o__Corynebacteriales;f__Mycobacteriaceae;g__Mycobacterium	0	0	0	0	0	0	0	0	0	0	0	1	0	0	0	0	1	0	0	0
Otu06144	d__Bacteria;p__Actinobacteria;c__Actinobacteria;o__Corynebacteriales;f__Mycobacteriaceae;g__Mycobacterium	0	0	0	0	0	0	0	0	0	0	0	0	2	0	0	0	0	0	0	0
Otu06209	d__Bacteria;p__Actinobacteria;c__Actinobacteria;o__Corynebacteriales;f__Mycobacteriaceae;g__Mycobacterium	0	0	0	0	0	0	0	0	0	0	0	1	0	0	0	1	0	1	0	0
Otu06249	d__Bacteria;p__Actinobacteria;c__Actinobacteria;o__Corynebacteriales;f__Mycobacteriaceae;g__Mycobacterium	0	0	0	0	0	0	0	0	0	0	0	0	0	1	1	0	0	1	0	0
Otu06252	d__Bacteria;p__Actinobacteria;c__Actinobacteria;o__Corynebacteriales;f__Mycobacteriaceae;g__Mycobacterium	0	0	0	0	0	0	0	0	0	0	0	0	0	1	0	0	0	1	0	0
Otu06296	d__Bacteria;p__Actinobacteria;c__Actinobacteria;o__Corynebacteriales;f__Mycobacteriaceae;g__Mycobacterium	0	0	0	0	0	0	0	0	0	0	0	0	0	1	0	0	0	0	0	1
Otu06305	d__Bacteria;p__Actinobacteria;c__Actinobacteria;o__Corynebacteriales;f__Mycobacteriaceae;g__Mycobacterium	0	0	0	0	0	0	0	0	0	0	0	0	0	0	1	0	0	0	1	1
Otu06321	d__Bacteria;p__Actinobacteria;c__Actinobacteria;o__Corynebacteriales;f__Mycobacteriaceae;g__Mycobacterium	0	0	0	0	0	0	0	0	0	0	0	0	0	0	0	1	1	2	0	0
Otu06436	d__Bacteria;p__Actinobacteria;c__Actinobacteria;o__Corynebacteriales;f__Mycobacteriaceae;g__Mycobacterium	0	0	0	0	0	0	0	0	0	0	0	0	1	0	0	0	0	0	0	1
Otu06474	d__Bacteria;p__Actinobacteria;c__Actinobacteria;o__Corynebacteriales;f__Mycobacteriaceae;g__Mycobacterium	0	0	0	0	0	0	0	0	0	0	0	0	0	1	1	0	0	0	0	0
Otu06546	d__Bacteria;p__Actinobacteria;c__Actinobacteria;o__Corynebacteriales;f__Mycobacteriaceae;g__Mycobacterium	0	0	0	0	0	0	0	0	0	0	0	0	0	2	0	0	0	0	0	0
Otu06594	d__Bacteria;p__Actinobacteria;c__Actinobacteria;o__Corynebacteriales;f__Mycobacteriaceae;g__Mycobacterium	0	0	0	0	0	0	0	0	0	0	0	0	0	1	0	0	0	3	0	0
Otu06608	d__Bacteria;p__Actinobacteria;c__Actinobacteria;o__Corynebacteriales;f__Mycobacteriaceae;g__Mycobacterium	0	0	0	0	0	0	0	0	0	0	0	0	1	0	1	0	1	0	0	1
Otu06615	d__Bacteria;p__Actinobacteria;c__Actinobacteria;o__Corynebacteriales;f__Mycobacteriaceae;g__Mycobacterium	0	0	0	0	0	0	0	0	0	0	0	0	1	0	0	0	0	0	0	1
Otu07148	d__Bacteria;p__Actinobacteria;c__Actinobacteria;o__Corynebacteriales;f__Mycobacteriaceae;g__Mycobacterium	0	0	0	0	0	0	0	0	0	0	0	0	1	0	0	0	0	0	1	0
Otu07252	d__Bacteria;p__Actinobacteria;c__Actinobacteria;o__Corynebacteriales;f__Mycobacteriaceae;g__Mycobacterium	0	0	0	0	0	0	0	0	0	0	0	0	0	0	0	0	1	0	2	0
Otu07307	d__Bacteria;p__Actinobacteria;c__Actinobacteria;o__Corynebacteriales;f__Mycobacteriaceae;g__Mycobacterium	0	0	0	0	0	0	0	0	0	0	0	0	2	0	1	0	0	0	1	0
Otu07344	d__Bacteria;p__Actinobacteria;c__Actinobacteria;o__Corynebacteriales;f__Mycobacteriaceae;g__Mycobacterium	0	0	0	0	0	0	0	0	0	0	0	0	0	0	0	0	1	1	0	0
Otu07354	d__Bacteria;p__Actinobacteria;c__Actinobacteria;o__Corynebacteriales;f__Mycobacteriaceae;g__Mycobacterium	0	0	0	0	0	0	0	0	0	0	0	1	0	0	0	0	1	0	0	0
Otu07426	d__Bacteria;p__Actinobacteria;c__Actinobacteria;o__Corynebacteriales;f__Mycobacteriaceae;g__Mycobacterium	0	0	0	0	0	0	0	0	0	0	1	0	0	0	0	0	0	1	0	0
Otu07443	d__Bacteria;p__Actinobacteria;c__Actinobacteria;o__Corynebacteriales;f__Mycobacteriaceae;g__Mycobacterium	0	0	0	0	0	0	0	0	0	0	0	0	0	0	0	1	1	2	0	0
Otu07544	d__Bacteria;p__Actinobacteria;c__Actinobacteria;o__Corynebacteriales;f__Mycobacteriaceae;g__Mycobacterium	0	0	0	0	0	0	0	0	1	0	0	0	0	0	0	0	0	0	2	0
Otu07567	d__Bacteria;p__Actinobacteria;c__Actinobacteria;o__Corynebacteriales;f__Mycobacteriaceae;g__Mycobacterium	0	0	0	0	0	0	0	0	0	0	0	0	0	0	0	0	1	1	0	1
Otu07573	d__Bacteria;p__Actinobacteria;c__Actinobacteria;o__Corynebacteriales;f__Mycobacteriaceae;g__Mycobacterium	0	0	0	0	0	0	0	0	0	0	1	0	1	0	0	0	0	0	0	0
Otu07634	d__Bacteria;p__Actinobacteria;c__Actinobacteria;o__Corynebacteriales;f__Mycobacteriaceae;g__Mycobacterium	0	0	0	0	0	0	0	0	0	0	1	0	0	0	0	0	0	1	0	0
Otu07647	d__Bacteria;p__Actinobacteria;c__Actinobacteria;o__Corynebacteriales;f__Mycobacteriaceae;g__Mycobacterium	0	0	0	0	0	0	0	0	0	0	0	0	2	0	0	1	0	0	0	0
Otu07693	d__Bacteria;p__Actinobacteria;c__Actinobacteria;o__Corynebacteriales;f__Mycobacteriaceae;g__Mycobacterium	0	0	0	0	0	0	0	0	1	0	0	0	0	1	0	0	0	0	0	0
Otu07739	d__Bacteria;p__Actinobacteria;c__Actinobacteria;o__Corynebacteriales;f__Mycobacteriaceae;g__Mycobacterium	0	0	0	0	0	0	0	0	0	0	1	0	0	1	0	0	0	1	0	0
Otu07748	d__Bacteria;p__Actinobacteria;c__Actinobacteria;o__Corynebacteriales;f__Mycobacteriaceae;g__Mycobacterium	0	0	0	0	0	1	0	0	0	0	0	0	0	0	0	1	1	0	0	0
Otu07767	d__Bacteria;p__Actinobacteria;c__Actinobacteria;o__Corynebacteriales;f__Mycobacteriaceae;g__Mycobacterium	0	0	0	0	0	0	0	0	0	0	1	0	1	0	0	0	0	0	0	0
Otu07837	d__Bacteria;p__Actinobacteria;c__Actinobacteria;o__Corynebacteriales;f__Mycobacteriaceae;g__Mycobacterium	0	0	0	0	0	0	0	0	0	0	1	0	0	0	0	0	0	0	0	0
Otu07908	d__Bacteria;p__Actinobacteria;c__Actinobacteria;o__Corynebacteriales;f__Mycobacteriaceae;g__Mycobacterium	0	0	0	0	0	0	0	0	0	0	0	1	1	0	0	0	1	0	0	0
Otu07930	d__Bacteria;p__Actinobacteria;c__Actinobacteria;o__Corynebacteriales;f__Mycobacteriaceae;g__Mycobacterium	0	0	0	0	0	0	0	0	0	0	0	0	1	0	1	0	0	0	1	0
Otu07984	d__Bacteria;p__Actinobacteria;c__Actinobacteria;o__Corynebacteriales;f__Mycobacteriaceae;g__Mycobacterium	0	0	0	0	0	0	0	0	0	0	1	0	0	0	0	0	0	0	0	0
Otu08124	d__Bacteria;p__Actinobacteria;c__Actinobacteria;o__Corynebacteriales;f__Mycobacteriaceae;g__Mycobacterium	0	0	0	0	0	0	0	0	0	0	2	0	0	0	0	0	0	0	0	0
Otu08128	d__Bacteria;p__Actinobacteria;c__Actinobacteria;o__Corynebacteriales;f__Mycobacteriaceae;g__Mycobacterium	0	0	0	0	0	0	0	0	0	0	0	1	0	0	1	0	0	1	1	0
Otu08146	d__Bacteria;p__Actinobacteria;c__Actinobacteria;o__Corynebacteriales;f__Mycobacteriaceae;g__Mycobacterium	0	0	0	0	0	0	0	0	0	0	0	0	0	0	0	0	0	1	3	0
Otu08158	d__Bacteria;p__Actinobacteria;c__Actinobacteria;o__Corynebacteriales;f__Mycobacteriaceae;g__Mycobacterium	0	0	0	0	0	0	0	0	0	0	0	0	0	0	0	0	0	1	0	0
Otu08246	d__Bacteria;p__Actinobacteria;c__Actinobacteria;o__Corynebacteriales;f__Mycobacteriaceae;g__Mycobacterium	0	0	0	0	0	0	0	0	0	0	0	1	0	1	0	0	0	0	0	0
Otu08249	d__Bacteria;p__Actinobacteria;c__Actinobacteria;o__Corynebacteriales;f__Mycobacteriaceae;g__Mycobacterium	0	0	0	0	0	0	0	0	0	0	0	0	0	1	0	0	0	2	0	0
Otu08292	d__Bacteria;p__Actinobacteria;c__Actinobacteria;o__Corynebacteriales;f__Mycobacteriaceae;g__Mycobacterium	0	0	0	0	0	0	0	0	0	0	1	0	0	0	0	0	0	0	0	0
Otu08415	d__Bacteria;p__Actinobacteria;c__Actinobacteria;o__Corynebacteriales;f__Mycobacteriaceae;g__Mycobacterium	0	0	0	0	0	0	0	0	0	0	1	0	0	0	0	0	0	0	0	1
Otu08749	d__Bacteria;p__Actinobacteria;c__Actinobacteria;o__Corynebacteriales;f__Mycobacteriaceae;g__Mycobacterium	0	0	0	0	0	0	0	0	0	0	0	0	1	0	0	0	0	0	0	0
Otu08815	d__Bacteria;p__Actinobacteria;c__Actinobacteria;o__Corynebacteriales;f__Mycobacteriaceae;g__Mycobacterium	0	0	1	0	0	0	0	0	0	0	0	0	0	2	0	0	0	0	0	0
Otu09217	d__Bacteria;p__Actinobacteria;c__Actinobacteria;o__Corynebacteriales;f__Mycobacteriaceae;g__Mycobacterium	0	0	0	0	0	0	0	0	0	0	0	0	2	1	0	0	0	0	0	0
Otu09226	d__Bacteria;p__Actinobacteria;c__Actinobacteria;o__Corynebacteriales;f__Mycobacteriaceae;g__Mycobacterium	0	0	0	0	0	0	0	0	0	0	0	0	1	0	1	0	0	0	0	0
Otu09330	d__Bacteria;p__Actinobacteria;c__Actinobacteria;o__Corynebacteriales;f__Mycobacteriaceae;g__Mycobacterium	0	0	0	0	0	0	0	0	0	0	0	0	1	1	0	0	0	0	0	0
Otu09369	d__Bacteria;p__Actinobacteria;c__Actinobacteria;o__Corynebacteriales;f__Mycobacteriaceae;g__Mycobacterium	0	0	0	0	0	0	0	0	0	0	1	0	0	0	0	1	0	0	0	0
Otu09370	d__Bacteria;p__Actinobacteria;c__Actinobacteria;o__Corynebacteriales;f__Mycobacteriaceae;g__Mycobacterium	0	0	0	0	0	0	0	0	0	0	0	0	1	0	0	0	0	1	0	0
Otu09415	d__Bacteria;p__Actinobacteria;c__Actinobacteria;o__Corynebacteriales;f__Mycobacteriaceae;g__Mycobacterium	0	0	0	0	0	0	0	0	0	0	1	0	1	0	0	0	0	0	0	0
Otu09416	d__Bacteria;p__Actinobacteria;c__Actinobacteria;o__Corynebacteriales;f__Mycobacteriaceae;g__Mycobacterium	0	0	0	0	0	0	0	0	0	0	0	0	0	0	1	0	0	0	0	1
Otu09438	d__Bacteria;p__Actinobacteria;c__Actinobacteria;o__Corynebacteriales;f__Mycobacteriaceae;g__Mycobacterium	0	0	0	0	0	0	0	0	0	0	0	1	0	0	0	0	1	0	0	0
Otu09464	d__Bacteria;p__Actinobacteria;c__Actinobacteria;o__Corynebacteriales;f__Mycobacteriaceae;g__Mycobacterium	0	0	0	0	0	0	0	0	0	0	0	0	1	0	0	0	0	0	0	0
Otu09498	d__Bacteria;p__Actinobacteria;c__Actinobacteria;o__Corynebacteriales;f__Mycobacteriaceae;g__Mycobacterium	0	0	0	0	0	0	0	0	0	0	0	0	0	0	0	0	1	0	1	0
Otu09503	d__Bacteria;p__Actinobacteria;c__Actinobacteria;o__Corynebacteriales;f__Mycobacteriaceae;g__Mycobacterium	0	0	0	0	0	0	0	0	0	0	0	0	1	1	0	1	0	0	0	0
Otu09550	d__Bacteria;p__Actinobacteria;c__Actinobacteria;o__Corynebacteriales;f__Mycobacteriaceae;g__Mycobacterium	0	0	0	0	0	0	0	0	0	0	0	0	0	0	0	0	0	1	1	0
Otu09568	d__Bacteria;p__Actinobacteria;c__Actinobacteria;o__Corynebacteriales;f__Mycobacteriaceae;g__Mycobacterium	0	0	0	0	0	0	0	0	0	0	0	1	0	0	0	0	0	0	1	0
Otu09576	d__Bacteria;p__Actinobacteria;c__Actinobacteria;o__Corynebacteriales;f__Mycobacteriaceae;g__Mycobacterium	0	0	0	0	0	0	0	0	0	0	0	0	1	1	0	0	0	0	0	0
Otu09586	d__Bacteria;p__Actinobacteria;c__Actinobacteria;o__Corynebacteriales;f__Mycobacteriaceae;g__Mycobacterium	0	0	0	0	0	0	0	0	0	0	1	0	0	0	2	0	0	0	0	0
Otu09680	d__Bacteria;p__Actinobacteria;c__Actinobacteria;o__Corynebacteriales;f__Mycobacteriaceae;g__Mycobacterium	0	0	0	0	0	0	0	0	0	0	0	0	0	0	0	0	0	0	0	0
Otu09692	d__Bacteria;p__Actinobacteria;c__Actinobacteria;o__Corynebacteriales;f__Mycobacteriaceae;g__Mycobacterium	0	0	0	0	0	0	0	0	0	0	0	0	0	0	0	0	1	1	0	0
Otu09704	d__Bacteria;p__Actinobacteria;c__Actinobacteria;o__Corynebacteriales;f__Mycobacteriaceae;g__Mycobacterium	0	0	0	0	0	0	0	0	0	0	0	0	0	1	0	1	0	0	0	0
Otu09726	d__Bacteria;p__Actinobacteria;c__Actinobacteria;o__Corynebacteriales;f__Mycobacteriaceae;g__Mycobacterium	0	0	0	0	0	0	0	0	0	0	0	0	0	1	0	0	0	0	0	0
Otu09753	d__Bacteria;p__Actinobacteria;c__Actinobacteria;o__Corynebacteriales;f__Mycobacteriaceae;g__Mycobacterium	0	0	0	0	0	0	0	0	0	0	0	0	0	1	0	0	1	0	0	0
Otu09785	d__Bacteria;p__Actinobacteria;c__Actinobacteria;o__Corynebacteriales;f__Mycobacteriaceae;g__Mycobacterium	0	0	0	0	0	0	0	0	0	0	0	0	1	0	0	0	0	0	1	0
Otu09808	d__Bacteria;p__Actinobacteria;c__Actinobacteria;o__Corynebacteriales;f__Mycobacteriaceae;g__Mycobacterium	0	0	0	0	0	0	0	0	0	0	0	1	0	0	0	0	0	0	0	0
Otu09813	d__Bacteria;p__Actinobacteria;c__Actinobacteria;o__Corynebacteriales;f__Mycobacteriaceae;g__Mycobacterium	0	0	0	0	0	0	0	0	0	0	0	0	0	0	0	0	0	1	1	0
Otu09903	d__Bacteria;p__Actinobacteria;c__Actinobacteria;o__Corynebacteriales;f__Mycobacteriaceae;g__Mycobacterium	0	0	0	0	0	0	0	0	0	0	0	0	1	0	0	0	0	0	0	0
Otu09977	d__Bacteria;p__Actinobacteria;c__Actinobacteria;o__Corynebacteriales;f__Mycobacteriaceae;g__Mycobacterium	0	0	0	0	0	0	0	0	0	0	0	0	0	2	0	0	0	0	0	0
Otu10085	d__Bacteria;p__Actinobacteria;c__Actinobacteria;o__Corynebacteriales;f__Mycobacteriaceae;g__Mycobacterium	0	0	0	0	0	0	0	0	0	0	0	1	0	0	0	0	1	0	0	0
Otu10199	d__Bacteria;p__Actinobacteria;c__Actinobacteria;o__Corynebacteriales;f__Mycobacteriaceae;g__Mycobacterium	0	0	0	0	0	0	0	0	0	0	0	0	1	0	1	0	1	0	0	0
Otu10292	d__Bacteria;p__Actinobacteria;c__Actinobacteria;o__Corynebacteriales;f__Mycobacteriaceae;g__Mycobacterium	0	0	0	0	0	0	0	0	0	0	1	0	0	0	1	0	0	0	0	0
Otu10323	d__Bacteria;p__Actinobacteria;c__Actinobacteria;o__Corynebacteriales;f__Mycobacteriaceae;g__Mycobacterium	0	0	0	0	0	0	0	0	0	0	0	0	1	1	0	0	0	0	0	0
Otu10399	d__Bacteria;p__Actinobacteria;c__Actinobacteria;o__Corynebacteriales;f__Mycobacteriaceae;g__Mycobacterium	0	0	0	0	0	0	0	0	0	0	0	0	0	0	0	0	1	0	0	0
Otu10413	d__Bacteria;p__Actinobacteria;c__Actinobacteria;o__Corynebacteriales;f__Mycobacteriaceae;g__Mycobacterium	0	0	0	0	0	0	0	0	0	0	0	0	1	0	0	0	0	1	0	0
Otu10491	d__Bacteria;p__Actinobacteria;c__Actinobacteria;o__Corynebacteriales;f__Mycobacteriaceae;g__Mycobacterium	0	0	0	0	0	0	0	0	0	0	0	0	0	0	0	1	0	1	0	0
Otu10506	d__Bacteria;p__Actinobacteria;c__Actinobacteria;o__Corynebacteriales;f__Mycobacteriaceae;g__Mycobacterium	0	0	0	0	0	0	0	0	0	0	0	0	1	0	0	0	0	0	1	0
Otu10510	d__Bacteria;p__Actinobacteria;c__Actinobacteria;o__Corynebacteriales;f__Mycobacteriaceae;g__Mycobacterium	0	0	0	0	0	0	0	0	0	0	0	1	0	0	0	0	2	0	0	0
Otu10539	d__Bacteria;p__Actinobacteria;c__Actinobacteria;o__Corynebacteriales;f__Mycobacteriaceae;g__Mycobacterium	0	0	0	0	0	0	0	0	0	0	0	1	0	0	0	0	0	0	1	0
Otu10577	d__Bacteria;p__Actinobacteria;c__Actinobacteria;o__Corynebacteriales;f__Mycobacteriaceae;g__Mycobacterium	0	0	0	0	0	0	0	0	0	0	0	0	0	0	0	0	0	1	0	0
Otu10578	d__Bacteria;p__Actinobacteria;c__Actinobacteria;o__Corynebacteriales;f__Mycobacteriaceae;g__Mycobacterium	0	0	0	0	0	0	0	0	0	0	1	0	0	0	1	0	1	0	0	0
Otu10601	d__Bacteria;p__Actinobacteria;c__Actinobacteria;o__Corynebacteriales;f__Mycobacteriaceae;g__Mycobacterium	0	0	0	0	0	0	0	0	0	0	0	0	0	0	0	0	0	0	0	0
Otu10670	d__Bacteria;p__Actinobacteria;c__Actinobacteria;o__Corynebacteriales;f__Mycobacteriaceae;g__Mycobacterium	0	0	0	0	0	0	0	0	0	0	0	0	0	0	0	0	0	0	1	0
Otu10728	d__Bacteria;p__Actinobacteria;c__Actinobacteria;o__Corynebacteriales;f__Mycobacteriaceae;g__Mycobacterium	0	0	0	0	0	0	0	0	0	0	1	0	1	0	0	0	1	0	0	0
Otu10809	d__Bacteria;p__Actinobacteria;c__Actinobacteria;o__Corynebacteriales;f__Mycobacteriaceae;g__Mycobacterium	0	0	0	0	0	0	0	0	0	0	1	0	0	0	0	0	0	0	0	0
Otu10927	d__Bacteria;p__Actinobacteria;c__Actinobacteria;o__Corynebacteriales;f__Mycobacteriaceae;g__Mycobacterium	0	0	0	0	0	0	0	0	0	0	0	1	0	0	0	1	1	0	0	0
Otu10953	d__Bacteria;p__Actinobacteria;c__Actinobacteria;o__Corynebacteriales;f__Mycobacteriaceae;g__Mycobacterium	0	0	0	0	0	0	0	0	0	0	0	1	0	0	0	0	0	1	0	0
Otu10962	d__Bacteria;p__Actinobacteria;c__Actinobacteria;o__Corynebacteriales;f__Mycobacteriaceae;g__Mycobacterium	0	0	0	0	0	0	0	0	0	0	0	0	0	1	0	0	0	0	0	1
Otu10987	d__Bacteria;p__Actinobacteria;c__Actinobacteria;o__Corynebacteriales;f__Mycobacteriaceae;g__Mycobacterium	0	0	0	0	0	0	0	0	0	0	0	1	0	1	1	0	0	0	0	0
Otu11054	d__Bacteria;p__Actinobacteria;c__Actinobacteria;o__Corynebacteriales;f__Mycobacteriaceae;g__Mycobacterium	0	0	0	0	0	0	0	0	0	0	0	1	2	0	0	0	0	0	0	0
Otu11072	d__Bacteria;p__Actinobacteria;c__Actinobacteria;o__Corynebacteriales;f__Mycobacteriaceae;g__Mycobacterium	0	0	0	0	0	0	0	0	0	0	0	0	0	0	0	1	0	0	0	1
Otu11089	d__Bacteria;p__Actinobacteria;c__Actinobacteria;o__Corynebacteriales;f__Mycobacteriaceae;g__Mycobacterium	0	0	0	0	0	0	0	0	0	0	1	0	0	1	0	0	0	0	0	0
Otu11105	d__Bacteria;p__Actinobacteria;c__Actinobacteria;o__Corynebacteriales;f__Mycobacteriaceae;g__Mycobacterium	0	0	0	0	0	0	0	0	0	0	0	0	0	0	0	0	1	1	0	0
[truncated: 10,759 more rows]
