# Supplementary material for: Targeting the Active Rhizosphere Microbiome of Trifolium pratense in Grassland Evidences a Stronger-Than-Expected Belowground Biodiversity-Ecosystem Functioning Link
Source: Front Microbiol. 2021 Feb 1;12:629169. doi: 10.3389/fmicb.2021.629169 (PMC7882529; doi:10.3389/fmicb.2021.629169)
Supplement: Supplementary file 2 [file Table_4.csv]

Supplementary Table S4. Sequence read numbers of the fungal OTUs of active and total community
OTUs	taxonomy	Active1	Active2	Active3	Active4	Active5	Active6	Active7	Active8	Active9	Active10	Total1	Total2	Total3	Total4	Total5	Total6	Total7	Total8	Total9	Total10
Otu0002	k__Fungi;;;;;	4319	166	9025	12	528	1531	204	454	238	2079	2150	170	4950	130	1059	1637	150	491	363	934
Otu0001	k__Fungi;p__Ascomycota;c__Sordariomycetes;o__Hypocreales;f__Nectriaceae;g__Fusarium	60	3752	0	1079	5326	321	369	497	1665	1234	84	3258	158	518	1181	291	1275	1184	475	505
Otu0003	k__Fungi;p__Ascomycota;c__Dothideomycetes;o__Capnodiales;f__Cladosporiaceae;g__Cladosporium	1035	680	0	903	36	1105	922	831	474	649	2722	1109	150	1149	302	863	583	1475	1419	560
Otu0004	k__Fungi;p__Ascomycota;c__Sordariomycetes;o__Hypocreales;f__Nectriaceae;	83	475	0	739	157	238	1983	0	160	485	144	272	156	777	605	444	289	199	282	750
Otu0006	k__Fungi;p__Ascomycota;c__Sordariomycetes;o__Glomerellales;f__Plectosphaerellaceae;g__Plectosphaerella	435	91	0	899	0	303	0	417	143	598	499	179	66	795	406	432	84	137	699	282
Otu0007	k__Fungi;p__Ascomycota;c__Sordariomycetes;o__Glomerellales;f__Plectosphaerellaceae;g__Gibellulopsis	30	0	0	0	0	232	53	43	283	619	327	60	363	994	617	423	105	94	380	1611
Otu0005	k__Fungi;p__Ascomycota;c__Dothideomycetes;o__Pleosporales;f__Phaeosphaeriaceae;g__Paraphoma	431	413	0	0	275	224	218	1431	0	141	232	569	68	271	136	269	171	530	525	195
Otu0008	k__Fungi;p__Ascomycota;c__Sordariomycetes;o__Hypocreales;f__Nectriaceae;g__Fusarium	443	304	266	0	230	454	1043	20	0	15	336	204	330	162	303	432	169	421	153	124
Otu0009	k__Fungi;p__Ascomycota;c__Sordariomycetes;o__Hypocreales;;	0	0	0	4337	0	0	0	0	0	0	0	0	0	61	0	0	0	0	0	0
Otu0011	k__Fungi;p__Ascomycota;c__Eurotiomycetes;o__Eurotiales;f__Aspergillaceae;g__Penicillium	0	119	0	0	0	202	176	0	0	0	14	190	91	160	440	338	1104	188	29	248
Otu0012	k__Fungi;p__Ascomycota;c__Sordariomycetes;o__Hypocreales;f__Nectriaceae;g__Gibberella	232	255	0	0	248	358	0	0	77	139	132	107	21	62	204	194	64	120	239	206
Otu0013	k__Fungi;p__Ascomycota;c__Sordariomycetes;o__Hypocreales;f__Nectriaceae;g__Fusarium	36	12	0	0	25	171	152	0	938	0	87	87	335	131	88	126	58	100	157	45
Otu0014	k__Fungi;p__Ascomycota;c__Dothideomycetes;o__Pleosporales;f__Leptosphaeriaceae;g__Plenodomus	0	328	0	0	0	218	16	0	289	29	9	64	31	42	91	205	105	92	159	447
Otu0010	k__Fungi;p__Mortierellomycota;;;;	0	0	0	0	0	0	0	2043	12	0	1	0	0	1	0	0	0	17	4	0
Otu0022	k__Fungi;p__Ascomycota;c__Leotiomycetes;o__Helotiales;;	0	0	0	0	0	304	79	0	286	0	21	4	7	96	59	80	33	84	757	34
Otu0016	k__Fungi;p__Ascomycota;c__Dothideomycetes;o__Pleosporales;f__Periconiaceae;g__Periconia	295	0	0	0	0	40	0	0	939	0	28	66	149	49	69	36	47	30	28	37
Otu0019	k__Fungi;p__Ascomycota;c__Dothideomycetes;o__Pleosporales;f__Didymellaceae;g__Didymella	0	0	0	0	0	117	0	0	0	0	97	109	31	42	232	69	279	311	201	118
Otu0015	k__Fungi;p__Ascomycota;c__Sordariomycetes;o__Hypocreales;f__Nectriaceae;g__Ilyonectria	0	397	0	0	0	96	1	0	0	223	18	104	32	74	98	127	10	111	61	40
Otu0024	k__Fungi;p__Ascomycota;c__Dothideomycetes;o__Pleosporales;f__Didymellaceae;g__Boeremia	223	113	0	0	0	0	0	0	0	0	174	113	30	105	22	14	130	164	225	34
Otu0020	k__Fungi;p__Ascomycota;c__Sordariomycetes;o__Sordariales;f__Chaetomiaceae;g__Chaetomium	0	215	0	0	0	0	0	0	0	0	38	61	286	73	43	61	86	116	194	166
Otu0018	k__Fungi;p__Ascomycota;c__Sordariomycetes;o__Hypocreales;f__Bionectriaceae;g__Clonostachys	41	0	0	0	85	15	0	0	0	118	49	23	58	73	356	44	30	304	88	19
Otu0035	k__Fungi;p__Ascomycota;c__Dothideomycetes;o__Pleosporales;f__Thyridariaceae;g__Roussoella	0	0	0	0	0	101	391	34	331	0	5	3	6	29	52	114	72	49	16	35
Otu0040	k__Fungi;p__Ascomycota;c__Sordariomycetes;o__Chaetosphaeriales;f__Chaetosphaeriaceae;	0	0	0	0	0	0	83	0	0	0	5	0	0	1	4	2	1098	0	2	2
Otu0027	k__Fungi;p__Ascomycota;c__Dothideomycetes;o__Pleosporales;f__Cucurbitariaceae;g__Pyrenochaeta	0	31	0	0	0	163	0	0	246	43	45	228	10	53	11	107	44	43	55	110
Otu0023	k__Fungi;p__Ascomycota;;;;	0	0	0	1167	0	0	0	0	0	0	0	0	0	1	0	0	0	0	0	0
Otu0025	k__Fungi;p__Ascomycota;c__Dothideomycetes;o__Pleosporales;f__Pleosporaceae;g__Alternaria	0	0	0	0	0	16	174	420	0	0	39	16	6	12	12	9	153	192	75	2
Otu0026	k__Fungi;p__Ascomycota;c__Sordariomycetes;o__Hypocreales;f__Hypocreales_fam_Incertae_sedis;g__Acremonium	0	334	0	0	0	314	0	0	139	0	20	33	0	13	30	98	5	3	122	13
Otu0028	k__Fungi;p__Ascomycota;c__Dothideomycetes;o__Pleosporales;f__Phaeosphaeriaceae;	0	70	0	0	81	26	0	0	170	0	8	47	40	67	249	124	22	38	78	103
Otu0029	k__Fungi;p__Ascomycota;c__Dothideomycetes;o__Pleosporales;;	0	0	0	0	309	199	0	0	0	0	1	13	44	30	62	113	33	44	51	116
Otu0021	k__Fungi;p__Mortierellomycota;c__Mortierellomycetes;o__Mortierellales;f__Mortierellaceae;g__Mortierella	0	0	0	0	0	5	0	609	351	0	0	0	0	1	4	1	2	8	1	0
Otu0017	k__Fungi;p__Basidiomycota;c__Agaricomycetes;o__Sebacinales;;	1	0	0	0	0	30	1	833	9	0	7	0	12	2	5	10	4	38	19	0
Otu0034	k__Fungi;p__Mortierellomycota;c__Mortierellomycetes;o__Mortierellales;f__Mortierellaceae;g__Mortierella	2	55	0	0	0	16	380	252	0	117	1	2	1	22	11	10	7	8	15	10
Otu0030	k__Fungi;p__Ascomycota;c__Sordariomycetes;o__Hypocreales;f__Nectriaceae;	0	0	0	0	0	99	0	0	0	523	15	12	46	17	41	41	21	38	14	29
Otu0038	k__Fungi;p__Ascomycota;c__Dothideomycetes;o__Pleosporales;f__Didymellaceae;	1	0	0	0	0	136	0	0	16	0	23	59	12	6	114	149	39	4	70	164
Otu0031	k__Fungi;p__Ascomycota;c__Leotiomycetes;o__Helotiales;f__Helotiaceae;g__Tetracladium	0	189	0	0	279	2	0	0	0	0	25	22	74	43	24	32	17	18	35	32
Otu0036	k__Fungi;p__Ascomycota;c__Dothideomycetes;o__Pleosporales;f__Lophiostomataceae;g__Trichometasphaeria	98	0	0	0	0	93	0	2	0	112	21	14	14	48	28	84	8	54	25	144
Otu0033	k__Fungi;p__Chytridiomycota;c__Rhizophlyctidomycetes;o__Rhizophlyctidales;f__Rhizophlyctidaceae;g__Rhizophlyctis	4	0	0	0	337	61	0	0	0	339	0	0	0	0	2	1	0	0	0	0
Otu0052	k__Fungi;p__Basidiomycota;c__Agaricomycetes;o__Agaricales;f__Agaricaceae;g__Coprinus	0	0	0	0	0	0	740	0	0	0	0	0	0	0	0	0	4	0	0	0
Otu0047	k__Fungi;p__Ascomycota;c__Sordariomycetes;o__Hypocreales;;	1	0	0	0	0	8	0	0	567	0	0	0	0	1	0	1	0	82	41	5
Otu0032	k__Fungi;p__Ascomycota;c__Leotiomycetes;o__Helotiales;f__Helotiaceae;g__Articulospora	0	0	0	0	0	43	0	515	0	0	50	28	1	5	0	0	3	3	4	0
Otu0043	k__Fungi;p__Ascomycota;c__Dothideomycetes;o__Pleosporales;f__Phaeosphaeriaceae;g__Chaetosphaeronema	359	88	0	0	0	33	0	0	0	0	43	14	0	2	21	8	3	22	17	16
Otu0045	k__Fungi;p__Ascomycota;c__Dothideomycetes;o__Pleosporales;f__Cucurbitariaceae;g__Pyrenochaetopsis	0	0	0	0	0	0	0	0	0	0	27	22	7	152	80	33	30	74	97	40
Otu0042	k__Fungi;p__Ascomycota;;;;	0	29	0	0	170	75	172	0	0	0	1	23	33	7	6	29	1	2	7	4
Otu0037	k__Fungi;p__Ascomycota;c__Leotiomycetes;o__Helotiales;f__Helotiales_fam_Incertae_sedis;g__Leohumicola	0	0	0	0	0	0	0	234	0	219	0	2	0	0	3	22	3	20	1	40
Otu0041	k__Fungi;p__Ascomycota;c__Sordariomycetes;o__Hypocreales;f__Nectriaceae;g__Fusarium	1	0	0	0	405	8	0	0	0	0	1	2	9	0	65	23	0	6	14	6
Otu0064	k__Fungi;p__Basidiomycota;c__Agaricomycetes;o__Agaricales;f__Strophariaceae;g__Stropharia	0	0	0	0	0	0	213	0	0	0	0	1	0	0	0	0	307	0	0	0
Otu0046	k__Fungi;p__Ascomycota;c__Sordariomycetes;o__Sordariales;f__Lasiosphaeriaceae;g__Schizothecium	0	0	0	0	0	54	0	0	0	0	3	2	0	222	72	17	52	41	53	3
Otu0039	k__Fungi;p__Mortierellomycota;c__Mortierellomycetes;o__Mortierellales;f__Mortierellaceae;g__Mortierella	0	180	0	0	45	4	85	59	0	104	0	0	4	1	2	4	3	0	0	6
Otu0063	k__Fungi;p__Ascomycota;c__Sordariomycetes;o__Hypocreales;f__Stachybotryaceae;g__Myrothecium	0	0	0	0	0	63	0	0	0	0	1	1	0	8	0	144	252	0	9	0
Otu0053	k__Fungi;p__Ascomycota;c__Leotiomycetes;o__Helotiales;f__Helotiaceae;g__Tetracladium	1	0	0	0	0	4	0	0	0	13	1	104	0	0	31	42	30	88	48	106
Otu0044	k__Fungi;p__Ascomycota;c__Eurotiomycetes;o__Eurotiales;f__Aspergillaceae;g__Penicillium	0	2	0	0	0	0	0	0	0	0	3	149	137	117	1	1	43	1	4	5
Otu0054	k__Fungi;p__Ascomycota;c__Sordariomycetes;o__Glomerellales;f__Plectosphaerellaceae;g__Plectosphaerella	0	0	0	0	0	0	0	0	95	0	30	51	5	19	49	30	22	25	64	55
Otu0048	k__Fungi;p__Ascomycota;c__Dothideomycetes;o__Pleosporales;;	0	242	0	0	0	0	0	0	111	0	12	0	0	11	2	5	4	7	11	2
Otu0062	k__Fungi;p__Ascomycota;c__Dothideomycetes;o__Pleosporales;f__Pleosporaceae;g__Alternaria	169	0	0	0	0	64	0	0	0	0	10	7	0	17	2	11	10	63	33	9
Otu0068	k__Fungi;;;;;	5	0	201	156	0	0	4	4	0	0	0	0	1	3	0	0	0	0	0	0
Otu0055	k__Fungi;p__Ascomycota;c__Eurotiomycetes;o__Chaetothyriales;f__Cyphellophoraceae;g__Cyphellophora	0	0	0	0	0	8	0	0	0	171	11	2	4	19	14	21	8	49	25	34
Otu0072	k__Fungi;p__Ascomycota;c__Dothideomycetes;o__Pleosporales;;	0	0	0	0	0	0	0	0	359	0	0	0	0	0	0	0	0	2	1	2
Otu0051	k__Fungi;p__Ascomycota;c__Dothideomycetes;o__Pleosporales;f__Pleosporaceae;g__Stemphylium	0	153	0	0	0	16	0	0	0	0	20	12	3	37	16	14	36	26	27	2
Otu0056	k__Fungi;p__Mortierellomycota;c__Mortierellomycetes;o__Mortierellales;f__Mortierellaceae;g__Mortierella	0	0	0	0	14	10	0	82	167	0	4	0	6	29	11	6	1	18	10	3
Otu0091	k__Fungi;p__Ascomycota;c__Leotiomycetes;o__Helotiales;o__Helotiales_unclassified;	0	0	0	0	0	1	104	0	0	0	8	0	4	0	0	3	232	5	0	0
Otu0079	k__Fungi;p__Mortierellomycota;c__Mortierellomycetes;o__Mortierellales;f__Mortierellaceae;g__Mortierella	0	0	0	0	0	19	87	0	234	0	0	0	0	0	3	1	1	1	3	0
Otu0058	k__Fungi;p__Ascomycota;c__Sordariomycetes;o__Sordariales;f__Lasiosphaeriaceae;	0	0	0	0	0	0	0	0	0	0	4	3	29	218	7	0	3	3	73	8
Otu0060	k__Fungi;p__Ascomycota;c__Leotiomycetes;o__Helotiales;f__Helotiaceae;g__Tetracladium	0	0	0	0	0	43	0	0	0	0	8	9	40	72	38	54	7	23	37	16
Otu0065	k__Fungi;p__Ascomycota;c__Eurotiomycetes;o__Eurotiales;f__Aspergillaceae;g__Penicillium	0	0	0	0	0	103	0	0	77	0	0	2	2	3	30	18	38	27	26	14
Otu0087	k__Fungi;p__Ascomycota;c__Leotiomycetes;o__Helotiales;f__Helotiaceae;g__Glarea	0	0	0	0	0	0	44	0	0	0	7	0	0	8	0	0	221	4	28	17
Otu0067	k__Fungi;p__Basidiomycota;c__Tremellomycetes;o__Tremellales;f__Bulleribasidiaceae;g__Vishniacozyma	113	0	0	0	0	0	0	0	0	0	136	1	6	5	6	5	4	20	14	10
Otu0050	k__Fungi;;;;;	0	0	0	0	12	1	0	96	0	178	0	0	1	0	15	2	0	0	0	13
Otu0094	k__Fungi;p__Ascomycota;c__Leotiomycetes;o__Helotiales;f__Helotiaceae;g__Tetracladium	0	0	0	0	0	0	1	0	186	0	4	2	0	1	4	0	0	14	77	17
Otu0066	k__Fungi;p__Ascomycota;c__Leotiomycetes;o__Helotiales;f__Helotiaceae;g__Tetracladium	0	0	0	0	0	9	0	0	0	0	18	18	37	45	39	33	7	25	44	20
Otu0049	k__Fungi;p__Ascomycota;c__Sordariomycetes;o__Hypocreales;;	0	0	0	0	0	0	0	283	0	0	0	1	0	1	0	0	0	1	0	1
Otu0070	k__Fungi;p__Ascomycota;c__Sordariomycetes;o__Hypocreales;f__Stachybotryaceae;g__Stachybotrys	0	0	0	0	0	45	0	0	0	0	8	10	58	28	19	31	18	19	37	13
Otu0071	k__Fungi;p__Ascomycota;c__Eurotiomycetes;o__Eurotiales;f__Aspergillaceae;g__Penicillium	0	4	0	0	0	38	0	0	0	0	40	31	9	14	7	33	82	2	2	14
Otu0097	k__Fungi;p__Ascomycota;c__Sordariomycetes;o__Sordariales;f__Lasiosphaeriaceae;	0	0	0	0	0	21	70	0	0	0	3	23	36	11	5	20	16	15	40	15
Otu0057	k__Fungi;p__Ascomycota;c__Sordariomycetes;o__Coniochaetales;f__Coniochaetaceae;g__Coniochaeta	0	203	0	0	0	0	0	0	0	0	3	5	8	4	7	15	9	14	4	2
Otu0077	k__Fungi;p__Ascomycota;c__Sordariomycetes;o__Hypocreales;f__Cordycipitaceae;g__Lecanicillium	0	0	0	0	0	0	129	0	9	121	0	1	0	2	0	1	1	3	2	0
Otu0098	k__Fungi;p__Chytridiomycota;c__Rhizophlyctidomycetes;o__Rhizophlyctidales;f__Rhizophlyctidaceae;g__Rhizophlyctis	0	0	0	0	0	0	0	0	253	0	0	0	0	0	0	0	0	0	0	0
Otu0074	k__Fungi;p__Ascomycota;c__Dothideomycetes;o__Pleosporales;f__Phaeosphaeriaceae;g__Chaetosphaeronema	0	0	0	0	0	102	0	0	0	0	36	11	1	0	1	9	27	53	6	5
Otu0059	k__Fungi;p__Ascomycota;c__Sordariomycetes;o__Sordariales;f__Lasiosphaeriaceae;g__Podospora	0	0	0	0	204	18	0	0	0	0	0	2	0	0	7	6	1	5	5	2
Otu0086	k__Fungi;p__Basidiomycota;c__Tremellomycetes;o__Tremellales;f__Bulleribasidiaceae;g__Vishniacozyma	117	0	0	0	0	0	0	0	0	0	73	9	3	4	2	13	0	14	10	2
Otu0121	k__Fungi;p__Ascomycota;c__Dothideomycetes;o__Pleosporales;;	0	0	0	0	0	0	201	0	0	0	14	0	0	0	1	4	27	0	0	0
Otu0084	k__Fungi;p__Ascomycota;c__Leotiomycetes;o__Helotiales;f__Helotiaceae;g__Scytalidium	56	23	0	0	0	15	0	0	0	0	75	4	0	9	21	8	0	10	18	7
Otu0122	k__Fungi;p__Ascomycota;c__Sordariomycetes;o__Glomerellales;f__Plectosphaerellaceae;g__Gibellulopsis	0	0	0	0	0	0	134	0	45	0	0	1	0	0	0	13	19	0	24	10
Otu0078	k__Fungi;p__Ascomycota;c__Sordariomycetes;o__Hypocreales;f__Nectriaceae;g__Fusarium	0	0	0	0	0	77	0	0	0	10	22	3	3	15	22	9	4	10	21	44
Otu0076	k__Fungi;p__Ascomycota;c__Dothideomycetes;o__Pleosporales;f__Didymosphaeriaceae;	0	0	0	0	0	0	0	0	0	0	40	4	10	119	2	6	4	31	11	9
Otu0080	k__Fungi;p__Ascomycota;c__Sordariomycetes;o__Sordariales;f__Chaetomiaceae;g__Trichocladium	0	0	0	0	0	0	0	0	78	0	6	8	30	13	30	21	12	20	6	11
Otu0106	k__Fungi;p__Ascomycota;c__Leotiomycetes;o__Helotiales;f__Dermateaceae;g__Calloria	0	0	0	0	0	3	0	0	0	0	13	22	8	11	10	33	0	110	18	6
Otu0069	k__Fungi;p__Ascomycota;c__Eurotiomycetes;o__Chaetothyriales;f__Cyphellophoraceae;g__Cyphellophora	0	0	0	0	0	7	0	0	0	169	2	3	0	2	2	5	7	11	1	23
Otu0085	k__Fungi;p__Ascomycota;c__Sordariomycetes;o__Xylariales;f__Amphisphaeriaceae;	0	0	0	0	0	37	0	0	1	0	7	11	13	27	47	36	10	10	11	22
Otu0108	k__Fungi;p__Ascomycota;c__Sordariomycetes;o__Hypocreales;;	0	0	0	0	0	0	0	0	177	0	3	3	7	4	6	9	2	6	3	5
Otu0090	k__Fungi;p__Ascomycota;c__Eurotiomycetes;o__Eurotiales;f__Aspergillaceae;g__Penicillium	0	0	0	0	0	0	0	0	0	85	0	2	0	30	0	20	44	17	0	25
Otu0112	k__Fungi;p__Mortierellomycota;c__Mortierellomycetes;o__Mortierellales;f__Mortierellaceae;g__Mortierella	0	0	0	0	0	10	167	0	0	0	0	2	2	3	16	1	6	5	9	2
Otu0099	k__Fungi;p__Ascomycota;c__Leotiomycetes;o__Helotiales;f__Helotiales_fam_Incertae_sedis;g__Cadophora	0	0	0	0	0	7	0	0	0	0	18	17	2	40	9	27	11	22	59	9
Otu0105	k__Fungi;p__Ascomycota;c__Leotiomycetes;o__Helotiales;f__Hyaloscyphaceae;g__Cistella	0	0	0	0	0	0	0	0	0	0	32	3	0	0	13	5	118	31	11	8
Otu0092	k__Fungi;p__Ascomycota;c__Sordariomycetes;o__Sordariales;f__Chaetomiaceae;	0	0	0	0	0	8	0	0	0	0	8	8	8	15	59	32	4	31	14	21
Otu0061	k__Fungi;p__Ascomycota;c__Sordariomycetes;;;	0	0	0	0	0	0	0	194	0	0	0	0	0	0	0	0	0	13	0	0
Otu0093	k__Fungi;p__Ascomycota;c__Dothideomycetes;o__Pleosporales;f__Sporormiaceae;g__Preussia	0	0	0	0	0	26	0	0	0	0	0	0	18	50	0	15	23	5	24	34
Otu0082	k__Fungi;p__Ascomycota;c__Sordariomycetes;o__Hypocreales;;	0	0	0	0	0	7	0	0	0	102	6	14	14	2	10	13	4	3	12	7
Otu0116	k__Fungi;p__Basidiomycota;c__Tremellomycetes;o__Tremellales;f__Bulleribasidiaceae;g__Vishniacozyma	152	0	0	0	0	0	0	0	0	0	10	2	0	1	3	6	3	3	13	1
Otu0130	k__Fungi;p__Ascomycota;c__Dothideomycetes;o__Pleosporales;f__Pleosporaceae;g__Stemphylium	86	0	0	0	0	0	0	0	0	0	0	0	1	2	4	0	0	99	0	0
Otu0096	k__Fungi;p__Ascomycota;c__Sordariomycetes;o__Sordariales;f__Lasiosphaeriaceae;g__Cladorrhinum	0	0	0	0	0	62	0	0	0	0	7	13	0	0	14	20	20	9	11	35
Otu0127	k__Fungi;p__Ascomycota;c__Dothideomycetes;o__Pleosporales;f__Lentitheciaceae;g__Darksidea	0	0	0	0	0	0	0	0	0	0	1	12	23	7	1	13	95	3	32	4
Otu0146	k__Fungi;p__Basidiomycota;c__Agaricomycetes;o__Cantharellales;f__Ceratobasidiaceae;g__Thanatephorus	0	0	0	0	0	0	189	0	0	0	0	0	0	0	0	0	1	0	0	0
Otu0081	k__Fungi;p__Ascomycota;c__Sordariomycetes;o__Hypocreales;f__Cordycipitaceae;g__Beauveria	0	37	0	0	0	0	0	0	0	0	5	136	0	0	0	2	0	0	0	9
Otu0114	k__Fungi;p__Ascomycota;c__Sordariomycetes;o__Glomerellales;f__Glomerellaceae;g__Colletotrichum	0	0	0	0	0	0	82	0	0	0	37	4	2	24	0	0	18	0	18	2
Otu0083	k__Fungi;p__Ascomycota;c__Dothideomycetes;o__Pleosporales;f__Sporormiaceae;g__Preussia	0	0	0	0	98	0	0	0	0	0	0	1	0	1	58	6	0	0	5	17
Otu0104	k__Fungi;p__Ascomycota;c__Leotiomycetes;o__Helotiales;f__Helotiaceae;g__Tetracladium	38	0	0	0	0	0	0	0	0	0	13	0	51	37	0	0	0	43	0	2
Otu0107	k__Fungi;p__Ascomycota;c__Sordariomycetes;o__Sordariales;f__Lasiosphaeriaceae;	0	0	0	0	0	0	0	0	0	0	1	10	42	35	22	33	15	13	0	2
Otu0109	k__Fungi;p__Ascomycota;c__Dothideomycetes;o__Pleosporales;f__Torulaceae;g__Dendryphion	0	0	0	0	0	15	0	0	0	0	4	6	29	23	14	39	14	12	6	11
Otu0128	k__Fungi;p__Basidiomycota;c__Agaricomycetes;o__Trechisporales;;	0	0	0	0	0	40	0	0	0	0	3	2	0	1	9	54	32	3	20	9
Otu0075	k__Fungi;p__Ascomycota;c__Sordariomycetes;o__Hypocreales;f__Stachybotryaceae;	0	0	0	0	168	0	0	0	0	0	0	0	0	0	0	1	0	0	0	2
Otu0089	k__Fungi;p__Ascomycota;c__Sordariomycetes;o__Glomerellales;f__Plectosphaerellaceae;g__Lectera	0	0	0	0	0	0	0	0	0	136	4	0	0	0	3	0	0	6	3	19
Otu0088	k__Fungi;p__Ascomycota;c__Sordariomycetes;o__Hypocreales;f__Nectriaceae;g__Fusarium	0	0	0	0	0	0	0	71	0	0	5	3	7	17	11	11	3	17	9	15
Otu0073	k__Fungi;p__Ascomycota;c__Sordariomycetes;o__Sordariales;f__Lasiosphaeriaceae;	0	0	0	0	0	0	0	0	0	0	0	0	0	0	161	0	0	6	1	0
Otu0110	k__Fungi;p__Basidiomycota;c__Tremellomycetes;o__Filobasidiales;f__Piskurozymaceae;g__Solicoccozyma	0	0	0	0	0	47	0	0	0	0	12	5	12	22	19	9	7	11	10	13
Otu0153	k__Fungi;p__Mortierellomycota;c__Mortierellomycetes;o__Mortierellales;f__Mortierellaceae;g__Mortierella	0	13	0	0	0	0	145	0	0	0	0	0	0	1	0	1	1	0	5	0
Otu0101	k__Fungi;;;;;	0	0	0	49	40	0	14	0	0	61	0	0	0	0	0	0	0	0	0	0
Otu0126	k__Fungi;p__Ascomycota;c__Dothideomycetes;o__Pleosporales;;	0	0	0	0	0	0	0	0	0	0	9	11	3	27	7	11	13	51	6	21
Otu0138	k__Fungi;p__Basidiomycota;c__Agaricomycetes;o__Auriculariales;;	0	0	0	0	0	0	0	0	126	0	0	0	0	0	0	0	0	13	8	0
Otu0123	k__Fungi;p__Ascomycota;c__Eurotiomycetes;o__Eurotiales;f__Aspergillaceae;g__Penicillium	0	0	0	0	0	1	0	0	0	0	1	52	9	15	3	10	43	9	1	2
Otu0131	k__Fungi;p__Ascomycota;c__Sordariomycetes;o__Hypocreales;f__Hypocreales_fam_Incertae_sedis;g__Acremonium	48	0	0	0	0	0	0	0	0	0	42	2	1	2	11	4	3	9	17	6
Otu0124	k__Fungi;p__Ascomycota;c__Sordariomycetes;o__Hypocreales;f__Nectriaceae;	9	2	0	0	7	17	2	0	0	0	8	16	3	2	16	11	1	14	27	9
Otu0160	k__Fungi;p__Ascomycota;c__Sordariomycetes;o__Sordariales;f__Lasiosphaeriaceae;g__Podospora	0	0	0	0	0	0	0	0	0	0	0	7	0	0	13	34	30	11	29	20
Otu0102	k__Fungi;p__Ascomycota;c__Sordariomycetes;o__Hypocreales;f__Nectriaceae;g__Fusarium	1	7	0	1	15	1	4	0	1	0	1	37	2	1	26	1	1	7	4	32
Otu0103	k__Fungi;p__Basidiomycota;c__Agaricomycetes;o__Sebacinales;f__Serendipitaceae;g__Serendipita	0	0	0	0	0	0	0	0	0	128	0	0	0	0	0	0	0	0	3	6
Otu0118	k__Fungi;p__Ascomycota;c__Sordariomycetes;o__Sordariales;f__Chaetomiaceae;g__Chaetomium	0	0	0	0	0	0	0	0	0	0	1	4	45	83	0	0	1	0	0	0
Otu0100	k__Fungi;p__Ascomycota;c__Dothideomycetes;o__Pleosporales;f__Leptosphaeriaceae;g__Leptosphaeria	0	51	0	0	0	0	0	0	0	0	0	79	0	0	3	0	0	0	0	0
Otu0152	k__Fungi;p__Ascomycota;c__Eurotiomycetes;o__Eurotiales;f__Aspergillaceae;g__Penicillium	0	0	0	0	0	29	0	0	0	0	1	5	0	14	0	33	21	23	7	0
Otu0113	k__Fungi;p__Ascomycota;c__Eurotiomycetes;o__Chaetothyriales;f__Herpotrichiellaceae;g__Exophiala	0	0	0	0	0	4	0	0	0	0	8	14	21	36	13	2	16	3	1	14
Otu0115	k__Fungi;p__Ascomycota;c__Dothideomycetes;o__Pleosporales;f__Pleosporaceae;g__Edenia	0	0	0	0	0	0	0	0	0	0	11	8	74	8	13	5	8	5	0	0
Otu0119	k__Fungi;p__Ascomycota;c__Dothideomycetes;o__Pleosporales;f__Leptosphaeriaceae;g__Plenodomus	0	0	0	0	0	2	0	0	0	0	3	2	51	38	0	14	5	5	0	11
Otu0134	k__Fungi;p__Ascomycota;c__Sordariomycetes;o__Sordariales;;	0	0	0	0	0	70	0	0	0	0	0	6	0	0	0	49	4	0	0	2
Otu0111	k__Fungi;p__Ascomycota;c__Sordariomycetes;o__Hypocreales;f__Nectriaceae;g__Cylindrocarpon	0	24	0	0	0	14	0	0	0	28	2	6	2	0	12	14	2	1	14	11
Otu0132	k__Fungi;p__Ascomycota;c__Sordariomycetes;o__Glomerellales;f__Plectosphaerellaceae;g__Plectosphaerella	1	0	0	0	0	10	0	0	1	10	13	3	1	17	12	17	5	4	5	30
Otu0143	k__Fungi;p__Ascomycota;c__Sordariomycetes;o__Hypocreales;f__Hypocreaceae;g__Trichoderma	0	0	0	0	0	7	0	0	0	0	1	7	5	12	10	21	43	8	8	2
Otu0117	k__Fungi;;;;;	0	0	0	0	0	0	0	0	0	117	0	0	3	0	1	1	0	1	0	0
Otu0151	k__Fungi;p__Ascomycota;c__Sordariomycetes;o__Magnaporthales;f__Magnaporthaceae;g__Slopeiomyces	0	0	0	0	0	0	0	0	0	0	15	0	0	3	8	26	9	19	6	37
Otu0139	k__Fungi;p__Ascomycota;c__Leotiomycetes;o__Helotiales;f__Helotiaceae;g__Articulospora	0	0	0	0	0	15	0	0	0	0	0	38	2	0	0	0	3	62	1	0
Otu0095	k__Fungi;p__Basidiomycota;c__Agaricomycetes;o__Corticiales;f__Corticiaceae;g__Laetisaria	0	119	0	0	0	0	0	0	0	0	0	1	0	0	0	0	0	0	0	0
Otu0133	k__Fungi;p__Ascomycota;c__Dothideomycetes;o__Pleosporales;f__Periconiaceae;g__Periconia	75	0	0	0	0	0	0	0	0	0	0	4	1	4	10	2	9	8	4	3
Otu0137	k__Fungi;p__Ascomycota;c__Sordariomycetes;o__Hypocreales;f__Hypocreales_fam_Incertae_sedis;g__Acremonium	0	0	0	0	0	58	0	0	0	0	5	1	2	6	11	5	4	12	7	7
Otu0141	k__Fungi;p__Ascomycota;c__Sordariomycetes;o__Hypocreales;f__Hypocreales_fam_Incertae_sedis;g__Sarocladium	0	0	0	0	0	0	0	0	0	0	38	6	1	7	11	10	7	23	11	0
Otu0129	k__Fungi;p__Ascomycota;c__Sordariomycetes;o__Hypocreales;f__Hypocreaceae;g__Trichoderma	0	0	0	0	0	75	0	0	0	0	3	3	3	10	6	3	0	5	5	0
Otu0147	k__Fungi;p__Basidiomycota;c__Agaricomycetes;;;	0	0	0	0	0	88	0	0	0	0	1	0	9	0	0	2	0	0	8	4
Otu0140	k__Fungi;p__Ascomycota;c__Eurotiomycetes;o__Eurotiales;f__Aspergillaceae;g__Penicillium	0	0	0	0	0	0	0	0	0	0	16	3	2	43	0	0	42	0	2	1
Otu0144	k__Fungi;p__Ascomycota;c__Sordariomycetes;;;	0	0	0	0	3	0	54	0	0	0	11	4	0	0	22	1	9	0	2	0
Otu0154	k__Fungi;p__Ascomycota;c__Dothideomycetes;o__Pleosporales;;	0	0	0	0	0	0	0	0	0	0	8	10	0	0	28	18	10	12	11	9
Otu0135	k__Fungi;p__Ascomycota;c__Sordariomycetes;o__Hypocreales;f__Nectriaceae;g__Gibberella	0	15	0	0	13	3	0	0	5	3	1	11	0	3	10	3	4	11	3	19
Otu0172	k__Fungi;p__Ascomycota;c__Leotiomycetes;o__Thelebolales;f__Pseudeurotiaceae;	0	0	0	0	0	0	0	0	58	0	2	2	7	10	1	3	2	4	12	2
Otu0142	k__Fungi;p__Ascomycota;c__Pezizomycetes;o__Pezizales;f__Ascobolaceae;g__Ascobolus	0	0	0	100	0	0	0	0	0	0	0	0	0	1	0	0	0	0	0	0
Otu0148	k__Fungi;p__Ascomycota;c__Dothideomycetes;o__Pleosporales;f__Phaeosphaeriaceae;g__Ophiosphaerella	0	0	0	0	0	0	0	0	0	0	10	7	13	14	8	10	4	8	11	16
Otu0125	k__Fungi;p__Ascomycota;c__Eurotiomycetes;o__Eurotiales;f__Aspergillaceae;g__Aspergillus	0	0	0	0	80	0	0	0	0	0	0	5	0	0	7	8	0	0	0	0
Otu0246	k__Fungi;p__Basidiomycota;c__Agaricomycetes;o__Trechisporales;f__Hydnodontaceae;g__Trechispora	0	0	0	0	0	0	0	0	0	0	0	0	0	2	0	0	0	3	94	1
Otu0188	k__Fungi;p__Ascomycota;c__Leotiomycetes;o__Helotiales;;	0	0	0	0	0	0	0	0	0	0	0	0	3	18	8	8	19	2	37	4
Otu0157	k__Fungi;p__Ascomycota;c__Sordariomycetes;o__Hypocreales;;	40	0	0	0	0	0	0	0	0	0	36	1	3	1	4	0	0	3	9	1
Otu0181	k__Fungi;p__Ascomycota;c__Leotiomycetes;o__Helotiales;f__Helotiaceae;g__Articulospora	90	0	0	0	0	0	0	0	0	0	8	0	0	0	0	0	0	0	0	0
Otu0136	k__Fungi;p__Ascomycota;c__Leotiomycetes;o__Helotiales;f__Rutstroemiaceae;	0	0	0	0	0	0	0	0	0	0	2	18	0	68	0	0	1	0	6	0
Otu0162	k__Fungi;p__Ascomycota;c__Sordariomycetes;o__Hypocreales;f__Nectriaceae;g__Fusarium	0	3	0	0	2	1	3	0	0	0	0	35	2	0	8	11	2	22	0	6
Otu0220	k__Fungi;p__Ascomycota;c__Leotiomycetes;o__Thelebolales;f__Pseudeurotiaceae;g__Geomyces	0	0	0	0	0	0	93	0	0	0	0	0	1	0	0	0	0	1	0	0
Otu0161	k__Fungi;p__Basidiomycota;;;;	0	0	0	0	5	0	33	0	0	53	0	0	0	0	3	0	0	0	0	0
Otu0183	k__Fungi;p__Basidiomycota;c__Agaricomycetes;o__Sebacinales;f__Serendipitaceae;	0	0	0	0	0	16	0	0	0	0	0	0	35	0	0	42	0	0	0	0
Otu0228	k__Fungi;p__Ascomycota;c__Orbiliomycetes;o__Orbiliales;f__Orbiliaceae;g__Dactylella	0	0	0	0	0	0	79	0	0	0	4	0	0	5	1	0	3	1	0	0
Otu0210	k__Fungi;p__Ascomycota;c__Sordariomycetes;o__Hypocreales;f__Nectriaceae;g__Gibberella	0	0	0	0	0	0	75	0	0	0	1	7	0	0	1	1	0	0	0	6
Otu0221	k__Fungi;p__Mortierellomycota;c__Mortierellomycetes;o__Mortierellales;f__Mortierellaceae;g__Mortierella	2	0	0	0	0	0	81	0	0	0	0	0	1	0	0	2	0	1	3	0
Otu0159	k__Fungi;p__Ascomycota;c__Dothideomycetes;o__Pleosporales;f__Pleosporaceae;g__Alternaria	0	0	0	0	0	5	0	0	0	0	0	0	1	2	20	15	8	9	9	19
Otu0164	k__Fungi;p__Ascomycota;c__Sordariomycetes;o__Glomerellales;f__Plectosphaerellaceae;g__Plectosphaerella	1	0	0	0	0	3	0	0	1	1	6	3	3	12	8	9	1	2	5	33
Otu0175	k__Fungi;p__Ascomycota;c__Sordariomycetes;o__Sordariales;f__Lasiosphaeriaceae;	0	0	0	0	0	8	0	0	0	0	2	6	20	6	7	15	5	0	6	13
Otu0167	k__Fungi;p__Ascomycota;c__Dothideomycetes;o__Pleosporales;;	0	0	0	0	0	15	0	0	0	0	9	19	3	7	5	4	1	8	11	5
Otu0156	k__Fungi;p__Ascomycota;c__Sordariomycetes;;;	0	0	0	0	0	0	0	0	0	0	18	6	36	26	0	0	0	0	0	0
Otu0171	k__Fungi;p__Ascomycota;c__Pezizomycetes;o__Pezizales;f__Pyronemataceae;g__Paurocotylis	0	0	0	0	0	33	0	0	0	0	13	1	0	0	16	19	0	0	0	4
Otu0174	k__Fungi;p__Ascomycota;c__Sordariomycetes;o__Hypocreales;f__Nectriaceae;g__Fusarium	0	0	0	0	0	2	10	0	4	0	0	8	11	15	9	5	1	2	5	14
Otu0168	k__Fungi;p__Ascomycota;c__Sordariomycetes;o__Hypocreales;f__Nectriaceae;g__Gibberella	4	1	0	0	1	12	0	0	0	0	7	13	1	2	12	14	1	2	6	8
Otu0182	k__Fungi;p__Ascomycota;c__Sordariomycetes;o__Hypocreales;f__Nectriaceae;g__Fusarium	0	0	0	0	0	0	0	0	0	0	1	4	8	3	11	11	5	27	3	11
Otu0120	k__Fungi;;;;;	0	0	0	0	82	0	0	0	0	0	0	0	0	0	1	0	0	0	0	0
Otu0165	k__Fungi;p__Ascomycota;c__Eurotiomycetes;o__Eurotiales;f__Aspergillaceae;g__Penicillium	0	1	0	0	0	0	0	0	0	0	0	34	11	16	0	0	16	1	1	2
Otu0166	k__Fungi;p__Ascomycota;c__Dothideomycetes;o__Pleosporales;f__Phaeosphaeriaceae;g__Chaetosphaeronema	0	0	0	0	0	0	0	0	0	23	1	0	0	0	0	0	0	1	0	57
Otu0237	k__Fungi;p__Basidiomycota;;;;	79	0	0	0	0	0	0	0	0	0	1	0	0	1	0	0	0	0	0	0
Otu0149	k__Fungi;p__Basidiomycota;c__Agaricomycetes;o__Cantharellales;;	0	0	0	0	69	0	0	0	0	0	0	3	0	2	3	0	0	1	2	0
Otu0155	k__Fungi;p__Ascomycota;c__Leotiomycetes;o__Helotiales;;	0	0	0	0	0	0	0	0	0	0	23	0	15	24	1	0	0	0	0	17
Otu0173	k__Fungi;p__Ascomycota;c__Sordariomycetes;o__Hypocreales;;	0	0	0	0	0	47	0	0	0	0	0	1	0	4	9	8	2	2	3	3
Otu0185	k__Fungi;p__Ascomycota;c__Sordariomycetes;o__Hypocreales;f__Stachybotryaceae;	0	0	0	0	0	13	0	0	0	0	5	1	0	26	1	18	7	0	3	4
Otu0163	k__Fungi;;;;;	0	0	0	72	0	0	0	0	0	0	0	1	0	2	0	0	0	2	0	0
Otu0176	k__Fungi;p__Ascomycota;c__Sordariomycetes;o__Sordariales;f__Chaetomiaceae;	0	0	0	0	0	0	0	0	0	0	2	2	12	12	8	3	5	12	17	4
Otu0206	k__Fungi;p__Ascomycota;c__Eurotiomycetes;o__Eurotiales;f__Aspergillaceae;g__Penicillium	0	0	0	0	0	4	0	0	0	0	0	17	0	2	5	6	34	1	0	6
Otu0207	k__Fungi;p__Ascomycota;c__Saccharomycetes;o__Saccharomycetales;f__Debaryomycetaceae;g__Schwanniomyces	66	0	0	0	0	0	0	0	0	0	9	0	0	0	0	0	0	0	0	0
Otu0240	k__Fungi;p__Basidiomycota;c__Agaricomycetes;o__Agaricales;f__Clavariaceae;g__Clavaria	0	0	0	0	0	8	16	0	0	0	0	1	0	0	2	1	10	20	15	1
Otu0229	k__Fungi;p__Ascomycota;c__Sordariomycetes;o__Microascales;;	0	0	0	0	0	31	0	0	0	0	1	0	0	0	0	25	2	1	8	5
Otu0187	k__Fungi;p__Ascomycota;c__Leotiomycetes;o__Helotiales;;	0	0	0	0	0	0	0	0	0	0	62	0	0	0	4	0	1	1	2	1
Otu0145	k__Fungi;p__Basidiomycota;c__Agaricomycetes;o__Agaricales;f__Tricholomataceae;g__Calyptella	0	0	0	0	41	1	0	0	0	0	0	0	0	10	16	0	0	1	0	0
Otu0158	k__Fungi;p__Ascomycota;;;;	0	0	0	0	0	0	0	0	0	65	0	0	0	0	0	0	0	0	0	3
Otu0266	k__Fungi;p__Ascomycota;c__Dothideomycetes;o__Pleosporales;;	0	0	0	0	0	0	0	0	0	0	0	4	0	0	2	3	0	28	26	4
Otu0179	k__Fungi;p__Ascomycota;c__Sordariomycetes;o__Hypocreales;f__Stachybotryaceae;g__Stachybotrys	0	0	0	0	0	0	0	0	0	0	38	0	0	12	1	1	1	5	7	0
Otu0193	k__Fungi;p__Ascomycota;c__Sordariomycetes;o__Hypocreales;f__Nectriaceae;g__Fusarium	1	0	0	0	1	1	6	0	4	0	3	10	6	8	7	2	1	4	7	4
Otu0192	k__Fungi;;;;;	0	0	0	0	0	0	0	0	0	33	0	3	5	7	4	1	0	1	1	10
Otu0222	k__Fungi;p__Ascomycota;c__Dothideomycetes;;;	0	0	0	0	0	0	0	0	0	0	6	9	0	3	8	17	16	6	0	0
Otu0184	k__Fungi;p__Ascomycota;c__Sordariomycetes;o__Sordariales;f__Lasiosphaeriaceae;g__Cercophora	0	0	0	0	0	0	0	0	0	0	16	2	33	0	1	6	6	0	0	0
Otu0191	k__Fungi;p__Ascomycota;c__Leotiomycetes;o__Erysiphales;f__Erysiphaceae;g__Neoerysiphe	0	0	0	0	0	64	0	0	0	0	0	0	0	0	0	0	0	0	0	0
Otu0230	k__Fungi;p__Ascomycota;c__Sordariomycetes;o__Hypocreales;f__Nectriaceae;g__Fusarium	0	0	0	0	0	4	0	0	0	0	1	21	0	1	4	4	8	11	1	9
Otu0213	k__Fungi;p__Ascomycota;c__Dothideomycetes;o__Pleosporales;f__Didymosphaeriaceae;g__Paraphaeosphaeria	0	0	0	0	0	0	0	0	0	0	6	0	16	3	0	2	0	3	5	28
Otu0245	k__Fungi;p__Ascomycota;c__Sordariomycetes;o__Sordariales;;	0	0	0	0	0	14	0	0	0	0	0	4	5	0	1	17	10	1	6	5
Otu0169	k__Fungi;p__Ascomycota;;;;	0	61	0	0	0	0	0	0	0	0	0	0	0	0	0	0	0	0	0	0
Otu0214	k__Fungi;p__Ascomycota;c__Sordariomycetes;o__Hypocreales;f__Nectriaceae;g__Nectria	0	0	0	0	0	0	0	0	0	0	3	7	13	4	8	4	8	6	2	6
Otu0201	k__Fungi;p__Ascomycota;c__Sordariomycetes;o__Hypocreales;f__Nectriaceae;g__Fusarium	0	5	0	1	1	0	5	0	0	3	1	9	1	8	6	1	7	2	2	8
Otu0260	k__Fungi;p__Ascomycota;;;;	0	0	0	0	0	13	0	0	0	0	0	0	0	0	0	31	1	13	2	0
Otu0211	k__Fungi;p__Ascomycota;c__Dothideomycetes;o__Pleosporales;;	0	0	0	0	0	22	0	0	0	0	0	0	0	0	0	4	0	16	2	15
Otu0216	k__Fungi;p__Ascomycota;c__Sordariomycetes;o__Glomerellales;f__Plectosphaerellaceae;	0	0	0	0	0	3	0	0	0	1	4	3	1	20	4	3	1	1	5	13
Otu0223	k__Fungi;p__Ascomycota;c__Leotiomycetes;o__Helotiales;f__Helotiaceae;g__Tetracladium	0	0	0	0	0	0	0	0	0	0	30	0	0	0	0	0	0	1	0	28
Otu0150	k__Fungi;p__Ascomycota;c__Dothideomycetes;o__Pleosporales;f__Phaeosphaeriaceae;g__Phaeosphaeria	0	0	0	0	0	0	0	51	0	0	2	0	0	0	0	1	1	1	1	0
Otu0170	k__Fungi;p__Ascomycota;c__Dothideomycetes;o__Pleosporales;f__Phaeosphaeriaceae;	0	0	0	0	0	0	0	0	0	0	1	0	0	0	44	0	0	7	5	0
Otu0177	k__Fungi;p__Ascomycota;c__Sordariomycetes;o__Sordariales;f__Lasiosphaeriaceae;g__Cladorrhinum	0	0	0	0	0	0	0	0	0	0	0	0	0	0	57	0	0	0	0	0
Otu0186	k__Fungi;p__Basidiomycota;c__Agaricomycetes;o__Sebacinales;;	0	0	0	0	0	0	0	0	0	0	0	0	1	0	25	0	0	7	1	23
Otu0195	k__Fungi;p__Ascomycota;c__Dothideomycetes;o__Pleosporales;f__Torulaceae;g__Torula	0	0	0	0	0	0	0	0	0	0	3	10	0	3	13	2	10	10	2	4
Otu0225	k__Fungi;p__Basidiomycota;c__Agaricomycetes;o__Trechisporales;f__Hydnodontaceae;g__Trechispora	0	0	0	0	0	0	0	0	0	0	12	2	0	29	0	0	0	3	0	11
Otu0253	k__Fungi;p__Ascomycota;c__Leotiomycetes;o__Helotiales;f__Hyaloscyphaceae;g__Cistella	0	0	0	0	0	0	0	0	0	0	0	0	0	3	2	9	16	3	19	5
Otu0190	k__Fungi;p__Ascomycota;c__Sordariomycetes;o__Microascales;;	0	0	0	0	0	4	0	0	0	0	0	8	2	6	16	9	0	0	1	10
Otu0197	k__Fungi;p__Basidiomycota;c__Agaricomycetes;o__Auriculariales;;	0	0	0	0	0	0	0	0	0	0	0	0	0	56	0	0	0	0	0	0
Otu0204	k__Fungi;p__Ascomycota;c__Eurotiomycetes;o__Chaetothyriales;f__Herpotrichiellaceae;g__Phialophora	0	0	0	0	0	0	0	0	0	0	1	13	2	9	13	7	1	2	3	5
Otu0178	k__Fungi;p__Ascomycota;c__Leotiomycetes;o__Helotiales;f__Hyaloscyphaceae;g__Trichopezizella	0	0	0	0	0	7	0	0	0	0	6	0	0	4	14	0	0	0	0	24
Otu0203	k__Fungi;p__Ascomycota;c__Sordariomycetes;o__Hypocreales;f__Hypocreales_fam_Incertae_sedis;g__Acremonium	0	0	0	0	0	0	0	0	0	0	15	24	2	1	2	3	0	0	8	0
Otu0209	k__Fungi;p__Basidiomycota;;;;	0	0	17	0	0	0	0	0	0	0	0	0	34	1	0	0	0	0	0	3
Otu0215	k__Fungi;p__Ascomycota;c__Sordariomycetes;o__Sordariales;f__Lasiosphaeriaceae;g__Podospora	0	0	0	0	0	0	0	0	0	0	4	1	7	40	0	1	0	0	0	2
Otu0271	k__Fungi;p__Ascomycota;c__Eurotiomycetes;o__Chaetothyriales;f__Cyphellophoraceae;g__Cyphellophora	0	0	0	0	0	0	0	0	51	0	0	0	0	0	0	0	0	2	2	0
Otu0233	k__Fungi;p__Ascomycota;c__Orbiliomycetes;o__Orbiliales;f__Orbiliaceae;g__Dactylella	16	0	0	0	0	0	0	0	0	0	2	2	0	8	0	2	0	4	18	2
Otu0200	k__Fungi;p__Ascomycota;c__Sordariomycetes;o__Hypocreales;f__Nectriaceae;	0	6	0	0	5	0	3	0	0	0	1	15	0	1	1	3	4	8	3	3
Otu0232	k__Fungi;p__Ascomycota;c__Sordariomycetes;o__Microascales;;	0	0	0	0	0	0	0	0	0	0	2	2	13	4	12	5	0	13	2	0
Otu0296	k__Fungi;p__Basidiomycota;c__Agaricomycetes;o__Agaricales;f__Agaricaceae;g__Leucoagaricus	0	0	0	0	0	0	46	0	0	0	0	0	0	0	0	0	7	0	0	0
Otu0189	k__Fungi;p__Ascomycota;c__Sordariomycetes;o__Hypocreales;f__Nectriaceae;g__Fusarium	0	0	0	0	0	0	0	0	0	0	4	3	3	37	0	2	0	2	0	1
Otu0208	k__Fungi;p__Basidiomycota;c__Agaricomycetes;o__Trechisporales;;	0	0	0	0	0	0	0	0	0	0	20	1	6	16	0	9	0	0	0	0
Otu0227	k__Fungi;p__Ascomycota;c__Sordariomycetes;o__Sordariales;f__Lasiosphaeriaceae;	0	0	0	0	0	15	0	0	0	0	1	1	3	0	3	2	2	19	3	3
Otu0241	k__Fungi;p__Ascomycota;c__Sordariomycetes;o__Glomerellales;f__Plectosphaerellaceae;g__Gibellulopsis	3	0	0	0	0	0	0	1	1	0	5	2	0	12	6	4	0	0	7	11
Otu0196	k__Fungi;p__Ascomycota;c__Sordariomycetes;o__Xylariales;f__Microdochiaceae;g__Microdochium	0	0	0	0	0	0	0	0	0	0	1	0	10	38	0	0	0	0	0	2
Otu0199	k__Fungi;p__Ascomycota;c__Sordariomycetes;o__Hypocreales;f__Hypocreales_fam_Incertae_sedis;g__Sarocladium	0	0	0	0	0	0	0	0	0	0	0	5	40	0	0	3	0	0	1	2
Otu0205	k__Fungi;p__Ascomycota;c__Sordariomycetes;o__Xylariales;f__Xylariaceae;	0	15	0	0	0	0	0	0	0	0	0	34	0	0	0	1	0	0	0	0
Otu0224	k__Fungi;p__Ascomycota;c__Dothideomycetes;o__Pleosporales;;	0	0	0	0	0	42	0	0	0	0	0	0	0	0	6	2	0	0	0	0
Otu0238	k__Fungi;p__Ascomycota;c__Sordariomycetes;o__Myrmecridiales;f__Myrmecridiaceae;g__Myrmecridium	0	0	0	0	0	0	0	0	0	0	2	7	5	1	0	5	0	1	4	25
Otu0242	k__Fungi;p__Ascomycota;c__Eurotiomycetes;o__Onygenales;f__Onygenales_fam_Incertae_sedis;g__Chrysosporium	0	0	0	0	0	0	0	0	0	0	0	0	8	5	7	9	5	1	13	2
Otu0180	k__Fungi;;;;;	0	0	0	0	43	0	0	0	0	0	0	1	0	0	2	2	1	0	0	0
Otu0212	k__Fungi;;;;;	0	0	0	0	0	0	0	0	0	49	0	0	0	0	0	0	0	0	0	0
Otu0248	k__Fungi;p__Basidiomycota;c__Agaricomycetes;o__Cantharellales;f__Cantharellales_fam_Incertae_sedis;g__Minimedusa	0	0	0	0	0	17	0	0	0	0	0	0	0	2	3	0	12	5	10	0
Otu0198	k__Fungi;p__Ascomycota;c__Leotiomycetes;o__Helotiales;f__Helotiaceae;	0	0	0	0	0	0	0	0	0	0	0	1	23	2	22	0	0	0	0	0
Otu0243	k__Fungi;p__Ascomycota;c__Sordariomycetes;o__Sordariales;f__Lasiosphaeriaceae;g__Schizothecium	0	0	0	0	0	0	0	0	0	0	0	6	12	3	9	3	4	2	2	7
Otu0244	k__Fungi;p__Ascomycota;c__Eurotiomycetes;o__Eurotiales;f__Aspergillaceae;g__Penicillium	0	0	0	0	0	37	0	0	0	0	1	0	0	0	0	3	0	0	2	5
Otu0285	k__Fungi;p__Ascomycota;c__Eurotiomycetes;o__Chaetothyriales;f__Cyphellophoraceae;g__Cyphellophora	0	0	0	0	0	0	0	0	0	0	1	2	0	0	0	1	0	37	6	1
Otu0293	k__Fungi;p__Ascomycota;c__Sordariomycetes;o__Xylariales;f__Diatrypaceae;g__Monosporascus	0	0	0	0	0	0	45	0	0	0	0	0	0	0	0	0	3	0	0	0
Otu0217	k__Fungi;p__Ascomycota;c__Dothideomycetes;o__Pleosporales;f__Leptosphaeriaceae;g__Plenodomus	0	0	0	0	0	0	0	0	4	0	1	1	10	6	0	0	1	1	1	22
Otu0219	k__Fungi;p__Ascomycota;c__Eurotiomycetes;o__Eurotiales;f__Aspergillaceae;g__Penicillium	0	0	0	0	0	0	0	0	0	0	0	13	0	16	1	0	9	4	1	3
Otu0231	k__Fungi;p__Ascomycota;c__Dothideomycetes;o__Capnodiales;f__Mycosphaerellaceae;g__Septoria	0	0	0	0	0	0	0	0	0	0	22	0	1	3	0	4	8	2	5	1
Otu0235	k__Fungi;p__Ascomycota;c__Sordariomycetes;o__Hypocreales;f__Nectriaceae;g__Gibberella	0	0	0	0	22	2	0	0	0	1	2	6	1	0	1	1	2	1	1	6
Otu0279	k__Fungi;p__Ascomycota;c__Eurotiomycetes;o__Eurotiales;f__Aspergillaceae;g__Aspergillus	0	0	0	0	0	0	0	0	0	0	0	11	0	14	0	1	13	0	6	1
Otu0194	k__Fungi;p__Mortierellomycota;;;;	0	0	0	0	0	0	0	0	0	45	0	0	0	0	0	0	0	0	0	0
Otu0239	k__Fungi;p__Ascomycota;c__Sordariomycetes;o__Hypocreales;f__Hypocreales_fam_Incertae_sedis;g__Sarocladium	0	14	0	0	0	0	0	0	0	0	6	1	0	0	6	9	0	1	8	0
Otu0247	k__Fungi;p__Ascomycota;c__Sordariomycetes;o__Xylariales;f__Microdochiaceae;g__Microdochium	0	0	0	0	0	8	0	0	0	0	0	0	5	7	7	6	2	1	5	4
Otu0265	k__Fungi;p__Ascomycota;c__Sordariomycetes;o__Hypocreales;f__Clavicipitaceae;g__Collarina	0	0	0	0	0	0	0	0	0	0	15	1	0	5	0	3	15	4	2	0
Otu0254	k__Fungi;p__Ascomycota;c__Dothideomycetes;o__Capnodiales;f__Cladosporiaceae;g__Cladosporium	0	1	0	0	0	3	3	0	0	0	3	9	0	5	2	4	2	1	3	8
Otu0251	k__Fungi;p__Ascomycota;c__Sordariomycetes;o__Glomerellales;f__Plectosphaerellaceae;g__Gibellulopsis	0	0	0	0	0	0	0	1	0	0	0	1	3	12	5	1	2	0	9	9
Otu0268	k__Fungi;p__Ascomycota;c__Sordariomycetes;o__Hypocreales;;	0	0	0	0	0	0	0	0	0	0	0	1	0	4	1	7	2	3	6	19
Otu0278	k__Fungi;p__Ascomycota;c__Sordariomycetes;o__Glomerellales;f__Glomerellaceae;g__Colletotrichum	0	0	0	0	0	14	0	0	0	0	0	2	0	0	0	27	0	0	0	0
Otu0258	k__Fungi;p__Ascomycota;c__Dothideomycetes;o__Pleosporales;;	0	0	0	0	0	0	0	0	0	0	11	3	2	10	2	0	0	0	8	6
Otu0263	k__Fungi;p__Ascomycota;c__Sordariomycetes;o__Hypocreales;f__Nectriaceae;	0	8	0	1	1	1	1	0	0	2	0	7	1	2	2	1	6	6	2	1
Otu0276	k__Fungi;p__Ascomycota;c__Dothideomycetes;o__Pleosporales;f__Sporormiaceae;	0	0	0	0	0	0	0	0	0	0	0	5	1	2	3	6	1	11	12	1
Otu0284	k__Fungi;p__Ascomycota;c__Sordariomycetes;o__Hypocreales;f__Stachybotryaceae;	0	0	0	0	0	0	0	0	0	0	0	5	0	3	4	9	6	7	3	5
Otu0286	k__Fungi;p__Ascomycota;c__Leotiomycetes;o__Helotiales;f__Helotiaceae;g__Articulospora	0	0	0	0	0	0	0	0	0	0	9	1	0	0	1	0	4	19	1	7
Otu0226	k__Fungi;p__Ascomycota;c__Eurotiomycetes;o__Eurotiales;f__Aspergillaceae;g__Penicillium	0	0	0	0	0	0	0	0	0	0	0	1	0	22	2	0	11	0	5	0
Otu0218	k__Fungi;p__Ascomycota;c__Dothideomycetes;o__Pleosporales;f__Sporormiaceae;g__Preussia	0	0	0	0	0	39	0	0	0	0	0	0	0	0	0	1	0	0	0	0
Otu0261	k__Fungi;p__Basidiomycota;c__Tremellomycetes;o__Filobasidiales;f__Filobasidiaceae;g__Filobasidium	33	0	0	0	0	0	0	0	0	0	6	0	0	0	0	1	0	0	0	0
Otu0303	k__Fungi;p__Ascomycota;c__Eurotiomycetes;o__Eurotiales;f__Trichocomaceae;g__Talaromyces	0	0	0	0	0	0	0	0	0	0	2	3	9	1	0	10	3	6	3	3
Otu0202	k__Fungi;p__Mortierellomycota;c__Mortierellomycetes;o__Mortierellales;f__Mortierellaceae;g__Mortierella	0	32	0	0	0	0	0	0	0	0	0	0	6	1	0	0	0	0	0	0
Otu0234	k__Fungi;p__Ascomycota;c__Sordariomycetes;o__Sordariales;f__Chaetomiaceae;g__Chaetomium	0	17	0	0	0	0	0	0	0	0	1	5	7	4	1	0	0	1	0	3
Otu0255	k__Fungi;p__Basidiomycota;c__Agaricomycetes;o__Russulales;;	0	0	0	0	0	0	0	0	0	25	0	0	0	0	0	0	0	0	0	14
Otu0259	k__Fungi;p__Ascomycota;c__Dothideomycetes;o__Pleosporales;f__Torulaceae;g__Torula	0	0	0	0	0	0	0	0	0	0	1	3	0	5	13	2	12	1	1	1
Otu0269	k__Fungi;p__Ascomycota;c__Sordariomycetes;o__Hypocreales;;	33	0	0	0	0	0	0	0	0	0	1	0	0	2	1	2	0	0	0	0
Otu0275	k__Fungi;p__Ascomycota;c__Eurotiomycetes;o__Eurotiales;f__Aspergillaceae;g__Penicillium	0	0	0	0	0	2	0	0	0	0	0	6	0	2	2	5	13	1	1	7
Otu0282	k__Fungi;p__Basidiomycota;c__Agaricomycetes;o__Agaricales;f__Clavariaceae;	36	0	0	0	0	0	0	0	0	0	1	0	0	0	0	0	1	0	0	1
Otu0291	k__Fungi;p__Ascomycota;c__Sordariomycetes;o__Hypocreales;f__Cordycipitaceae;g__Lecanicillium	0	0	0	0	0	0	0	0	0	0	0	3	1	3	3	6	22	0	1	0
Otu0299	k__Fungi;p__Ascomycota;c__Sordariomycetes;o__Chaetosphaeriales;f__Chaetosphaeriaceae;g__Chloridium	0	0	0	0	0	0	0	0	0	0	1	0	6	1	0	0	31	0	0	0
Otu0309	k__Fungi;p__Ascomycota;c__Sordariomycetes;o__Hypocreales;f__Hypocreales_fam_Incertae_sedis;g__Acremonium	0	0	0	0	0	0	0	0	0	0	8	1	1	2	4	2	0	2	18	1
Otu0236	k__Fungi;p__Ascomycota;c__Sordariomycetes;o__Hypocreales;f__Nectriaceae;g__Fusarium	0	10	0	0	0	0	0	0	0	1	0	17	0	0	2	1	0	4	0	1
Otu0310	k__Fungi;p__Basidiomycota;c__Agaricomycetes;;;	0	0	0	0	0	0	32	0	0	0	0	3	0	0	0	0	1	0	0	0
Otu0338	k__Fungi;p__Ascomycota;c__Sordariomycetes;;;	0	0	0	0	0	0	0	0	0	0	1	0	1	0	0	6	1	6	8	12
Otu0249	k__Fungi;p__Ascomycota;;;;	0	0	0	0	0	0	0	0	0	0	0	1	0	0	29	4	0	0	0	0
Otu0288	k__Fungi;p__Ascomycota;c__Sordariomycetes;o__Hypocreales;f__Clavicipitaceae;	0	0	0	0	0	0	0	0	0	0	0	2	5	8	8	0	3	5	2	1
Otu0302	k__Fungi;p__Ascomycota;c__Sordariomycetes;o__Hypocreales;f__Hypocreaceae;g__Monocillium	0	0	0	0	0	0	0	0	0	0	9	3	2	5	1	0	0	11	3	0
Otu0339	k__Fungi;p__Ascomycota;;;;	0	0	0	0	0	0	0	0	0	0	0	1	0	0	0	2	0	29	0	2
Otu0252	k__Fungi;p__Ascomycota;c__Sordariomycetes;o__Hypocreales;f__Nectriaceae;g__Fusarium	0	3	0	0	1	0	0	0	0	0	1	7	0	1	2	4	5	6	1	2
Otu0317	k__Fungi;p__Mortierellomycota;;;;	0	0	0	0	0	0	0	0	33	0	0	0	0	0	0	0	0	0	0	0
Otu0256	k__Fungi;p__Ascomycota;c__Leotiomycetes;o__Helotiales;;	0	0	0	0	0	0	0	0	0	0	16	0	0	0	0	0	1	13	1	1
Otu0273	k__Fungi;p__Ascomycota;;;;	0	0	0	0	0	20	0	0	0	0	0	0	0	0	6	2	3	0	1	0
Otu0283	k__Fungi;p__Ascomycota;c__Leotiomycetes;o__Helotiales;f__Myxotrichaceae;g__Oidiodendron	0	0	0	0	0	0	0	0	0	0	0	3	4	0	10	11	1	0	3	0
Otu0357	k__Fungi;p__Basidiomycota;c__Agaricomycetes;o__Agaricales;f__Bolbitiaceae;g__Agrocybe	0	0	0	0	0	0	0	0	0	0	0	0	0	0	0	0	0	32	0	0
Otu0264	k__Fungi;p__Ascomycota;c__Sordariomycetes;o__Sordariales;f__Sordariaceae;g__Sordaria	0	0	0	0	0	0	0	0	0	0	0	6	0	0	14	6	1	0	2	2
Otu0311	k__Fungi;p__Ascomycota;c__Dothideomycetes;o__Pleosporales;f__Periconiaceae;g__Periconia	0	0	0	0	0	0	0	0	0	0	4	0	0	4	3	0	1	11	3	5
Otu0328	k__Fungi;p__Ascomycota;c__Sordariomycetes;o__Xylariales;;	0	0	0	0	0	9	0	0	0	0	1	0	0	0	1	3	4	7	5	1
Otu0355	k__Fungi;;;;;	0	0	0	0	0	0	28	0	0	0	0	0	3	0	0	0	0	0	0	0
Otu0262	k__Fungi;p__Ascomycota;c__Sordariomycetes;o__Hypocreales;f__Hypocreaceae;g__Trichoderma	0	0	0	0	0	0	0	0	0	0	0	2	4	0	14	3	4	2	0	1
Otu0267	k__Fungi;p__Basidiomycota;c__Agaricomycetes;;;	0	0	0	0	0	0	0	0	0	1	3	0	23	0	0	0	0	0	0	3
Otu0274	k__Fungi;p__Ascomycota;c__Pezizomycetes;o__Pezizales;f__Pezizaceae;g__Peziza	0	0	0	0	0	26	0	0	0	0	0	0	0	0	0	4	0	0	0	0
Otu0292	k__Fungi;p__Ascomycota;;;;	26	0	0	0	0	0	0	0	0	0	4	0	0	0	0	0	0	0	0	0
Otu0297	k__Fungi;p__Ascomycota;c__Sordariomycetes;o__Sordariales;f__Chaetomiaceae;	0	0	0	0	0	0	0	0	0	0	0	2	13	5	0	0	0	0	0	10
Otu0250	k__Fungi;p__Ascomycota;c__Leotiomycetes;o__Helotiales;f__Helotiaceae;g__Hymenoscyphus	0	0	0	0	0	0	0	0	0	0	0	1	16	12	0	0	0	0	0	0
Otu0290	k__Fungi;;;;;	0	0	0	0	10	18	0	0	0	0	0	0	0	0	0	1	0	0	0	0
Otu0307	k__Fungi;p__Ascomycota;c__Sordariomycetes;o__Sordariales;f__Sordariales_fam_Incertae_sedis;g__Staphylotrichum	0	0	0	0	0	0	0	0	0	0	2	5	0	5	12	0	0	3	0	2
Otu0280	k__Fungi;p__Ascomycota;c__Sordariomycetes;o__Hypocreales;f__Nectriaceae;g__Fusarium	0	0	0	1	0	0	0	0	3	1	0	10	0	3	2	0	1	3	1	3
Otu0300	k__Fungi;p__Basidiomycota;c__Tremellomycetes;o__Tremellales;f__Bulleribasidiaceae;g__Vishniacozyma	0	0	0	0	0	0	0	0	0	0	18	0	0	4	0	1	0	3	0	2
Otu0301	k__Fungi;p__Ascomycota;c__Dothideomycetes;o__Pleosporales;f__Phaeosphaeriaceae;g__Chaetosphaeronema	0	0	0	0	0	0	0	0	0	0	0	0	0	28	0	0	0	0	0	0
Otu0324	k__Fungi;p__Basidiomycota;c__Agaricomycetes;o__Auriculariales;;	0	0	0	0	0	0	0	0	0	0	6	0	0	0	1	0	14	0	7	0
Otu0351	k__Fungi;p__Ascomycota;c__Sordariomycetes;o__Hypocreales;f__Nectriaceae;	0	0	0	0	0	0	0	0	0	0	2	0	0	5	0	11	3	6	0	1
Otu0272	k__Fungi;p__Ascomycota;c__Sordariomycetes;o__Hypocreales;f__Nectriaceae;	0	0	0	0	0	0	0	0	0	0	4	0	21	1	0	0	1	0	0	0
Otu0281	k__Fungi;p__Ascomycota;c__Sordariomycetes;o__Hypocreales;f__Nectriaceae;g__Fusarium	0	4	0	0	2	1	0	0	0	0	1	9	0	0	5	2	1	0	0	2
Otu0316	k__Fungi;p__Ascomycota;c__Dothideomycetes;o__Capnodiales;f__Cladosporiaceae;g__Cladosporium	0	1	0	0	1	0	0	0	1	1	0	8	0	3	0	0	0	6	1	5
Otu0321	k__Fungi;p__Ascomycota;c__Sordariomycetes;;;	0	0	0	0	0	0	0	0	0	0	0	2	8	4	0	1	12	0	0	0
Otu0336	k__Fungi;;;;;	0	0	0	0	0	0	0	0	0	0	0	1	1	2	8	8	0	2	3	2
Otu0392	k__Fungi;;;;;	0	0	0	0	0	0	11	0	0	0	0	0	0	0	0	0	16	0	0	0
Otu0313	k__Fungi;p__Ascomycota;c__Dothideomycetes;o__Pleosporales;f__Lentitheciaceae;g__Pleurophoma	0	0	0	0	0	0	0	0	0	0	3	3	0	0	0	2	4	4	7	3
Otu0345	k__Fungi;;;;;	0	2	0	0	0	0	0	0	0	0	0	4	0	0	0	0	0	0	20	0
Otu0270	k__Fungi;p__Ascomycota;c__Dothideomycetes;o__Pleosporales;f__Phaeosphaeriaceae;g__Paraphoma	0	7	0	0	0	2	0	0	0	0	6	9	0	0	0	1	0	0	0	0
Otu0298	k__Fungi;p__Ascomycota;c__Dothideomycetes;o__Pleosporales;;	0	0	0	0	0	0	0	0	0	0	1	1	1	9	7	0	0	2	3	1
Otu0320	k__Fungi;p__Ascomycota;c__Sordariomycetes;o__Magnaporthales;f__Magnaporthaceae;g__Mycoleptodiscus	0	0	0	0	0	0	0	0	0	0	1	2	0	3	6	0	1	5	4	3
Otu0348	k__Fungi;p__Ascomycota;c__Eurotiomycetes;o__Chaetothyriales;;	0	0	0	0	0	0	0	0	0	0	0	0	0	0	2	4	0	17	0	2
Otu0359	k__Fungi;p__Ascomycota;;;;	0	0	0	0	0	0	0	0	0	0	0	0	2	0	0	1	0	15	0	7
Otu0257	k__Fungi;p__Ascomycota;c__Sordariomycetes;o__Sordariales;f__Lasiosphaeriaceae;	0	0	0	0	0	0	0	0	0	0	0	0	0	24	0	0	0	0	0	0
Otu0277	k__Fungi;p__Ascomycota;c__Sordariomycetes;o__Chaetosphaeriales;f__Chaetosphaeriaceae;g__Chaetosphaeria	0	0	0	0	0	0	0	0	0	0	4	0	15	3	2	0	0	0	0	0
Otu0306	k__Fungi;p__Ascomycota;c__Sordariomycetes;o__Glomerellales;f__Plectosphaerellaceae;g__Verticillium	0	0	0	0	0	0	0	0	0	0	2	0	0	3	11	0	5	0	2	1
Otu0314	k__Fungi;p__Mucoromycota;c__Mucoromycetes;o__Mucorales;f__Mucoraceae;g__Mucor	0	0	0	0	0	0	0	0	0	24	0	0	0	0	0	0	0	0	0	0
Otu0396	k__Fungi;p__Mortierellomycota;c__Mortierellomycetes;o__Mortierellales;f__Mortierellaceae;g__Mortierella	0	0	0	0	0	0	9	0	14	0	0	0	0	0	0	0	0	1	0	0
Otu0289	k__Fungi;p__Ascomycota;;;;	0	0	0	0	0	0	0	0	0	0	0	0	22	1	0	0	0	0	0	0
Otu0319	k__Fungi;p__Ascomycota;c__Eurotiomycetes;o__Eurotiales;f__Aspergillaceae;g__Penicillium	0	0	0	0	0	0	0	0	0	0	12	0	0	1	5	4	0	0	1	0
Otu0331	k__Fungi;p__Ascomycota;c__Sordariomycetes;o__Hypocreales;;	0	0	0	0	0	0	0	0	0	0	11	0	3	1	0	6	0	0	2	0
Otu0341	k__Fungi;p__Ascomycota;c__Sordariomycetes;o__Hypocreales;f__Nectriaceae;g__Fusarium	0	3	0	0	5	0	1	0	0	0	0	3	0	0	2	2	3	3	0	1
Otu0354	k__Fungi;p__Ascomycota;c__Eurotiomycetes;o__Eurotiales;f__Aspergillaceae;g__Penicillium	0	0	0	0	0	0	0	0	0	0	4	10	0	1	0	2	2	1	2	1
Otu0383	k__Fungi;;;;;	0	0	0	0	0	0	0	0	0	0	1	0	0	0	0	2	11	2	5	2
Otu0287	k__Fungi;p__Ascomycota;c__Sordariomycetes;o__Hypocreales;f__Bionectriaceae;g__Nectriopsis	0	0	0	0	0	0	0	0	0	0	0	0	0	0	21	0	0	0	0	1
Otu0294	k__Fungi;p__Ascomycota;c__Sordariomycetes;o__Hypocreales;f__Clavicipitaceae;g__Metarhizium	0	0	0	0	0	0	0	0	0	0	2	4	0	15	0	0	0	1	0	0
Otu0295	k__Fungi;p__Ascomycota;c__Dothideomycetes;o__Pleosporales;;	0	0	0	0	0	0	0	0	0	0	8	0	4	10	0	0	0	0	0	0
Otu0325	k__Fungi;p__Ascomycota;c__Sordariomycetes;o__Hypocreales;f__Nectriaceae;g__Fusarium	2	0	0	0	0	1	4	0	0	0	1	3	2	1	1	0	2	3	1	1
Otu0343	k__Fungi;p__Ascomycota;c__Sordariomycetes;o__Hypocreales;f__Nectriaceae;g__Fusarium	0	1	0	0	0	0	0	0	0	0	0	7	0	0	2	2	0	3	0	7
Otu0352	k__Fungi;p__Ascomycota;c__Eurotiomycetes;o__Eurotiales;f__Aspergillaceae;g__Penicillium	0	0	0	0	0	1	0	0	0	0	1	7	2	4	1	1	5	0	0	0
Otu0390	k__Fungi;p__Ascomycota;c__Sordariomycetes;o__Hypocreales;;	0	0	0	0	0	0	0	0	0	0	0	3	0	0	2	4	0	13	0	0
Otu0393	k__Fungi;p__Ascomycota;c__Sordariomycetes;o__Glomerellales;f__Plectosphaerellaceae;g__Gibellulopsis	0	0	0	0	0	0	1	0	0	0	0	0	1	8	7	1	0	0	0	4
Otu0414	k__Fungi;p__Ascomycota;c__Dothideomycetes;o__Tubeufiales;f__Tubeufiaceae;	0	0	0	0	0	0	0	0	0	0	0	0	0	0	0	2	0	14	6	0
Otu0304	k__Fungi;p__Ascomycota;c__Sordariomycetes;o__Sordariales;f__Lasiosphaeriaceae;	0	0	0	0	0	0	0	0	0	0	0	0	0	17	1	0	0	1	1	1
Otu0305	k__Fungi;p__Ascomycota;c__Dothideomycetes;o__Pleosporales;f__Phaeosphaeriaceae;g__Paraphoma	0	3	0	0	0	0	0	0	0	0	0	18	0	0	0	0	0	0	0	0
Otu0322	k__Fungi;p__Ascomycota;c__Sordariomycetes;o__Hypocreales;f__Hypocreaceae;g__Trichoderma	0	0	0	0	0	0	0	0	0	0	1	1	1	2	2	3	5	5	0	1
Otu0326	k__Fungi;p__Basidiomycota;c__Agaricomycetes;o__Agaricales;f__Entolomataceae;g__Clitopilus	16	0	0	0	0	0	0	0	0	0	5	0	0	0	0	0	0	0	0	0
Otu0340	k__Fungi;p__Ascomycota;c__Sordariomycetes;o__Microascales;;	0	0	0	0	0	0	0	0	0	0	0	0	4	2	9	0	0	2	4	0
Otu0308	k__Fungi;p__Ascomycota;c__Dothideomycetes;o__Capnodiales;;	0	0	0	0	0	0	0	0	0	0	3	0	8	6	0	2	0	1	0	0
Otu0347	k__Fungi;;;;;	0	0	0	0	0	1	0	0	0	0	0	0	0	5	3	2	2	2	2	3
Otu0364	k__Fungi;;;;;	0	0	0	0	0	0	0	0	0	0	0	0	0	1	0	0	10	0	0	9
Otu0368	k__Fungi;p__Ascomycota;c__Sordariomycetes;o__Hypocreales;f__Nectriaceae;g__Gibberella	0	1	0	0	0	1	3	0	0	0	1	2	2	3	0	4	0	1	0	2
Otu0391	k__Fungi;p__Ascomycota;c__Leotiomycetes;o__Helotiales;;	0	0	0	0	0	0	0	0	0	0	0	2	0	2	1	5	1	3	3	3
Otu0332	k__Fungi;p__Ascomycota;c__Sordariomycetes;o__Hypocreales;f__Clavicipitaceae;g__Metarhizium	0	0	0	0	0	0	0	0	0	0	3	0	5	3	0	5	2	0	0	1
Otu0342	k__Fungi;p__Ascomycota;c__Leotiomycetes;o__Helotiales;;	0	0	0	0	0	7	0	0	0	0	11	0	0	0	0	1	0	0	0	0
Otu0349	k__Fungi;p__Ascomycota;c__Sordariomycetes;o__Hypocreales;f__Nectriaceae;	0	4	0	0	0	0	0	0	0	0	0	1	4	2	1	5	0	1	0	1
Otu0361	k__Fungi;p__Ascomycota;c__Sordariomycetes;o__Hypocreales;f__Clavicipitaceae;	0	0	0	0	0	0	0	0	0	0	0	1	0	8	2	4	1	1	2	0
Otu0365	k__Fungi;p__Ascomycota;c__Leotiomycetes;o__Helotiales;;	0	0	0	0	0	0	0	0	0	0	2	4	0	2	0	0	7	1	0	3
Otu0398	k__Fungi;p__Ascomycota;c__Sordariomycetes;o__Glomerellales;f__Plectosphaerellaceae;g__Gibellulopsis	0	0	0	0	0	1	0	2	0	0	3	1	1	4	2	1	0	0	1	3
Otu0399	k__Fungi;p__Ascomycota;c__Sordariomycetes;o__Hypocreales;f__Cordycipitaceae;g__Lecanicillium	0	0	0	0	0	2	0	0	0	0	2	1	2	2	1	5	0	1	3	0
Otu0412	k__Fungi;p__Ascomycota;c__Sordariomycetes;o__Hypocreales;f__Cordycipitaceae;g__Lecanicillium	0	0	0	0	0	0	0	0	0	0	0	0	0	0	0	0	19	0	0	0
Otu0440	k__Fungi;p__Ascomycota;;;;	0	0	0	0	0	0	0	0	0	0	0	0	0	0	1	9	0	0	3	6
Otu0446	k__Fungi;p__Ascomycota;c__Pezizomycetes;o__Pezizales;f__Pyronemataceae;g__Pulvinula	0	0	0	0	0	0	0	0	0	0	0	0	0	1	1	6	2	8	1	0
Otu0312	k__Fungi;p__Ascomycota;c__Dothideomycetes;o__Pleosporales;;	0	0	0	0	0	0	0	0	0	0	1	0	0	16	0	0	0	0	0	1
Otu0329	k__Fungi;p__Basidiomycota;c__Tremellomycetes;o__Filobasidiales;f__Filobasidiaceae;g__Filobasidium	0	0	0	0	0	0	0	0	0	0	13	0	1	0	1	0	0	2	0	1
Otu0333	k__Fungi;p__Ascomycota;c__Eurotiomycetes;o__Eurotiales;f__Aspergillaceae;g__Penicillium	0	0	0	0	0	0	0	0	0	0	1	3	0	5	1	1	6	1	0	0
Otu0335	k__Fungi;p__Ascomycota;c__Sordariomycetes;o__Hypocreales;f__Nectriaceae;g__Fusarium	0	0	0	0	0	0	0	0	0	0	0	12	0	0	1	0	0	1	2	2
Otu0389	k__Fungi;p__Ascomycota;c__Orbiliomycetes;o__Orbiliales;f__Orbiliaceae;g__Dactylella	0	0	0	0	0	0	0	0	0	0	7	0	0	1	4	3	0	3	0	0
Otu0394	k__Fungi;p__Ascomycota;c__Leotiomycetes;o__Thelebolales;f__Pseudeurotiaceae;g__Pseudogymnoascus	0	0	0	0	0	0	0	0	0	0	0	1	12	0	1	1	0	0	2	1
Otu0415	k__Fungi;p__Ascomycota;c__Dothideomycetes;o__Pleosporales;;	0	0	0	0	0	11	0	0	0	0	0	0	0	0	0	3	1	3	0	0
Otu0426	k__Fungi;;;;;	0	0	0	0	0	2	0	0	0	0	0	1	0	0	0	12	1	1	1	0
Otu0353	k__Fungi;p__Ascomycota;c__Sordariomycetes;o__Sordariales;f__Sordariales_fam_Incertae_sedis;g__Ramophialophora	0	0	0	0	0	0	0	0	0	0	0	3	13	1	0	0	0	0	0	0
Otu0377	k__Fungi;p__Ascomycota;c__Lecanoromycetes;o__Ostropales;;	0	0	0	0	0	0	0	0	0	0	0	0	0	0	0	0	0	0	0	17
Otu0411	k__Fungi;p__Ascomycota;c__Sordariomycetes;o__Hypocreales;;	0	0	0	0	0	0	0	0	1	0	1	1	0	1	1	0	1	3	1	7
Otu0423	k__Fungi;p__Ascomycota;c__Sordariomycetes;o__Glomerellales;f__Plectosphaerellaceae;	0	0	0	0	0	0	0	0	0	6	1	0	0	0	1	0	0	0	2	7
Otu0468	k__Fungi;p__Ascomycota;c__Sordariomycetes;o__Hypocreales;f__Nectriaceae;	0	0	0	0	0	1	0	0	0	0	0	0	0	0	0	12	1	3	0	0
Otu0323	k__Fungi;p__Ascomycota;c__Dothideomycetes;o__Capnodiales;f__Cladosporiaceae;g__Cladosporium	1	0	0	0	0	0	2	1	1	1	4	0	0	1	0	3	0	0	2	0
Otu0344	k__Fungi;p__Ascomycota;c__Sordariomycetes;;;	0	0	0	0	0	0	0	0	0	0	0	0	16	0	0	0	0	0	0	0
Otu0356	k__Fungi;p__Ascomycota;c__Sordariomycetes;o__Sordariales;f__Lasiosphaeriaceae;g__Apodus	0	0	0	0	0	0	0	0	0	0	9	0	0	5	0	0	2	0	0	0
Otu0360	k__Fungi;p__Basidiomycota;c__Agaricomycetes;o__Agaricales;f__Psathyrellaceae;g__Psathyrella	0	0	0	0	0	0	0	0	0	0	7	1	0	0	0	2	3	0	1	2
Otu0367	k__Fungi;p__Ascomycota;c__Dothideomycetes;o__Pleosporales;f__Sporormiaceae;g__Preussia	0	0	0	0	0	0	0	0	0	0	0	2	13	0	0	0	0	0	1	0
Otu0369	k__Fungi;p__Ascomycota;c__Sordariomycetes;o__Hypocreales;f__Nectriaceae;g__Ilyonectria	0	9	0	0	0	0	0	0	0	0	0	3	0	0	1	0	0	3	0	0
Otu0376	k__Fungi;p__Ascomycota;c__Dothideomycetes;o__Pleosporales;f__Phaeosphaeriaceae;g__Paraphoma	0	0	0	0	0	2	0	0	0	0	1	7	0	1	0	0	1	0	1	3
Otu0382	k__Fungi;p__Ascomycota;c__Sordariomycetes;o__Hypocreales;;	0	0	0	0	0	0	0	0	0	0	0	1	5	2	3	4	0	0	1	0
Otu0395	k__Fungi;p__Ascomycota;c__Leotiomycetes;o__Helotiales;;	0	0	0	0	0	0	0	0	0	0	0	0	0	0	1	0	0	15	0	0
Otu0404	k__Fungi;p__Ascomycota;c__Sordariomycetes;o__Hypocreales;f__Bionectriaceae;g__Clonostachys	0	0	0	0	0	0	0	0	0	0	0	3	2	5	0	1	0	2	1	2
Otu0416	k__Fungi;p__Basidiomycota;c__Agaricomycetes;o__Agaricales;f__Pluteaceae;g__Pluteus	15	0	0	0	0	0	0	0	0	0	1	0	0	0	0	0	0	0	0	0
Otu0435	k__Fungi;p__Ascomycota;c__Dothideomycetes;o__Pleosporales;f__Pleosporaceae;g__Alternaria	3	0	0	0	0	0	0	0	0	0	3	1	0	0	0	1	1	2	3	2
Otu0445	k__Fungi;p__Ascomycota;c__Eurotiomycetes;o__Eurotiales;f__Aspergillaceae;g__Penicillium	0	0	0	0	0	0	0	0	5	0	0	0	0	0	1	0	4	3	1	2
Otu0454	k__Fungi;p__Basidiomycota;c__Agaricomycetes;o__Cantharellales;f__Cantharellales_fam_Incertae_sedis;g__Sistotrema	0	0	0	0	0	0	0	0	0	0	0	0	0	0	0	0	16	0	0	0
Otu0543	k__Fungi;p__Ascomycota;;;;	0	0	0	0	0	0	0	0	0	0	0	0	0	0	0	16	0	0	0	0
Otu0315	k__Fungi;p__Ascomycota;c__Sordariomycetes;o__Hypocreales;f__Nectriaceae;g__Fusarium	0	3	0	1	2	0	0	0	0	0	0	2	0	1	2	0	0	1	0	3
Otu0318	k__Fungi;p__Ascomycota;c__Sordariomycetes;o__Sordariales;;	0	0	0	0	0	0	0	0	0	0	0	1	2	12	0	0	0	0	0	0
Otu0330	k__Fungi;p__Ascomycota;c__Dothideomycetes;o__Pleosporales;f__Phaeosphaeriaceae;g__Paraphoma	0	2	0	0	0	0	0	0	0	0	0	13	0	0	0	0	0	0	0	0
Otu0363	k__Fungi;p__Mortierellomycota;c__Mortierellomycetes;o__Mortierellales;f__Mortierellaceae;g__Mortierella	0	4	0	0	0	4	0	0	3	0	0	0	0	0	1	0	0	2	1	0
Otu0374	k__Fungi;p__Ascomycota;c__Orbiliomycetes;o__Orbiliales;f__Orbiliaceae;	0	0	0	0	0	8	0	0	0	0	0	0	0	0	0	0	6	1	0	0
Otu0385	k__Fungi;p__Basidiomycota;c__Agaricomycetes;o__Agaricales;;	0	0	0	0	0	6	0	0	0	0	0	0	0	0	5	0	0	1	3	0
Otu0400	k__Fungi;p__Ascomycota;c__Dothideomycetes;o__Pleosporales;f__Leptosphaeriaceae;g__Plenodomus	0	0	0	0	0	1	0	0	0	0	0	0	0	0	0	4	0	0	0	10
Otu0421	k__Fungi;p__Ascomycota;c__Sordariomycetes;o__Sordariales;f__Chaetomiaceae;g__Dichotomopilus	0	0	0	0	0	0	0	0	0	0	0	0	4	4	0	0	0	3	3	1
Otu0425	k__Fungi;p__Ascomycota;c__Dothideomycetes;o__Pleosporales;;	0	0	0	0	0	0	0	0	0	0	0	1	0	6	1	1	0	0	4	2
Otu0434	k__Fungi;p__Ascomycota;c__Sordariomycetes;o__Sordariales;f__Chaetomiaceae;	0	0	0	0	0	0	0	0	0	0	0	2	1	0	1	5	0	1	1	4
Otu0432	k__Fungi;p__Ascomycota;c__Dothideomycetes;o__Pleosporales;;	0	0	0	0	0	0	0	0	0	0	0	0	0	0	0	1	0	14	0	0
Otu0441	k__Fungi;p__Ascomycota;c__Sordariomycetes;o__Hypocreales;f__Nectriaceae;g__Fusarium	0	0	0	0	0	0	0	0	0	0	0	0	0	7	2	1	0	2	0	3
Otu0475	k__Fungi;p__Ascomycota;c__Dothideomycetes;o__Pleosporales;f__Periconiaceae;g__Periconia	8	0	0	0	0	0	0	0	0	0	0	1	0	3	1	0	1	1	0	0
Otu0524	k__Fungi;p__Ascomycota;c__Sordariomycetes;o__Hypocreales;;	0	0	0	0	0	0	0	0	0	0	0	0	0	0	0	0	13	2	0	0
Otu0545	k__Fungi;p__Ascomycota;;;;	0	0	0	0	0	0	0	0	0	0	0	0	0	0	0	0	14	0	1	0
Otu0337	k__Fungi;p__Ascomycota;c__Dothideomycetes;o__Pleosporales;;	0	0	0	0	0	0	0	0	0	0	9	0	0	0	0	0	0	5	0	0
Otu0350	k__Fungi;p__Basidiomycota;c__Agaricomycetes;o__Agaricales;f__Strophariaceae;	0	0	0	0	0	7	0	0	0	0	2	0	0	0	0	4	1	0	0	0
Otu0358	k__Fungi;p__Ascomycota;c__Sordariomycetes;o__Hypocreales;f__Nectriaceae;	0	0	0	0	4	1	0	0	0	0	0	3	0	0	2	1	0	0	0	3
Otu0366	k__Fungi;p__Ascomycota;c__Dothideomycetes;o__Pleosporales;f__Cucurbitariaceae;g__Pyrenochaeta	0	1	0	0	0	0	0	0	0	0	0	10	0	0	0	0	0	2	0	1
Otu0380	k__Fungi;p__Ascomycota;c__Sordariomycetes;o__Sordariales;f__Lasiosphaeriaceae;g__Schizothecium	0	0	0	0	0	0	0	0	0	0	0	0	0	0	12	0	2	0	0	0
Otu0381	k__Fungi;p__Ascomycota;c__Eurotiomycetes;o__Eurotiales;f__Aspergillaceae;g__Penicillium	0	0	0	0	0	0	0	0	0	0	3	2	4	2	1	2	0	0	0	0
Otu0397	k__Fungi;p__Ascomycota;c__Dothideomycetes;o__Capnodiales;;	1	2	0	0	0	0	0	0	0	0	7	0	0	0	0	0	0	4	0	0
Otu0405	k__Fungi;p__Ascomycota;c__Sordariomycetes;;;	0	0	0	0	0	4	0	0	0	0	0	0	1	0	0	0	8	0	1	0
Otu0417	k__Fungi;p__Ascomycota;c__Sordariomycetes;o__Glomerellales;f__Plectosphaerellaceae;g__Gibellulopsis	0	0	0	0	0	1	0	0	0	1	1	1	1	4	2	1	0	1	0	1
Otu0422	k__Fungi;p__Ascomycota;c__Sordariomycetes;o__Glomerellales;f__Plectosphaerellaceae;g__Plectosphaerella	0	1	0	1	0	0	0	0	0	2	0	2	0	1	3	2	1	0	1	0
Otu0437	k__Fungi;p__Ascomycota;c__Eurotiomycetes;o__Eurotiales;f__Aspergillaceae;g__Penicillium	0	0	0	0	0	1	0	0	0	0	0	1	0	1	0	2	7	2	0	0
Otu0443	k__Fungi;p__Ascomycota;c__Dothideomycetes;o__Pleosporales;f__Didymellaceae;	0	0	0	0	0	0	0	0	0	0	3	1	2	2	0	1	1	1	2	1
Otu0458	k__Fungi;p__Ascomycota;;;;	0	0	0	0	0	0	0	0	0	0	8	0	0	0	0	0	2	0	2	2
Otu0487	k__Fungi;p__Ascomycota;c__Sordariomycetes;o__Hypocreales;;	0	0	0	0	0	0	0	0	0	0	0	0	0	0	0	0	0	14	0	0
Otu0495	k__Fungi;p__Ascomycota;c__Eurotiomycetes;o__Eurotiales;f__Trichocomaceae;g__Talaromyces	0	0	0	0	0	0	0	0	0	0	0	0	0	3	0	8	0	2	1	0
Otu0496	k__Fungi;p__Ascomycota;c__Dothideomycetes;o__Pleosporales;f__Didymellaceae;g__Didymella	0	0	0	0	0	0	0	0	0	0	0	1	0	0	0	0	5	3	4	1
Otu0346	k__Fungi;p__Ascomycota;c__Sordariomycetes;o__Hypocreales;f__Nectriaceae;g__Gibberella	4	0	0	0	2	1	0	0	0	1	2	0	0	0	2	0	0	0	0	1
Otu0370	k__Fungi;p__Ascomycota;c__Eurotiomycetes;o__Onygenales;f__Gymnoascaceae;g__Gymnoascus	0	0	0	0	0	0	0	0	0	0	0	1	3	0	6	0	1	0	1	1
Otu0386	k__Fungi;p__Ascomycota;;;;	0	0	0	0	0	0	0	0	0	0	0	0	4	9	0	0	0	0	0	0
Otu0388	k__Fungi;p__Ascomycota;c__Sordariomycetes;o__Hypocreales;;	0	0	0	0	0	0	0	0	0	0	13	0	0	0	0	0	0	0	0	0
Otu0401	k__Fungi;p__Basidiomycota;;;;	0	0	0	0	0	0	0	0	0	0	13	0	0	0	0	0	0	0	0	0
Otu0409	k__Fungi;p__Ascomycota;c__Sordariomycetes;o__Hypocreales;f__Nectriaceae;g__Fusarium	0	0	0	0	3	0	1	0	0	0	0	6	0	0	1	0	0	2	0	0
Otu0413	k__Fungi;p__Ascomycota;c__Leotiomycetes;o__Helotiales;f__Helotiales_fam_Incertae_sedis;g__Acidomelania	0	0	0	0	0	0	0	0	0	0	0	0	13	0	0	0	0	0	0	0
Otu0429	k__Fungi;p__Ascomycota;c__Dothideomycetes;o__Capnodiales;f__Cladosporiaceae;g__Cladosporium	0	1	0	1	0	0	0	1	1	1	1	2	0	0	0	1	0	3	1	0
Otu0465	k__Fungi;p__Ascomycota;c__Sordariomycetes;o__Hypocreales;;	0	0	0	0	0	0	0	0	0	0	1	0	0	2	2	0	0	1	6	1
Otu0461	k__Fungi;p__Ascomycota;c__Sordariomycetes;;;	0	0	0	0	0	0	0	0	0	0	0	0	2	2	2	4	1	1	1	0
Otu0504	k__Fungi;p__Ascomycota;c__Sordariomycetes;o__Hypocreales;f__Nectriaceae;g__Gibberella	0	0	0	0	0	0	0	0	0	0	1	2	0	0	0	2	1	0	1	6
Otu0531	k__Fungi;p__Ascomycota;c__Dothideomycetes;o__Pleosporales;;	0	0	0	0	0	0	0	0	0	0	0	0	0	12	0	1	0	0	0	0
Otu0580	k__Fungi;p__Ascomycota;;;;	0	0	0	0	0	0	0	0	0	0	0	0	0	0	0	0	0	4	6	3
Otu0327	k__Fungi;p__Ascomycota;c__Saccharomycetes;o__Saccharomycetales;f__Saccharomycetaceae;g__Saccharomyces	0	12	0	0	0	0	0	0	0	0	0	0	0	0	0	0	0	0	0	0
Otu0384	k__Fungi;p__Ascomycota;c__Sordariomycetes;o__Hypocreales;f__Nectriaceae;g__Gibberella	0	0	0	0	0	1	0	0	0	0	3	3	0	0	2	0	0	1	0	2
Otu0403	k__Fungi;p__Ascomycota;c__Dothideomycetes;o__Pleosporales;f__Cucurbitariaceae;g__Pyrenochaeta	0	0	0	0	0	0	0	0	0	0	0	11	0	0	0	0	0	0	1	0
Otu0419	k__Fungi;p__Ascomycota;c__Sordariomycetes;o__Hypocreales;f__Clavicipitaceae;g__Metarhizium	0	0	0	0	0	0	0	0	0	0	0	0	0	8	0	2	2	0	0	0
Otu0420	k__Fungi;p__Basidiomycota;c__Agaricomycetes;o__Sebacinales;f__Serendipitaceae;	0	0	0	0	0	0	0	0	0	0	2	1	2	0	6	0	0	0	0	1
Otu0430	k__Fungi;p__Ascomycota;c__Dothideomycetes;o__Pleosporales;f__Pleosporaceae;g__Alternaria	0	0	0	0	0	0	1	2	0	0	1	2	0	0	0	0	1	5	0	0
Otu0438	k__Fungi;p__Ascomycota;c__Dothideomycetes;o__Pleosporales;;	0	0	0	0	0	0	0	0	0	0	0	0	0	0	8	0	0	0	4	0
Otu0444	k__Fungi;;;;;	10	0	0	0	0	0	0	0	0	0	0	0	0	0	0	0	0	0	2	0
Otu0464	k__Fungi;p__Basidiomycota;c__Tremellomycetes;o__Holtermanniales;f__Holtermanniales_fam_Incertae_sedis;g__Holtermanniella	0	0	0	0	0	0	0	0	0	0	4	1	0	1	0	0	1	3	2	0
Otu0480	k__Fungi;p__Ascomycota;c__Sordariomycetes;o__Magnaporthales;f__Magnaporthaceae;g__Magnaporthiopsis	0	0	0	0	0	0	0	0	0	0	0	3	1	2	0	1	1	0	3	1
Otu0485	k__Fungi;p__Ascomycota;c__Sordariomycetes;o__Hypocreales;f__Hypocreales_fam_Incertae_sedis;g__Acremonium	0	4	0	0	0	2	0	0	2	0	0	2	0	0	1	1	0	0	0	0
Otu0486	k__Fungi;p__Ascomycota;c__Sordariomycetes;o__Glomerellales;f__Plectosphaerellaceae;g__Lectera	0	0	0	0	0	0	0	0	0	5	0	0	0	0	0	0	0	0	1	6
Otu0497	k__Fungi;p__Ascomycota;c__Sordariomycetes;o__Hypocreales;f__Bionectriaceae;g__Verrucostoma	0	0	0	0	0	0	0	0	0	0	1	2	1	0	3	2	1	0	2	0
Otu0503	k__Fungi;p__Ascomycota;c__Sordariomycetes;o__Hypocreales;f__Nectriaceae;g__Fusarium	0	0	0	0	0	3	1	0	0	0	0	1	3	0	0	2	0	1	1	0
Otu0516	k__Fungi;p__Ascomycota;c__Sordariomycetes;o__Hypocreales;;	0	0	0	0	0	0	0	0	0	0	8	0	0	0	0	1	0	0	3	0
Otu0600	k__Fungi;p__Ascomycota;c__Sordariomycetes;;;	0	0	0	0	0	0	0	0	0	0	0	0	0	0	0	0	0	12	0	0
Otu0372	k__Fungi;p__Basidiomycota;c__Agaricomycetes;o__Sebacinales;f__Serendipitaceae;	0	0	0	0	0	0	0	0	0	0	0	0	1	6	4	0	0	0	0	0
Otu0373	k__Fungi;p__Ascomycota;c__Eurotiomycetes;;;	0	0	0	0	0	0	0	0	0	0	3	0	1	1	4	1	1	0	0	0
Otu0378	k__Fungi;p__Mortierellomycota;c__Mortierellomycetes;o__Mortierellales;f__Mortierellaceae;g__Mortierella	0	0	0	0	2	0	0	0	0	0	0	0	0	0	9	0	0	0	0	0
Otu0379	k__Fungi;p__Basidiomycota;c__Agaricomycetes;;;	0	0	0	0	0	0	0	0	0	0	0	0	0	6	0	0	0	0	1	4
Otu0387	k__Fungi;p__Basidiomycota;c__Pucciniomycetes;o__Platygloeales;f__Eocronartiaceae;g__Eocronartium	0	9	0	0	0	0	0	0	0	0	0	2	0	0	0	0	0	0	0	0
Otu0402	k__Fungi;p__Basidiomycota;c__Agaricomycetes;o__Sebacinales;f__Serendipitaceae;g__Serendipita	0	0	0	0	0	0	0	0	0	0	10	0	1	0	0	0	0	0	0	0
Otu0407	k__Fungi;p__Ascomycota;c__Sordariomycetes;o__Coniochaetales;f__Coniochaetaceae;	0	0	0	0	0	0	0	0	0	0	0	0	0	11	0	0	0	0	0	0
Otu0424	k__Fungi;p__Ascomycota;c__Sordariomycetes;o__Sordariales;f__Lasiosphaeriaceae;g__Podospora	0	0	0	0	0	0	0	0	0	0	0	1	1	1	4	1	1	0	1	1
Otu0427	k__Fungi;p__Ascomycota;c__Sordariomycetes;o__Hypocreales;f__Nectriaceae;g__Fusarium	0	0	0	0	0	0	0	0	2	0	0	1	0	2	3	0	0	2	1	0
Otu0428	k__Fungi;p__Ascomycota;c__Dothideomycetes;o__Pleosporales;;	0	0	0	0	0	0	0	0	0	0	3	0	0	1	1	1	0	0	2	3
Otu0466	k__Fungi;p__Ascomycota;c__Dothideomycetes;o__Pleosporales;f__Didymellaceae;	1	1	0	0	0	0	0	0	0	0	2	1	0	0	0	0	0	0	3	3
Otu0474	k__Fungi;p__Ascomycota;c__Sordariomycetes;o__Hypocreales;f__Nectriaceae;	0	0	0	0	0	1	1	0	0	0	0	1	0	1	0	3	1	1	1	1
Otu0477	k__Fungi;p__Ascomycota;c__Dothideomycetes;o__Pleosporales;f__Cucurbitariaceae;g__Pyrenochaeta	0	0	0	0	0	0	0	0	0	0	2	0	0	0	1	6	0	0	2	0
Otu0479	k__Fungi;p__Ascomycota;c__Sordariomycetes;o__Sordariales;f__Lasiosphaeriaceae;g__Schizothecium	0	0	0	0	0	0	0	0	0	0	1	0	0	4	0	0	0	0	5	1
Otu0476	k__Fungi;p__Ascomycota;c__Leotiomycetes;o__Helotiales;;	0	0	0	0	0	0	0	0	0	0	0	0	8	0	1	0	0	2	0	0
Otu0498	k__Fungi;p__Ascomycota;c__Dothideomycetes;o__Pleosporales;f__Phaeosphaeriaceae;g__Setophaeosphaeria	0	0	0	0	0	0	0	0	0	0	0	0	0	0	7	4	0	0	0	0
Otu0500	k__Fungi;p__Basidiomycota;;;;	0	0	0	11	0	0	0	0	0	0	0	0	0	0	0	0	0	0	0	0
Otu0517	k__Fungi;p__Ascomycota;c__Eurotiomycetes;o__Eurotiales;f__Aspergillaceae;g__Penicillium	0	0	0	0	0	0	0	0	0	0	0	0	0	4	0	0	3	0	0	4
Otu0527	k__Fungi;p__Ascomycota;c__Eurotiomycetes;o__Eurotiales;f__Aspergillaceae;g__Aspergillus	0	0	0	0	0	0	0	0	0	0	0	3	0	2	0	0	6	0	0	0
Otu0529	k__Fungi;p__Ascomycota;c__Sordariomycetes;o__Hypocreales;;	0	0	0	0	0	0	0	0	0	0	0	0	0	6	0	3	0	0	0	2
Otu0522	k__Fungi;;;;;	0	0	0	0	0	0	0	0	0	11	0	0	0	0	0	0	0	0	0	0
Otu0557	k__Fungi;p__Basidiomycota;c__Agaricomycetes;;;	0	0	0	0	0	2	6	0	0	0	0	0	0	0	0	1	0	0	1	1
Otu0565	k__Fungi;p__Ascomycota;c__Sordariomycetes;;;	0	0	0	0	0	0	0	0	0	0	0	0	0	0	3	1	0	5	1	1
Otu0659	k__Fungi;p__Ascomycota;c__Dothideomycetes;o__Capnodiales;f__Mycosphaerellaceae;g__Cercospora	0	0	0	0	0	0	0	0	0	0	0	0	3	0	0	2	0	4	1	1
Otu0683	k__Fungi;p__Basidiomycota;;;;	0	0	0	0	0	0	0	0	0	0	0	0	0	0	0	1	10	0	0	0
Otu0707	k__Fungi;p__Mucoromycota;c__Mucoromycetes;o__Mucorales;f__Mucoraceae;g__Actinomucor	0	0	0	0	0	0	11	0	0	0	0	0	0	0	0	0	0	0	0	0
Otu0442	k__Fungi;p__Ascomycota;c__Sordariomycetes;o__Sordariales;f__Chaetomiaceae;g__Chaetomium	0	0	0	0	0	0	0	0	0	0	0	0	0	0	3	5	0	1	0	1
Otu0449	k__Fungi;p__Ascomycota;c__Sordariomycetes;o__Xylariales;;	0	0	0	0	0	0	0	0	0	0	2	1	3	3	0	0	1	0	0	0
Otu0453	k__Fungi;p__Ascomycota;c__Eurotiomycetes;o__Eurotiales;f__Aspergillaceae;g__Penicillium	0	0	0	0	0	0	0	0	0	0	0	1	0	1	1	1	3	0	0	3
Otu0459	k__Fungi;p__Ascomycota;c__Pezizomycetes;o__Pezizales;f__Pyronemataceae;g__Scutellinia	0	0	0	0	0	0	0	0	0	0	5	0	3	0	0	2	0	0	0	0
Otu0460	k__Fungi;p__Ascomycota;c__Sordariomycetes;o__Sordariales;f__Lasiosphaeriaceae;	0	0	0	0	0	0	0	0	0	0	0	0	2	7	0	0	0	0	1	0
Otu0452	k__Fungi;;;;;	0	0	0	0	0	3	0	6	0	0	0	0	0	0	1	0	0	0	0	0
Otu0455	k__Fungi;p__Mortierellomycota;c__Mortierellomycetes;o__Mortierellales;;	0	0	0	0	0	0	0	0	9	0	0	0	0	0	0	0	0	0	1	0
Otu0472	k__Fungi;p__Ascomycota;c__Sordariomycetes;o__Hypocreales;f__Nectriaceae;g__Fusarium	1	0	0	0	0	0	0	0	0	0	0	0	1	1	4	0	1	2	0	0
Otu0530	k__Fungi;p__Ascomycota;c__Leotiomycetes;o__Helotiales;;	0	0	0	0	0	0	0	0	0	0	2	1	3	2	0	2	0	0	0	0
Otu0541	k__Fungi;p__Ascomycota;c__Dothideomycetes;o__Pleosporales;f__Cucurbitariaceae;g__Pyrenochaeta	0	0	0	0	0	0	0	0	0	0	0	0	0	0	0	0	0	6	4	0
Otu0568	k__Fungi;p__Ascomycota;c__Sordariomycetes;o__Hypocreales;f__Clavicipitaceae;g__Metarhizium	0	0	0	0	0	0	0	0	0	0	0	0	0	1	3	1	0	0	5	0
Otu0564	k__Fungi;;;;;	0	0	0	0	0	0	0	0	0	0	0	0	0	1	2	0	0	0	1	6
Otu0576	k__Fungi;p__Ascomycota;c__Sordariomycetes;o__Hypocreales;f__Nectriaceae;g__Fusarium	1	0	0	0	0	0	0	0	1	0	0	3	0	0	0	0	2	1	0	2
Otu0593	k__Fungi;p__Ascomycota;;;;	0	0	0	0	0	0	0	0	0	0	0	0	0	0	0	0	0	10	0	0
Otu0682	k__Fungi;p__Ascomycota;c__Dothideomycetes;o__Capnodiales;f__Teratosphaeriaceae;g__Devriesia	0	0	0	0	0	0	0	0	0	0	0	0	0	0	0	0	0	6	4	0
Otu0362	k__Fungi;;;;;	0	0	0	0	0	0	0	9	0	0	0	0	0	0	0	0	0	0	0	0
Otu0406	k__Fungi;p__Basidiomycota;c__Agaricomycetes;o__Auriculariales;;	0	0	0	0	0	9	0	0	0	0	0	0	0	0	0	0	0	0	0	0
Otu0408	k__Fungi;;;;;	0	0	0	0	0	0	0	6	0	3	0	0	0	0	0	0	0	0	0	0
Otu0410	k__Fungi;p__Ascomycota;c__Sordariomycetes;o__Hypocreales;f__Hypocreales_fam_Incertae_sedis;g__Acremonium	0	0	0	0	0	0	0	0	0	0	0	0	0	1	3	2	0	0	0	3
Otu0436	k__Fungi;p__Ascomycota;c__Sordariomycetes;o__Hypocreales;f__Bionectriaceae;g__Clonostachys	0	0	0	0	0	0	0	0	0	0	1	0	0	1	3	0	0	4	0	0
Otu0450	k__Fungi;p__Ascomycota;c__Sordariomycetes;o__Hypocreales;f__Hypocreaceae;g__Trichoderma	0	0	0	0	0	0	0	0	0	0	0	1	0	2	0	4	1	0	1	0
Otu0456	k__Fungi;p__Ascomycota;c__Sordariomycetes;o__Hypocreales;f__Nectriaceae;	0	2	0	0	0	0	0	0	0	1	0	3	0	0	1	0	0	0	1	1
Otu0463	k__Fungi;p__Basidiomycota;c__Agaricomycetes;o__Agaricales;f__Psathyrellaceae;g__Psathyrella	0	0	0	0	0	0	0	0	0	0	0	0	0	0	9	0	0	0	0	0
Otu0473	k__Fungi;p__Ascomycota;c__Dothideomycetes;o__Pleosporales;f__Leptosphaeriaceae;g__Plenodomus	0	6	0	0	0	0	0	0	0	0	0	1	1	1	0	0	0	0	0	0
Otu0478	k__Fungi;p__Basidiomycota;c__Agaricomycetes;o__Agaricales;f__Strophariaceae;g__Stropharia	0	0	0	0	0	0	0	0	0	0	4	0	0	5	0	0	0	0	0	0
Otu0481	k__Fungi;p__Ascomycota;c__Sordariomycetes;o__Hypocreales;f__Hypocreaceae;g__Trichoderma	0	0	0	0	0	0	0	0	0	0	0	0	1	0	7	1	0	0	0	0
Otu0469	k__Fungi;;;;;	0	0	0	0	3	0	0	0	0	0	0	0	1	2	0	0	2	1	0	0
Otu0482	k__Fungi;p__Ascomycota;c__Dothideomycetes;o__Pleosporales;f__Periconiaceae;g__Periconia	4	0	0	0	0	0	0	0	0	0	0	0	0	1	1	0	1	0	0	2
Otu0492	k__Fungi;p__Ascomycota;c__Leotiomycetes;o__Helotiales;f__Helotiaceae;g__Scytalidium	0	0	0	0	0	0	0	0	0	0	1	0	1	2	2	3	0	0	0	0
Otu0506	k__Fungi;p__Basidiomycota;c__Tremellomycetes;o__Tremellales;f__Bulleribasidiaceae;g__Vishniacozyma	0	0	0	0	0	0	0	0	0	0	2	2	0	2	1	0	0	2	0	0
Otu0510	k__Fungi;p__Ascomycota;c__Dothideomycetes;o__Pleosporales;f__Didymellaceae;	0	0	0	0	0	0	0	0	0	0	0	0	0	0	1	0	0	1	0	7
Otu0515	k__Fungi;p__Ascomycota;c__Sordariomycetes;o__Sordariales;f__Chaetomiaceae;	0	0	0	0	0	0	0	0	0	0	0	0	7	2	0	0	0	0	0	0
Otu0535	k__Fungi;p__Ascomycota;c__Dothideomycetes;o__Pleosporales;f__Periconiaceae;g__Periconia	0	0	0	0	0	1	0	0	1	0	0	2	0	0	0	0	2	0	1	2
Otu0542	k__Fungi;p__Ascomycota;c__Dothideomycetes;o__Pleosporales;f__Phaeosphaeriaceae;g__Phaeosphaeria	0	0	0	0	0	0	0	0	0	0	1	0	0	0	1	1	1	4	0	1
Otu0539	k__Fungi;p__Ascomycota;;;;	0	0	0	0	0	0	0	0	0	0	0	0	0	0	2	2	0	0	4	1
Otu0561	k__Fungi;p__Ascomycota;c__Sordariomycetes;o__Sordariales;f__Lasiosphaeriaceae;g__Cladorrhinum	0	0	0	0	0	3	0	0	0	0	0	0	0	0	0	6	0	0	0	0
Otu0566	k__Fungi;p__Ascomycota;c__Dothideomycetes;o__Pleosporales;f__Phaeosphaeriaceae;g__Setomelanomma	0	0	0	0	0	0	0	0	0	0	0	1	0	0	0	5	0	0	1	2
Otu0598	k__Fungi;p__Ascomycota;c__Sordariomycetes;o__Hypocreales;f__Nectriaceae;g__Fusarium	0	0	0	0	0	1	0	0	0	0	1	3	2	0	0	0	0	2	0	0
Otu0634	k__Fungi;p__Ascomycota;c__Eurotiomycetes;o__Eurotiales;f__Aspergillaceae;g__Penicillium	0	0	0	0	0	0	0	0	0	0	0	4	0	0	0	0	5	0	0	0
Otu0678	k__Fungi;p__Ascomycota;c__Dothideomycetes;o__Pleosporales;f__Phaeosphaeriaceae;g__Phaeosphaeria	0	0	0	0	0	0	0	0	0	0	0	0	0	0	0	0	0	7	2	0
Otu0375	k__Fungi;p__Ascomycota;c__Sordariomycetes;o__Hypocreales;f__Nectriaceae;g__Fusarium	0	2	0	0	0	0	0	0	0	0	0	3	0	1	0	1	0	1	0	0
Otu0451	k__Fungi;p__Ascomycota;c__Sordariomycetes;o__Hypocreales;f__Nectriaceae;g__Fusarium	0	0	0	0	0	0	0	0	0	0	0	0	1	3	0	0	0	0	1	3
Otu0490	k__Fungi;p__Ascomycota;c__Dothideomycetes;o__Pleosporales;f__Melanommataceae;	0	0	0	0	0	0	0	0	0	0	0	0	0	8	0	0	0	0	0	0
Otu0505	k__Fungi;p__Ascomycota;c__Sordariomycetes;o__Hypocreales;;	0	0	0	0	0	0	0	1	0	1	0	1	0	2	1	0	0	0	1	1
Otu0521	k__Fungi;p__Ascomycota;c__Dothideomycetes;o__Pleosporales;f__Phaeosphaeriaceae;g__Paraphoma	0	0	0	0	0	0	0	1	0	0	0	3	0	1	0	0	0	1	2	0
Otu0536	k__Fungi;p__Ascomycota;c__Sordariomycetes;o__Hypocreales;f__Nectriaceae;g__Fusarium	0	0	0	0	1	0	0	0	1	0	0	3	0	1	0	0	1	0	1	0
Otu0540	k__Fungi;p__Glomeromycota;c__Glomeromycetes;o__Glomerales;f__Claroideoglomeraceae;g__Claroideoglomus	2	0	0	0	0	0	0	0	0	0	0	1	1	2	1	0	1	0	0	0
Otu0554	k__Fungi;p__Ascomycota;c__Leotiomycetes;o__Helotiales;f__Vibrisseaceae;g__Phialocephala	0	0	0	0	0	0	0	0	0	0	0	0	0	6	0	0	2	0	0	0
Otu0555	k__Fungi;p__Ascomycota;c__Dothideomycetes;o__Pleosporales;f__Didymellaceae;g__Didymella	0	0	0	0	0	0	0	0	0	0	0	0	0	0	1	0	3	2	2	0
Otu0569	k__Fungi;p__Ascomycota;c__Eurotiomycetes;o__Eurotiales;f__Trichocomaceae;g__Talaromyces	0	0	0	0	0	0	0	0	0	0	5	0	0	0	0	0	1	2	0	0
Otu0570	k__Fungi;p__Ascomycota;c__Eurotiomycetes;;;	0	0	0	0	0	0	0	0	0	0	1	2	0	0	0	2	0	2	1	0
Otu0573	k__Fungi;p__Ascomycota;c__Sordariomycetes;o__Hypocreales;f__Nectriaceae;	0	0	0	0	0	5	0	0	0	0	0	0	0	0	0	0	1	2	0	0
Otu0577	k__Fungi;p__Ascomycota;c__Dothideomycetes;o__Pleosporales;;	0	0	0	0	0	1	0	0	0	0	1	0	0	0	0	6	0	0	0	0
Otu0586	k__Fungi;p__Basidiomycota;;;;	0	0	0	0	0	0	0	0	0	0	0	0	0	0	5	0	0	0	1	2
Otu0597	k__Fungi;p__Ascomycota;c__Sordariomycetes;o__Hypocreales;f__Nectriaceae;g__Fusarium	0	0	0	0	0	0	0	0	0	0	1	0	0	0	2	1	0	2	2	0
Otu0611	k__Fungi;p__Ascomycota;c__Sordariomycetes;o__Hypocreales;f__Stachybotryaceae;g__Myrothecium	0	0	0	0	0	0	0	0	0	0	0	0	0	0	1	1	0	6	0	0
Otu0615	k__Fungi;p__Ascomycota;c__Dothideomycetes;o__Pleosporales;;	0	0	0	0	0	0	0	0	0	0	3	0	0	0	1	4	0	0	0	0
Otu0619	k__Fungi;p__Basidiomycota;c__Agaricomycetes;o__Cantharellales;;	0	0	0	0	0	0	0	0	0	0	0	0	0	0	0	0	8	0	0	0
Otu0648	k__Fungi;p__Ascomycota;c__Sordariomycetes;o__Sordariales;f__Chaetomiaceae;	0	3	0	0	0	0	0	0	0	0	0	2	0	1	0	0	0	1	0	1
Otu0667	k__Fungi;p__Ascomycota;c__Dothideomycetes;o__Pleosporales;f__Phaeosphaeriaceae;g__Paraphoma	0	0	0	0	0	0	0	0	0	0	0	0	0	1	0	1	0	1	1	4
Otu0672	k__Fungi;p__Basidiomycota;c__Agaricomycetes;o__Auriculariales;;	0	0	0	0	0	0	0	0	0	0	0	0	0	0	0	0	0	0	3	5
Otu0685	k__Fungi;p__Ascomycota;c__Sordariomycetes;o__Hypocreales;f__Stachybotryaceae;g__Myrothecium	0	0	0	0	0	1	0	0	0	0	0	0	0	0	0	3	4	0	0	0
Otu0693	k__Fungi;p__Ascomycota;c__Orbiliomycetes;;;	0	0	0	0	0	0	0	0	0	0	2	0	0	0	0	0	0	5	1	0
Otu0728	k__Fungi;p__Ascomycota;c__Leotiomycetes;o__Helotiales;f__Helotiaceae;g__Tetracladium	0	0	0	0	0	0	0	0	0	0	0	0	0	0	0	1	0	1	5	1
Otu0749	k__Fungi;p__Ascomycota;c__Sordariomycetes;o__Glomerellales;f__Plectosphaerellaceae;g__Gibellulopsis	0	0	0	0	0	0	0	0	0	0	0	0	0	0	0	2	1	0	1	4
Otu0758	k__Fungi;p__Ascomycota;c__Sordariomycetes;o__Chaetosphaeriales;f__Chaetosphaeriaceae;	0	0	0	0	0	0	0	0	0	0	0	0	0	0	0	0	8	0	0	0
Otu0777	k__Fungi;p__Ascomycota;c__Sordariomycetes;o__Hypocreales;f__Cordycipitaceae;g__Lecanicillium	0	0	0	0	0	0	0	0	0	0	0	0	0	1	0	2	0	3	2	0
Otu0848	k__Fungi;p__Ascomycota;c__Dothideomycetes;o__Pleosporales;f__Didymosphaeriaceae;	0	0	0	0	0	0	0	0	0	0	0	0	0	0	0	8	0	0	0	0
Otu0334	k__Fungi;p__Ascomycota;c__Sordariomycetes;o__Hypocreales;f__Nectriaceae;	0	2	0	0	0	0	0	0	0	0	0	2	0	0	1	0	0	2	0	0
Otu0433	k__Fungi;p__Ascomycota;c__Sordariomycetes;o__Sordariales;f__Lasiosphaeriaceae;	0	0	0	0	0	0	0	0	0	0	0	0	0	7	0	0	0	0	0	0
Otu0439	k__Fungi;p__Ascomycota;c__Sordariomycetes;o__Magnaporthales;f__Magnaporthaceae;g__Gaeumannomyces	0	0	0	0	0	0	0	0	0	0	0	5	2	0	0	0	0	0	0	0
Otu0447	k__Fungi;p__Ascomycota;c__Sordariomycetes;o__Microascales;f__Halosphaeriaceae;	0	0	0	0	0	0	0	0	0	0	0	0	0	0	7	0	0	0	0	0
Otu0457	k__Fungi;p__Ascomycota;c__Sordariomycetes;o__Hypocreales;;	0	0	0	0	0	0	0	0	0	0	1	0	1	0	5	0	0	0	0	0
Otu0483	k__Fungi;p__Ascomycota;c__Eurotiomycetes;o__Eurotiales;f__Aspergillaceae;g__Penicillium	0	0	0	0	0	0	0	0	0	0	0	4	0	2	0	0	1	0	0	0
Otu0491	k__Fungi;p__Ascomycota;c__Sordariomycetes;o__Hypocreales;f__Hypocreaceae;g__Trichoderma	0	0	0	0	0	0	0	0	0	0	0	0	0	7	0	0	0	0	0	0
Otu0502	k__Fungi;p__Ascomycota;c__Dothideomycetes;o__Pleosporales;f__Phaeosphaeriaceae;g__Paraphoma	0	0	0	0	0	0	0	0	0	0	1	1	0	0	0	0	0	3	2	0
Otu0513	k__Fungi;p__Ascomycota;c__Sordariomycetes;o__Hypocreales;f__Hypocreaceae;g__Monocillium	0	0	0	0	0	0	0	0	0	0	2	0	2	0	0	0	0	1	2	0
Otu0526	k__Fungi;p__Ascomycota;c__Sordariomycetes;o__Hypocreales;f__Hypocreales_fam_Incertae_sedis;g__Acremonium	0	1	0	0	0	4	0	0	0	0	0	0	0	0	0	2	0	0	0	0
Otu0538	k__Fungi;p__Ascomycota;c__Sordariomycetes;o__Glomerellales;f__Plectosphaerellaceae;g__Gibellulopsis	0	0	0	0	0	0	0	0	0	0	1	1	0	1	2	0	0	0	0	2
Otu0544	k__Fungi;p__Ascomycota;c__Orbiliomycetes;o__Orbiliales;f__Orbiliaceae;g__Arthrobotrys	0	0	0	0	0	7	0	0	0	0	0	0	0	0	0	0	0	0	0	0
Otu0551	k__Fungi;p__Ascomycota;c__Sordariomycetes;o__Xylariales;f__Xylariaceae;	0	0	0	0	0	0	0	0	0	0	5	0	2	0	0	0	0	0	0	0
Otu0552	k__Fungi;p__Ascomycota;c__Sordariomycetes;o__Hypocreales;f__Hypocreales_fam_Incertae_sedis;g__Acremonium	0	0	0	0	0	0	0	0	0	0	4	0	0	1	0	0	0	1	1	0
Otu0553	k__Fungi;p__Ascomycota;c__Sordariomycetes;o__Hypocreales;f__Nectriaceae;g__Fusarium	0	1	0	0	0	0	0	1	0	0	1	1	1	0	0	0	2	0	0	0
Otu0567	k__Fungi;p__Ascomycota;c__Sordariomycetes;o__Hypocreales;f__Nectriaceae;g__Fusarium	0	0	0	0	0	0	0	0	0	3	0	2	0	0	1	0	0	0	0	1
Otu0583	k__Fungi;p__Ascomycota;c__Sordariomycetes;o__Hypocreales;f__Hypocreales_fam_Incertae_sedis;g__Acremonium	0	0	0	0	0	0	0	0	0	0	0	0	0	0	1	0	0	0	0	6
Otu0585	k__Fungi;p__Ascomycota;c__Sordariomycetes;o__Glomerellales;f__Plectosphaerellaceae;	0	0	0	0	0	0	0	0	0	0	0	1	0	3	2	0	0	0	0	1
Otu0587	k__Fungi;p__Ascomycota;c__Dothideomycetes;o__Pleosporales;f__Leptosphaeriaceae;g__Plenodomus	0	0	0	0	0	0	0	0	0	0	0	0	0	1	1	3	0	0	1	1
Otu0589	k__Fungi;p__Ascomycota;c__Sordariomycetes;o__Glomerellales;f__Plectosphaerellaceae;g__Acrostalagmus	0	0	0	0	0	0	0	0	0	0	0	0	0	7	0	0	0	0	0	0
Otu0572	k__Fungi;p__Ascomycota;;;;	0	0	0	0	0	5	0	0	0	0	0	0	0	0	0	2	0	0	0	0
Otu0578	k__Fungi;p__Basidiomycota;;;;	0	0	0	0	0	5	0	0	0	0	0	0	0	0	0	2	0	0	0	0
Otu0594	k__Fungi;p__Basidiomycota;c__Agaricomycetes;o__Cantharellales;f__Ceratobasidiaceae;g__Thanatephorus	0	0	0	0	0	5	0	0	0	0	0	0	0	0	0	2	0	0	0	0
Otu0599	k__Fungi;p__Ascomycota;c__Dothideomycetes;o__Pleosporales;f__Phaeosphaeriaceae;g__Paraphoma	2	0	0	0	0	0	0	0	0	0	2	0	0	0	1	1	0	0	0	1
Otu0604	k__Fungi;p__Ascomycota;c__Dothideomycetes;o__Pleosporales;f__Phaeosphaeriaceae;g__Phaeosphaeria	0	0	0	0	0	0	0	0	0	0	0	0	0	0	0	0	1	6	0	0
Otu0607	k__Fungi;p__Ascomycota;c__Sordariomycetes;o__Glomerellales;f__Plectosphaerellaceae;	0	0	0	0	0	0	0	0	0	0	0	1	0	1	0	0	0	0	0	5
Otu0612	k__Fungi;p__Ascomycota;c__Dothideomycetes;o__Pleosporales;f__Cucurbitariaceae;g__Pyrenochaetopsis	0	0	0	0	0	0	0	0	0	0	0	0	0	0	0	1	0	1	0	5
Otu0592	k__Fungi;p__Ascomycota;;;;	0	0	0	0	0	0	0	0	0	0	1	1	0	1	0	0	0	0	4	0
Otu0606	k__Fungi;p__Ascomycota;c__Eurotiomycetes;o__Onygenales;;	0	0	0	0	0	0	0	0	0	0	0	1	0	0	1	0	1	0	1	3
Otu0622	k__Fungi;p__Ascomycota;c__Sordariomycetes;o__Hypocreales;f__Nectriaceae;g__Fusarium	0	3	0	0	2	0	0	0	0	0	0	1	0	0	0	0	0	0	1	0
Otu0625	k__Fungi;p__Mortierellomycota;c__Mortierellomycetes;o__Mortierellales;f__Mortierellaceae;g__Mortierella	0	0	0	0	5	0	2	0	0	0	0	0	0	0	0	0	0	0	0	0
Otu0637	k__Fungi;p__Ascomycota;c__Leotiomycetes;o__Helotiales;f__Myxotrichaceae;g__Oidiodendron	0	0	0	0	0	0	0	0	0	0	3	0	4	0	0	0	0	0	0	0
Otu0639	k__Fungi;p__Ascomycota;c__Sordariomycetes;o__Sordariales;f__Chaetomiaceae;g__Dichotomopilus	0	0	0	0	0	0	0	0	0	0	0	0	1	0	0	0	0	1	4	1
Otu0633	k__Fungi;p__Ascomycota;c__Sordariomycetes;o__Xylariales;;	0	0	0	0	0	0	0	0	0	0	0	2	0	0	0	1	2	0	1	1
Otu0655	k__Fungi;p__Ascomycota;c__Sordariomycetes;o__Hypocreales;;	0	0	0	0	0	0	0	0	0	0	7	0	0	0	0	0	0	0	0	0
Otu0674	k__Fungi;p__Ascomycota;c__Sordariomycetes;o__Hypocreales;;	0	0	0	0	0	1	0	0	0	0	0	1	0	1	2	0	0	1	0	1
Otu0665	k__Fungi;p__Ascomycota;;;;	0	0	0	0	0	0	0	0	0	0	0	0	4	0	0	2	0	0	1	0
Otu0677	k__Fungi;p__Ascomycota;c__Sordariomycetes;o__Hypocreales;f__Nectriaceae;g__Gibberella	0	0	0	0	0	1	0	0	0	1	1	0	0	0	0	2	1	0	1	0
Otu0694	k__Fungi;p__Ascomycota;c__Sordariomycetes;o__Hypocreales;f__Nectriaceae;g__Fusarium	1	0	0	0	0	0	0	0	0	0	0	0	0	1	0	0	1	2	2	0
Otu0697	k__Fungi;p__Ascomycota;c__Dothideomycetes;o__Pleosporales;;	0	0	0	0	0	0	0	0	0	0	7	0	0	0	0	0	0	0	0	0
Otu0721	k__Fungi;p__Ascomycota;c__Sordariomycetes;o__Hypocreales;f__Stachybotryaceae;	0	0	0	0	0	0	0	0	0	0	1	0	0	3	0	1	1	1	0	0
Otu0726	k__Fungi;p__Ascomycota;c__Sordariomycetes;o__Glomerellales;f__Plectosphaerellaceae;g__Gibellulopsis	0	1	0	0	0	0	0	0	0	0	0	0	0	1	1	0	0	0	0	4
Otu0783	k__Fungi;p__Ascomycota;c__Dothideomycetes;o__Pleosporales;f__Phaeosphaeriaceae;g__Phaeosphaeria	0	0	0	0	0	0	0	0	0	0	0	0	0	0	1	6	0	0	0	0
Otu0785	k__Fungi;p__Ascomycota;c__Sordariomycetes;o__Sordariales;f__Lasiosphaeriaceae;g__Schizothecium	0	0	0	0	0	0	0	0	0	0	0	0	0	0	0	0	0	7	0	0
Otu0889	k__Fungi;p__Ascomycota;c__Leotiomycetes;;;	0	0	0	0	0	0	0	0	0	0	0	0	0	0	0	0	0	0	7	0
Otu0371	k__Fungi;p__Ascomycota;c__Sordariomycetes;o__Glomerellales;f__Glomerellaceae;g__Colletotrichum	0	0	0	0	0	0	0	0	0	0	0	0	0	0	6	0	0	0	0	0
Otu0431	k__Fungi;p__Basidiomycota;c__Agaricomycetes;o__Corticiales;f__Corticiaceae;g__Corticium	0	0	0	0	0	0	0	0	0	0	0	0	0	6	0	0	0	0	0	0
Otu0462	k__Fungi;p__Ascomycota;c__Dothideomycetes;o__Pleosporales;f__Pleosporales_fam_Incertae_sedis;g__Monodictys	0	0	0	0	0	0	0	0	0	0	0	0	4	1	0	0	0	1	0	0
Otu0467	k__Fungi;p__Ascomycota;c__Sordariomycetes;o__Hypocreales;f__Nectriaceae;g__Fusarium	0	2	0	0	0	0	0	0	0	0	1	2	0	0	0	0	0	0	1	0
Otu0470	k__Fungi;p__Ascomycota;c__Sordariomycetes;o__Hypocreales;f__Nectriaceae;g__Fusarium	0	0	0	0	0	0	0	0	1	1	1	1	0	0	0	0	1	1	0	0
Otu0471	k__Fungi;p__Basidiomycota;;;;	0	0	0	0	0	2	0	0	0	0	0	0	0	0	0	1	2	0	1	0
Otu0484	k__Fungi;p__Ascomycota;c__Sordariomycetes;o__Sordariales;f__Lasiosphaeriaceae;g__Podospora	0	0	0	0	0	0	0	0	0	0	0	0	1	3	1	0	0	0	1	0
Otu0488	k__Fungi;p__Ascomycota;c__Sordariomycetes;o__Hypocreales;f__Bionectriaceae;g__Clonostachys	0	0	0	0	4	0	0	0	0	0	0	0	0	0	0	0	1	1	0	0
Otu0494	k__Fungi;p__Ascomycota;c__Dothideomycetes;o__Pleosporales;f__Pleosporaceae;g__Curvularia	0	0	0	0	0	0	0	0	0	0	0	0	3	3	0	0	0	0	0	0
Otu0501	k__Fungi;p__Ascomycota;c__Sordariomycetes;o__Glomerellales;f__Plectosphaerellaceae;g__Plectosphaerella	0	0	0	0	0	0	0	0	0	0	0	2	0	0	0	4	0	0	0	0
Otu0507	k__Fungi;p__Ascomycota;c__Leotiomycetes;o__Helotiales;f__Helotiales_fam_Incertae_sedis;g__Chalara	0	0	0	0	0	0	0	0	0	0	0	0	0	0	6	0	0	0	0	0
Otu0508	k__Fungi;p__Ascomycota;c__Eurotiomycetes;o__Eurotiales;f__Aspergillaceae;g__Penicillium	0	0	0	0	0	0	0	0	0	0	0	2	1	2	0	0	1	0	0	0
Otu0509	k__Fungi;p__Ascomycota;c__Sordariomycetes;o__Sordariales;f__Chaetomiaceae;g__Chaetomium	0	0	0	0	0	0	0	0	0	0	0	0	1	1	0	1	0	0	2	1
Otu0528	k__Fungi;p__Ascomycota;c__Sordariomycetes;o__Hypocreales;f__Hypocreales_fam_Incertae_sedis;g__Acremonium	0	0	0	0	0	0	0	0	0	0	2	0	2	0	0	0	1	1	0	0
Otu0523	k__Fungi;p__Basidiomycota;c__Exobasidiomycetes;o__Microstromatales;f__Microstromatales_fam_Incertae_sedis;g__Pseudomicrostroma	0	0	0	0	0	0	0	0	0	6	0	0	0	0	0	0	0	0	0	0
Otu0537	k__Fungi;p__Ascomycota;c__Sordariomycetes;o__Hypocreales;f__Nectriaceae;g__Fusarium	0	0	0	0	0	0	0	0	0	0	0	1	0	1	1	0	0	0	0	3
Otu0549	k__Fungi;p__Ascomycota;c__Sordariomycetes;o__Sordariales;f__Lasiosphaeriaceae;	0	0	0	0	0	0	0	0	0	0	0	0	3	3	0	0	0	0	0	0
Otu0548	k__Fungi;;;;;	0	0	0	0	0	0	0	0	0	0	1	0	2	1	2	0	0	0	0	0
Otu0559	k__Fungi;p__Ascomycota;c__Sordariomycetes;o__Hypocreales;f__Nectriaceae;	0	0	0	0	0	0	0	0	0	0	0	1	0	0	0	2	0	2	0	1
Otu0579	k__Fungi;p__Ascomycota;c__Sordariomycetes;o__Hypocreales;f__Nectriaceae;	0	0	0	0	0	0	0	0	0	0	0	0	0	1	0	2	0	0	2	1
Otu0582	k__Fungi;;;;;	0	0	0	0	0	0	0	0	0	0	0	0	1	3	0	0	0	1	0	1
Otu0590	k__Fungi;p__Ascomycota;c__Sordariomycetes;o__Hypocreales;f__Nectriaceae;	0	4	0	0	0	0	0	0	0	0	0	2	0	0	0	0	0	0	0	0
Otu0596	k__Fungi;p__Mortierellomycota;c__Mortierellomycetes;o__Mortierellales;f__Mortierellaceae;g__Mortierella	0	0	0	0	0	0	0	0	6	0	0	0	0	0	0	0	0	0	0	0
Otu0616	k__Fungi;p__Ascomycota;c__Sordariomycetes;o__Sordariales;f__Lasiosphaeriaceae;	0	0	0	0	0	0	0	0	0	0	1	1	0	1	0	2	0	0	1	0
Otu0608	k__Fungi;p__Ascomycota;c__Sordariomycetes;o__Xylariales;;	0	0	0	0	0	0	0	0	0	0	2	0	0	0	0	2	2	0	0	0
Otu0617	k__Fungi;p__Ascomycota;c__Sordariomycetes;o__Hypocreales;f__Nectriaceae;g__Gibberella	0	0	0	0	0	0	0	0	0	0	1	0	0	3	0	1	0	1	0	0
Otu0627	k__Fungi;p__Ascomycota;c__Sordariomycetes;o__Sordariales;f__Lasiosphaeriaceae;g__Schizothecium	0	0	0	0	0	2	0	0	0	0	0	0	0	1	0	0	0	0	0	3
Otu0628	k__Fungi;p__Ascomycota;c__Sordariomycetes;o__Hypocreales;f__Nectriaceae;	0	0	0	0	0	1	0	0	0	0	0	2	1	0	1	1	0	0	0	0
Otu0643	k__Fungi;p__Ascomycota;c__Leotiomycetes;o__Helotiales;f__Helotiaceae;g__Tetracladium	0	0	0	0	0	0	0	0	0	0	0	2	1	0	0	1	0	1	0	1
Otu0632	k__Fungi;p__Basidiomycota;;;;	0	0	0	0	0	0	0	0	0	0	0	0	0	2	0	2	0	0	0	2
Otu0636	k__Fungi;p__Ascomycota;c__Leotiomycetes;o__Helotiales;f__Helotiales_fam_Incertae_sedis;g__Volucrispora	0	0	0	0	0	0	0	0	0	0	3	0	0	0	0	0	0	3	0	0
Otu0644	k__Fungi;p__Ascomycota;c__Sordariomycetes;o__Hypocreales;f__Nectriaceae;g__Fusarium	0	2	0	0	0	1	0	0	0	0	0	3	0	0	0	0	0	0	0	0
Otu0658	k__Fungi;p__Ascomycota;c__Dothideomycetes;o__Pleosporales;f__Torulaceae;g__Torula	0	0	0	0	0	0	0	0	0	0	2	0	0	0	0	0	4	0	0	0
Otu0671	k__Fungi;p__Ascomycota;c__Sordariomycetes;o__Hypocreales;f__Nectriaceae;g__Fusarium	0	0	0	0	0	0	0	0	0	0	0	2	1	1	1	1	0	0	0	0
Otu0673	k__Fungi;p__Ascomycota;c__Sordariomycetes;o__Hypocreales;f__Cordycipitaceae;g__Lecanicillium	0	0	0	0	0	0	0	0	0	0	0	0	0	1	0	0	1	3	1	0
Otu0687	k__Fungi;p__Ascomycota;c__Sordariomycetes;o__Chaetosphaeriales;f__Chaetosphaeriaceae;g__Dinemasporium	0	0	0	0	0	0	0	0	0	0	0	0	0	0	0	0	0	1	0	5
Otu0681	k__Fungi;;;;;	0	0	3	0	0	0	0	0	2	1	0	0	0	0	0	0	0	0	0	0
Otu0709	k__Fungi;p__Ascomycota;c__Sordariomycetes;o__Hypocreales;f__Nectriaceae;g__Ilyonectria	0	4	0	0	0	1	0	0	0	0	0	1	0	0	0	0	0	0	0	0
Otu0720	k__Fungi;p__Ascomycota;c__Sordariomycetes;o__Hypocreales;f__Nectriaceae;g__Fusarium	0	0	0	0	0	0	0	0	3	0	0	0	0	0	0	0	0	2	1	0
Otu0745	k__Fungi;p__Ascomycota;c__Sordariomycetes;o__Hypocreales;f__Bionectriaceae;g__Clonostachys	0	0	0	0	0	0	0	0	0	0	0	0	0	0	0	0	0	0	0	6
Otu0746	k__Fungi;p__Ascomycota;c__Eurotiomycetes;o__Onygenales;f__Ajellomycetaceae;	0	0	0	0	0	0	0	0	0	0	0	0	1	0	0	0	0	0	5	0
Otu0711	k__Fungi;p__Basidiomycota;c__Agaricomycetes;o__Agaricales;;	0	0	0	0	0	6	0	0	0	0	0	0	0	0	0	0	0	0	0	0
Otu0714	k__Fungi;p__Ascomycota;c__Dothideomycetes;o__Pleosporales;;	0	0	0	0	0	1	0	2	0	0	0	0	0	0	0	0	0	1	2	0
Otu0732	k__Fungi;p__Ascomycota;c__Leotiomycetes;o__Helotiales;;	0	0	0	0	0	0	0	0	0	0	0	0	0	0	4	0	0	0	0	2
Otu0735	k__Fungi;p__Ascomycota;c__Leotiomycetes;o__Helotiales;;	0	0	0	0	0	0	0	0	0	0	1	0	0	0	3	0	0	0	0	2
Otu0759	k__Fungi;p__Ascomycota;c__Sordariomycetes;o__Glomerellales;f__Plectosphaerellaceae;g__Gibellulopsis	0	0	0	0	0	0	0	0	0	0	0	0	0	1	1	0	0	0	0	4
Otu0760	k__Fungi;p__Glomeromycota;c__Paraglomeromycetes;o__Paraglomerales;f__Paraglomeraceae;g__Paraglomus	0	0	0	0	0	0	0	0	0	0	3	0	1	1	0	0	0	0	1	0
Otu0772	k__Fungi;p__Basidiomycota;c__Agaricomycetes;;;	0	0	0	0	0	0	0	0	0	2	3	0	0	0	0	0	0	0	0	1
Otu0804	k__Fungi;p__Ascomycota;c__Dothideomycetes;o__Pleosporales;f__Didymellaceae;g__Didymella	0	0	0	0	0	0	0	0	0	0	1	2	0	0	0	0	0	2	1	0
Otu0849	k__Fungi;p__Basidiomycota;c__Tremellomycetes;o__Tremellales;f__Bulleribasidiaceae;g__Vishniacozyma	6	0	0	0	0	0	0	0	0	0	0	0	0	0	0	0	0	0	0	0
Otu0859	k__Fungi;p__Ascomycota;c__Sordariomycetes;o__Hypocreales;f__Nectriaceae;	0	0	0	0	0	0	1	0	0	0	0	0	0	0	0	2	0	0	2	1
Otu0845	k__Fungi;p__Ascomycota;;;;	0	0	4	0	0	0	0	1	1	0	0	0	0	0	0	0	0	0	0	0
Otu0898	k__Fungi;p__Ascomycota;c__Pezizomycetes;o__Pezizales;f__Pyronemataceae;g__Pseudaleuria	0	0	0	0	0	0	0	0	0	0	0	0	0	0	0	0	6	0	0	0
Otu0907	k__Fungi;p__Ascomycota;c__Sordariomycetes;o__Sordariales;f__Lasiosphaeriaceae;	0	0	0	0	0	2	0	0	0	0	0	0	0	0	0	1	1	0	0	2
Otu0912	k__Fungi;p__Ascomycota;c__Sordariomycetes;o__Hypocreales;f__Hypocreaceae;g__Trichoderma	0	0	0	0	0	0	0	0	0	0	0	0	0	1	0	1	3	0	0	1
Otu0915	k__Fungi;p__Ascomycota;c__Sordariomycetes;o__Hypocreales;f__Nectriaceae;g__Nectria	0	0	0	0	0	0	0	0	0	0	0	5	1	0	0	0	0	0	0	0
Otu0925	k__Fungi;p__Ascomycota;c__Dothideomycetes;o__Pleosporales;f__Lentitheciaceae;g__Darksidea	0	0	0	0	0	0	0	0	0	0	0	1	0	0	0	0	4	0	1	0
Otu0935	k__Fungi;p__Ascomycota;c__Sordariomycetes;o__Hypocreales;f__Hypocreaceae;g__Trichoderma	0	0	0	0	0	0	0	0	0	0	0	3	2	0	1	0	0	0	0	0
Otu0941	k__Fungi;p__Ascomycota;c__Eurotiomycetes;o__Eurotiales;f__Trichocomaceae;g__Talaromyces	0	0	0	0	0	0	0	0	0	0	0	0	0	0	2	4	0	0	0	0
Otu0489	k__Fungi;p__Ascomycota;c__Sordariomycetes;o__Hypocreales;f__Nectriaceae;	0	3	0	0	0	0	0	0	0	0	0	1	0	0	0	0	0	0	0	1
Otu0493	k__Fungi;p__Ascomycota;c__Eurotiomycetes;o__Eurotiales;f__Aspergillaceae;g__Penicillium	0	0	0	0	0	0	0	0	0	0	1	2	0	0	0	0	2	0	0	0
Otu0499	k__Fungi;;;;;	0	0	0	0	0	2	0	0	0	0	0	0	0	2	0	0	0	0	0	1
Otu0519	k__Fungi;p__Ascomycota;c__Sordariomycetes;o__Sordariales;f__Chaetomiaceae;	0	0	0	0	0	0	0	0	0	0	0	0	1	0	0	1	0	2	1	0
Otu0518	k__Fungi;p__Basidiomycota;c__Agaricomycetes;;;	0	0	0	0	0	0	0	0	0	0	3	0	0	2	0	0	0	0	0	0
Otu0525	k__Fungi;p__Ascomycota;c__Sordariomycetes;o__Hypocreales;f__Nectriaceae;g__Fusarium	0	0	0	0	0	0	0	0	0	0	0	0	0	0	0	5	0	0	0	0
Otu0534	k__Fungi;p__Ascomycota;c__Leotiomycetes;o__Helotiales;f__Helotiales_fam_Incertae_sedis;g__Leohumicola	0	0	0	0	0	0	0	4	0	0	0	0	0	0	0	0	0	0	0	1
Otu0546	k__Fungi;p__Ascomycota;c__Sordariomycetes;o__Hypocreales;f__Nectriaceae;g__Fusarium	0	0	0	0	1	0	0	0	0	1	0	0	0	0	2	0	0	0	1	0
Otu0550	k__Fungi;p__Ascomycota;c__Leotiomycetes;o__Helotiales;f__Helotiaceae;g__Tetracladium	0	0	0	0	0	0	0	0	0	0	0	1	0	0	0	1	0	1	0	2
Otu0558	k__Fungi;p__Ascomycota;c__Sordariomycetes;o__Hypocreales;;	0	0	0	0	0	0	0	0	0	0	0	4	0	0	0	0	0	0	1	0
Otu0562	k__Fungi;p__Ascomycota;c__Sordariomycetes;o__Hypocreales;;	0	0	0	0	0	0	0	0	0	0	0	1	0	0	4	0	0	0	0	0
Otu0574	k__Fungi;p__Ascomycota;c__Sordariomycetes;o__Hypocreales;f__Bionectriaceae;g__Clonostachys	0	0	0	0	0	0	0	0	0	0	0	0	0	0	3	0	0	1	0	1
Otu0581	k__Fungi;p__Ascomycota;c__Sordariomycetes;o__Hypocreales;f__Hypocreales_fam_Incertae_sedis;g__Emericellopsis	0	0	0	0	0	0	0	0	0	0	0	0	0	0	2	1	2	0	0	0
Otu0584	k__Fungi;p__Ascomycota;c__Saccharomycetes;o__Saccharomycetales;f__Saccharomycetales_fam_Incertae_sedis;g__Candida	0	0	0	0	0	0	0	0	0	0	5	0	0	0	0	0	0	0	0	0
Otu0588	k__Fungi;p__Ascomycota;c__Sordariomycetes;;;	0	0	0	0	0	0	0	0	0	0	0	0	1	2	0	0	2	0	0	0
Otu0601	k__Fungi;p__Ascomycota;c__Sordariomycetes;o__Hypocreales;;	0	0	0	0	0	0	0	0	0	0	0	1	1	0	2	0	0	1	0	0
Otu0602	k__Fungi;p__Ascomycota;c__Sordariomycetes;o__Hypocreales;f__Nectriaceae;g__Fusarium	0	0	0	0	0	0	0	0	0	1	0	2	0	0	0	0	2	0	0	0
Otu0603	k__Fungi;p__Ascomycota;c__Sordariomycetes;o__Glomerellales;f__Plectosphaerellaceae;g__Gibellulopsis	0	0	0	0	0	0	0	0	0	0	0	0	0	2	0	0	0	0	0	3
Otu0605	k__Fungi;p__Ascomycota;c__Sordariomycetes;o__Hypocreales;f__Hypocreaceae;g__Trichoderma	0	0	0	0	0	0	0	0	0	0	0	2	0	0	0	1	1	0	1	0
Otu0591	k__Fungi;;;;;	0	0	0	0	0	0	0	2	0	3	0	0	0	0	0	0	0	0	0	0
Otu0624	k__Fungi;p__Ascomycota;c__Sordariomycetes;o__Hypocreales;f__Nectriaceae;g__Fusarium	0	0	0	0	0	0	0	0	0	0	0	2	0	0	0	1	0	2	0	0
Otu0629	k__Fungi;p__Ascomycota;c__Eurotiomycetes;o__Eurotiales;f__Aspergillaceae;g__Penicillium	0	0	0	0	0	0	0	0	0	0	0	0	0	4	0	0	1	0	0	0
Otu0630	k__Fungi;p__Ascomycota;c__Sordariomycetes;o__Hypocreales;f__Stachybotryaceae;	0	0	0	0	0	0	0	0	0	0	0	0	0	0	4	0	0	1	0	0
Otu0635	k__Fungi;p__Ascomycota;c__Sordariomycetes;o__Hypocreales;f__Ophiocordycipitaceae;g__Purpureocillium	0	0	0	0	0	0	0	0	0	0	1	0	0	0	3	1	0	0	0	0
Otu0638	k__Fungi;p__Ascomycota;c__Sordariomycetes;o__Hypocreales;;	0	0	0	0	0	0	0	0	0	0	0	1	3	0	0	0	0	0	1	0
Otu0641	k__Fungi;p__Ascomycota;c__Eurotiomycetes;o__Eurotiales;f__Aspergillaceae;	0	0	0	0	0	0	0	0	0	0	0	2	0	0	0	0	3	0	0	0
Otu0650	k__Fungi;p__Ascomycota;c__Sordariomycetes;o__Hypocreales;;	0	1	0	0	0	1	0	0	1	0	0	1	0	0	0	1	0	0	0	0
Otu0652	k__Fungi;p__Ascomycota;c__Leotiomycetes;o__Helotiales;f__Hyaloscyphaceae;g__Cistella	0	0	0	0	0	0	0	0	0	0	0	1	0	0	0	0	4	0	0	0
Otu0653	k__Fungi;p__Ascomycota;c__Dothideomycetes;o__Pleosporales;f__Phaeosphaeriaceae;	3	0	0	0	0	0	0	0	0	0	0	1	0	0	0	0	0	0	1	0
Otu0657	k__Fungi;p__Ascomycota;c__Eurotiomycetes;o__Eurotiales;f__Aspergillaceae;g__Aspergillus	0	0	0	0	0	0	0	0	0	0	0	0	0	0	2	2	0	1	0	0
Otu0660	k__Fungi;;;;;	0	0	0	0	0	0	0	0	0	0	0	0	0	5	0	0	0	0	0	0
Otu0663	k__Fungi;p__Basidiomycota;c__Microbotryomycetes;o__Microbotryomycetes_ord_Incertae_sedis;f__Chrysozymaceae;g__Udeniozyma	0	0	0	0	0	0	0	0	0	0	0	1	0	0	1	0	0	1	1	1
Otu0676	k__Fungi;p__Ascomycota;c__Dothideomycetes;o__Pleosporales;f__Phaeosphaeriaceae;g__Paraphoma	0	0	0	0	0	0	0	0	0	0	1	2	0	0	0	1	0	0	0	1
Otu0684	k__Fungi;p__Ascomycota;c__Leotiomycetes;o__Helotiales;f__Helotiaceae;g__Tetracladium	0	0	0	0	0	0	0	0	0	1	0	1	0	0	0	0	0	2	0	1
Otu0690	k__Fungi;p__Ascomycota;c__Sordariomycetes;o__Hypocreales;f__Nectriaceae;g__Gibberella	0	0	0	0	0	0	0	0	0	0	0	0	0	0	0	2	0	0	1	2
Otu0699	k__Fungi;p__Ascomycota;c__Sordariomycetes;o__Hypocreales;f__Niessliaceae;g__Eucasphaeria	0	0	0	0	0	0	0	0	0	0	0	0	0	0	1	0	2	2	0	0
Otu0705	k__Fungi;p__Basidiomycota;c__Tremellomycetes;o__Tremellales;f__Tremellaceae;g__Cryptococcus	0	0	0	0	0	0	0	0	0	0	4	0	0	0	0	0	1	0	0	0
Otu0698	k__Fungi;p__Ascomycota;c__Leotiomycetes;o__Helotiales;;	0	0	0	0	0	0	0	0	0	0	0	0	1	0	0	3	1	0	0	0
Otu0733	k__Fungi;p__Ascomycota;c__Sordariomycetes;o__Hypocreales;f__Nectriaceae;g__Fusarium	0	0	0	0	0	0	0	0	0	0	0	2	0	0	0	0	0	0	1	2
Otu0747	k__Fungi;p__Ascomycota;c__Pezizomycetes;o__Pezizales;f__Pezizaceae;	0	0	0	0	0	0	0	0	0	0	0	0	1	0	4	0	0	0	0	0
Otu0716	k__Fungi;p__Ascomycota;c__Dothideomycetes;o__Pleosporales;;	0	0	0	0	1	1	0	0	0	0	0	1	1	0	0	0	0	0	1	0
Otu0730	k__Fungi;p__Ascomycota;c__Sordariomycetes;;;	0	0	0	0	0	0	0	0	0	0	2	0	1	2	0	0	0	0	0	0
Otu0739	k__Fungi;p__Basidiomycota;c__Agaricomycetes;;;	0	0	0	0	0	0	0	0	0	1	0	0	1	0	2	0	0	0	0	1
Otu0748	k__Fungi;p__Basidiomycota;c__Agaricomycetes;o__Cantharellales;f__Ceratobasidiaceae;g__Thanatephorus	0	0	0	0	0	1	0	0	0	0	0	0	0	0	0	4	0	0	0	0
Otu0753	k__Fungi;p__Ascomycota;c__Sordariomycetes;o__Hypocreales;f__Nectriaceae;g__Fusarium	0	0	0	0	0	1	0	0	0	0	0	0	0	0	0	4	0	0	0	0
Otu0763	k__Fungi;p__Ascomycota;c__Orbiliomycetes;o__Orbiliales;f__Orbiliaceae;g__Arthrobotrys	0	0	0	0	0	0	0	0	0	0	0	0	0	0	5	0	0	0	0	0
Otu0764	k__Fungi;p__Ascomycota;c__Sordariomycetes;o__Hypocreales;f__Nectriaceae;g__Fusarium	0	0	0	0	0	0	0	0	0	0	0	0	0	5	0	0	0	0	0	0
Otu0769	k__Fungi;p__Ascomycota;c__Sordariomycetes;o__Hypocreales;f__Nectriaceae;g__Fusarium	0	0	0	0	0	0	0	0	0	0	0	0	0	0	2	0	0	1	0	2
Otu0770	k__Fungi;p__Ascomycota;c__Leotiomycetes;o__Helotiales;f__Dermateaceae;g__Helgardia	0	0	0	0	0	0	0	0	0	0	0	0	0	2	0	0	0	3	0	0
Otu0752	k__Fungi;;;;;	0	0	0	0	5	0	0	0	0	0	0	0	0	0	0	0	0	0	0	0
Otu0755	k__Fungi;;;;;	0	0	0	0	0	0	0	0	0	0	0	0	0	0	3	1	0	0	0	1
Otu0796	k__Fungi;p__Ascomycota;c__Eurotiomycetes;o__Eurotiales;f__Aspergillaceae;g__Penicillium	0	0	0	0	0	0	0	0	0	0	0	1	0	0	0	0	4	0	0	0
Otu0802	k__Fungi;p__Ascomycota;c__Sordariomycetes;o__Hypocreales;f__Nectriaceae;g__Ilyonectria	0	0	0	0	0	0	0	0	0	0	0	3	0	2	0	0	0	0	0	0
Otu0824	k__Fungi;p__Ascomycota;c__Sordariomycetes;o__Hypocreales;f__Nectriaceae;g__Fusarium	0	0	0	0	0	0	0	0	0	0	0	0	1	1	0	0	3	0	0	0
Otu0786	k__Fungi;p__Basidiomycota;c__Agaricomycetes;;;	0	0	0	0	0	4	0	0	0	0	0	0	0	0	0	0	0	0	1	0
Otu0832	k__Fungi;p__Ascomycota;c__Sordariomycetes;o__Coniochaetales;f__Coniochaetaceae;	0	0	0	0	0	0	0	0	0	0	0	0	0	0	2	0	1	1	0	1
Otu0835	k__Fungi;p__Ascomycota;c__Sordariomycetes;o__Hypocreales;f__Nectriaceae;g__Fusarium	0	0	0	0	0	0	0	0	2	0	0	1	0	0	0	1	0	0	1	0
Otu0836	k__Fungi;p__Ascomycota;c__Sordariomycetes;o__Glomerellales;f__Plectosphaerellaceae;g__Plectosphaerella	0	0	0	0	0	0	0	0	0	0	0	1	0	0	1	1	1	0	0	1
Otu0841	k__Fungi;p__Ascomycota;c__Sordariomycetes;o__Hypocreales;f__Nectriaceae;g__Fusarium	0	0	0	0	0	0	0	0	0	0	0	2	0	0	0	1	0	2	0	0
Otu0842	k__Fungi;p__Ascomycota;c__Sordariomycetes;o__Sordariales;f__Chaetomiaceae;g__Chaetomium	0	3	0	0	0	0	0	0	0	0	0	2	0	0	0	0	0	0	0	0
Otu0846	k__Fungi;p__Ascomycota;c__Sordariomycetes;o__Hypocreales;f__Hypocreales_fam_Incertae_sedis;g__Acremonium	0	0	0	0	0	0	0	0	0	0	0	0	0	0	0	1	0	0	4	0
Otu0852	k__Fungi;p__Ascomycota;c__Sordariomycetes;o__Hypocreales;f__Nectriaceae;g__Fusarium	0	0	0	0	0	0	0	0	4	0	0	0	0	0	0	0	0	0	1	0
Otu0874	k__Fungi;p__Ascomycota;c__Leotiomycetes;o__Helotiales;f__Helotiaceae;g__Articulospora	0	0	0	0	0	0	0	0	0	0	3	0	0	0	0	0	0	0	2	0
Otu0882	k__Fungi;p__Ascomycota;c__Eurotiomycetes;o__Eurotiales;f__Aspergillaceae;g__Penicillium	0	0	0	0	0	0	0	0	0	0	0	0	0	5	0	0	0	0	0	0
Otu0884	k__Fungi;p__Ascomycota;c__Sordariomycetes;o__Hypocreales;f__Nectriaceae;g__Gibberella	0	0	0	0	0	0	0	0	0	0	0	0	0	1	1	0	0	1	0	2
Otu0887	k__Fungi;p__Ascomycota;c__Eurotiomycetes;o__Eurotiales;f__Aspergillaceae;g__Penicillium	0	0	0	0	0	0	0	0	0	0	0	1	0	1	0	0	2	0	0	1
Otu0888	k__Fungi;p__Ascomycota;c__Dothideomycetes;o__Pleosporales;f__Pleosporaceae;g__Alternaria	0	0	0	0	0	0	0	0	0	0	0	2	0	0	0	0	1	1	1	0
Otu0830	k__Fungi;p__Basidiomycota;c__Agaricomycetes;o__Auriculariales;;	0	0	0	0	0	0	0	0	0	0	0	0	0	0	0	0	5	0	0	0
Otu0838	k__Fungi;p__Basidiomycota;c__Agaricomycetes;o__Agaricales;;	0	0	0	0	0	0	0	0	0	0	1	0	1	0	0	0	0	0	3	0
Otu0839	k__Fungi;p__Basidiomycota;c__Agaricomycetes;o__Auriculariales;;	0	0	0	0	0	0	0	0	0	0	0	0	0	0	0	0	0	0	3	2
Otu0890	k__Fungi;p__Ascomycota;c__Dothideomycetes;o__Pleosporales;f__Phaeosphaeriaceae;g__Paraphoma	0	0	0	0	0	0	0	0	0	0	0	1	0	0	0	0	0	2	0	2
Otu0891	k__Fungi;p__Ascomycota;c__Sordariomycetes;o__Hypocreales;f__Nectriaceae;	0	0	0	0	0	0	0	0	2	0	0	0	0	0	0	0	0	3	0	0
Otu0904	k__Fungi;p__Ascomycota;c__Dothideomycetes;o__Pleosporales;f__Pleosporaceae;g__Alternaria	0	0	0	0	0	0	0	0	0	0	0	0	0	0	0	0	1	4	0	0
Otu0905	k__Fungi;p__Ascomycota;c__Sordariomycetes;o__Glomerellales;f__Plectosphaerellaceae;g__Gibellulopsis	0	0	0	0	0	0	0	0	0	0	1	0	1	0	0	0	3	0	0	0
Otu0914	k__Fungi;p__Basidiomycota;c__Agaricomycetes;o__Cantharellales;f__Ceratobasidiaceae;	0	0	5	0	0	0	0	0	0	0	0	0	0	0	0	0	0	0	0	0
Otu0927	k__Fungi;p__Ascomycota;c__Sordariomycetes;o__Glomerellales;f__Plectosphaerellaceae;g__Plectosphaerella	0	1	0	0	0	0	0	0	0	0	0	0	0	0	1	2	0	1	0	0
Otu0962	k__Fungi;p__Ascomycota;c__Sordariomycetes;o__Hypocreales;f__Nectriaceae;g__Fusarium	0	0	0	0	0	0	0	0	0	0	0	2	0	0	1	0	2	0	0	0
Otu0906	k__Fungi;p__Ascomycota;c__Sordariomycetes;;;	1	0	0	0	0	0	0	0	0	0	3	0	1	0	0	0	0	0	0	0
Otu0965	k__Fungi;p__Ascomycota;c__Leotiomycetes;o__Helotiales;f__Helotiaceae;	0	0	0	0	0	1	0	0	0	0	0	0	0	0	0	0	0	0	4	0
Otu0968	k__Fungi;p__Mortierellomycota;c__Mortierellomycetes;o__Mortierellales;f__Mortierellaceae;g__Mortierella	0	2	0	0	0	0	3	0	0	0	0	0	0	0	0	0	0	0	0	0
Otu0976	k__Fungi;p__Ascomycota;c__Dothideomycetes;o__Pleosporales;f__Pleosporaceae;g__Alternaria	3	0	0	0	0	0	0	0	0	0	1	0	0	0	0	0	0	1	0	0
Otu0978	k__Fungi;p__Ascomycota;c__Sordariomycetes;o__Hypocreales;;	0	0	0	0	0	0	0	0	0	0	0	0	0	0	0	0	0	5	0	0
Otu1000	k__Fungi;p__Basidiomycota;c__Agaricomycetes;o__Sebacinales;f__Serendipitaceae;g__Serendipita	0	0	0	0	0	2	0	2	0	0	0	0	1	0	0	0	0	0	0	0
Otu1006	k__Fungi;p__Ascomycota;c__Dothideomycetes;o__Pleosporales;f__Didymellaceae;g__Stagonosporopsis	0	0	0	0	0	0	0	0	0	0	0	0	0	3	0	1	0	0	0	1
Otu1024	k__Fungi;p__Ascomycota;c__Sordariomycetes;o__Hypocreales;f__Stachybotryaceae;g__Stachybotrys	0	0	0	0	0	0	0	0	0	0	0	1	1	0	0	1	0	1	0	1
Otu1041	k__Fungi;p__Ascomycota;c__Orbiliomycetes;o__Orbiliales;f__Orbiliaceae;	0	0	0	0	0	0	0	0	0	0	2	0	0	0	0	0	0	2	1	0
Otu1053	k__Fungi;p__Ascomycota;c__Sordariomycetes;o__Hypocreales;;	0	0	0	0	0	0	0	0	0	0	0	0	0	0	0	0	0	0	5	0
Otu1092	k__Fungi;p__Ascomycota;c__Sordariomycetes;o__Hypocreales;;	0	0	0	0	0	0	0	0	0	0	0	0	0	0	0	0	5	0	0	0
Otu1094	k__Fungi;p__Ascomycota;c__Sordariomycetes;o__Hypocreales;f__Hypocreaceae;	0	0	0	0	0	0	0	0	0	0	0	0	0	0	0	0	0	0	5	0
Otu1105	k__Fungi;;;;;	0	0	0	0	0	0	0	0	0	0	0	0	0	0	0	0	5	0	0	0
Otu0418	k__Fungi;p__Ascomycota;c__Dothideomycetes;o__Pleosporales;f__Cucurbitariaceae;g__Pyrenochaeta	0	0	0	0	0	0	0	0	0	0	0	3	0	1	0	0	0	0	0	0
Otu0520	k__Fungi;p__Ascomycota;c__Sordariomycetes;o__Hypocreales;f__Nectriaceae;g__Fusarium	0	3	0	0	1	0	0	0	0	0	0	0	0	0	0	0	0	0	0	0
Otu0533	k__Fungi;p__Ascomycota;c__Sordariomycetes;o__Glomerellales;f__Plectosphaerellaceae;g__Plectosphaerella	0	0	0	0	0	0	0	0	0	0	0	1	0	1	0	1	0	0	1	0
Otu0547	k__Fungi;p__Ascomycota;c__Sordariomycetes;o__Hypocreales;f__Nectriaceae;g__Cylindrocarpon	0	1	0	0	0	0	0	0	0	1	0	0	0	0	0	2	0	0	0	0
Otu0575	k__Fungi;p__Ascomycota;c__Eurotiomycetes;o__Eurotiales;f__Aspergillaceae;g__Penicillium	0	0	0	0	0	0	0	0	0	0	0	1	0	3	0	0	0	0	0	0
Otu0609	k__Fungi;p__Ascomycota;c__Sordariomycetes;o__Glomerellales;f__Plectosphaerellaceae;	0	0	0	0	0	0	0	0	0	0	0	0	0	2	0	0	0	0	2	0
Otu0613	k__Fungi;p__Ascomycota;c__Sordariomycetes;o__Hypocreales;f__Nectriaceae;	0	0	0	0	0	0	0	0	0	0	0	4	0	0	0	0	0	0	0	0
Otu0614	k__Fungi;p__Ascomycota;c__Eurotiomycetes;o__Eurotiales;f__Aspergillaceae;g__Penicillium	0	0	0	0	0	0	0	0	0	0	0	2	0	0	1	1	0	0	0	0
Otu0618	k__Fungi;p__Ascomycota;c__Sordariomycetes;o__Hypocreales;f__Nectriaceae;g__Fusarium	0	0	0	0	0	0	0	0	0	1	0	2	0	0	0	0	1	0	0	0
Otu0626	k__Fungi;p__Ascomycota;c__Sordariomycetes;o__Hypocreales;f__Nectriaceae;g__Fusarium	0	1	0	0	0	0	0	0	0	0	0	2	0	0	1	0	0	0	0	0
Otu0656	k__Fungi;p__Ascomycota;c__Eurotiomycetes;o__Eurotiales;f__Aspergillaceae;	0	0	0	0	0	0	0	0	0	0	0	1	0	0	2	1	0	0	0	0
Otu0662	k__Fungi;p__Ascomycota;c__Sordariomycetes;o__Hypocreales;f__Nectriaceae;g__Cosmospora	0	0	0	0	0	0	0	0	0	0	1	0	0	0	0	0	1	0	2	0
Otu0666	k__Fungi;p__Ascomycota;c__Sordariomycetes;o__Hypocreales;;	0	0	0	0	0	0	0	0	0	0	1	0	0	1	0	0	0	2	0	0
Otu0670	k__Fungi;p__Ascomycota;c__Dothideomycetes;o__Dothideales;f__Aureobasidiaceae;g__Aureobasidium	0	0	0	0	0	0	0	0	0	0	1	0	0	1	0	2	0	0	0	0
Otu0675	k__Fungi;p__Ascomycota;c__Sordariomycetes;o__Glomerellales;f__Plectosphaerellaceae;g__Plectosphaerella	0	0	0	0	0	0	0	0	0	0	0	0	1	0	0	0	0	1	2	0
Otu0661	k__Fungi;p__Ascomycota;c__Dothideomycetes;o__Pleosporales;;	0	0	0	0	0	0	0	0	0	0	1	0	0	0	0	0	0	0	0	3
Otu0668	k__Fungi;p__Ascomycota;c__Leotiomycetes;o__Helotiales;;	0	0	0	0	0	0	0	0	0	0	0	0	1	0	0	1	0	2	0	0
Otu0686	k__Fungi;p__Ascomycota;c__Sordariomycetes;o__Glomerellales;f__Plectosphaerellaceae;g__Gibellulopsis	0	0	0	0	0	0	0	0	0	0	0	0	0	0	1	0	0	1	0	2
Otu0692	k__Fungi;p__Ascomycota;c__Dothideomycetes;o__Capnodiales;f__Mycosphaerellaceae;g__Zymoseptoria	0	0	0	0	0	0	0	0	0	0	1	0	0	0	2	1	0	0	0	0
Otu0703	k__Fungi;p__Ascomycota;c__Dothideomycetes;o__Capnodiales;f__Mycosphaerellaceae;g__Zymoseptoria	0	0	0	0	0	0	0	0	0	0	3	0	0	1	0	0	0	0	0	0
Otu0708	k__Fungi;p__Ascomycota;c__Sordariomycetes;o__Hypocreales;f__Nectriaceae;g__Fusarium	0	0	0	0	0	0	1	0	1	1	0	0	0	0	0	0	0	0	0	1
Otu0713	k__Fungi;p__Ascomycota;c__Dothideomycetes;o__Pleosporales;f__Leptosphaeriaceae;g__Plenodomus	0	1	0	0	0	1	1	0	0	0	0	0	0	0	0	0	0	0	0	1
Otu0715	k__Fungi;p__Ascomycota;c__Leotiomycetes;o__Helotiales;f__Helotiaceae;g__Scytalidium	0	2	0	0	0	0	0	0	0	0	1	0	0	0	0	0	0	0	0	1
Otu0719	k__Fungi;p__Ascomycota;c__Sordariomycetes;o__Hypocreales;f__Nectriaceae;	0	0	0	0	0	0	0	0	2	0	0	2	0	0	0	0	0	0	0	0
Otu0723	k__Fungi;p__Ascomycota;c__Sordariomycetes;o__Coniochaetales;f__Coniochaetaceae;	0	0	0	0	0	0	0	0	0	0	0	0	0	1	1	0	0	0	0	2
Otu0725	k__Fungi;p__Ascomycota;c__Dothideomycetes;o__Pleosporales;f__Leptosphaeriaceae;g__Plenodomus	0	2	0	0	0	0	0	0	0	0	0	0	0	0	0	1	0	0	1	0
Otu0738	k__Fungi;p__Ascomycota;c__Leotiomycetes;o__Helotiales;f__Helotiaceae;g__Articulospora	0	0	0	0	0	0	0	0	0	0	0	0	0	2	0	0	0	1	0	1
Otu0743	k__Fungi;p__Ascomycota;c__Sordariomycetes;o__Hypocreales;f__Nectriaceae;g__Fusarium	0	0	0	0	0	0	0	0	0	0	0	2	0	1	0	0	0	0	0	1
Otu0734	k__Fungi;;;;;	0	0	0	0	0	0	0	0	0	0	0	0	0	0	4	0	0	0	0	0
Otu0742	k__Fungi;p__Ascomycota;c__Leotiomycetes;o__Helotiales;;	0	0	0	0	0	0	0	0	0	0	0	0	0	0	0	0	0	3	0	1
Otu0754	k__Fungi;p__Ascomycota;c__Dothideomycetes;o__Pleosporales;f__Phaeosphaeriaceae;	0	0	0	0	0	1	0	0	0	0	0	0	0	2	1	0	0	0	0	0
Otu0766	k__Fungi;p__Ascomycota;c__Sordariomycetes;o__Hypocreales;f__Nectriaceae;g__Fusarium	0	0	0	0	0	0	0	0	0	0	0	0	0	1	1	0	0	0	0	2
Otu0767	k__Fungi;p__Ascomycota;c__Eurotiomycetes;o__Onygenales;f__Onygenales_fam_Incertae_sedis;g__Chrysosporium	0	0	0	0	0	0	0	0	0	0	0	0	1	1	0	0	1	0	1	0
Otu0768	k__Fungi;p__Ascomycota;c__Sordariomycetes;o__Sordariales;f__Chaetomiaceae;g__Chaetomium	0	0	0	0	0	0	0	0	0	0	0	0	1	0	0	0	1	0	2	0
Otu0773	k__Fungi;p__Ascomycota;c__Leotiomycetes;o__Helotiales;f__Helotiaceae;g__Tetracladium	0	0	0	0	0	0	0	0	0	0	0	0	0	1	1	1	0	0	1	0
Otu0774	k__Fungi;p__Ascomycota;c__Leotiomycetes;o__Helotiales;f__Helotiaceae;g__Tetracladium	0	0	0	0	0	0	0	0	0	0	0	0	0	0	0	0	0	4	0	0
Otu0776	k__Fungi;p__Ascomycota;c__Sordariomycetes;o__Hypocreales;f__Nectriaceae;g__Fusarium	0	0	0	0	0	0	0	0	0	0	1	0	0	0	0	1	0	1	0	1
Otu0775	k__Fungi;p__Ascomycota;c__Eurotiomycetes;o__Onygenales;;	0	0	0	0	0	0	0	0	0	0	0	0	4	0	0	0	0	0	0	0
Otu0782	k__Fungi;p__Ascomycota;c__Sordariomycetes;o__Glomerellales;f__Plectosphaerellaceae;g__Plectosphaerella	0	0	0	0	0	0	0	0	0	0	0	0	0	1	0	0	2	0	0	1
Otu0795	k__Fungi;p__Ascomycota;c__Sordariomycetes;o__Hypocreales;f__Nectriaceae;g__Fusarium	0	1	0	0	0	0	0	0	0	2	0	1	0	0	0	0	0	0	0	0
Otu0810	k__Fungi;p__Ascomycota;c__Leotiomycetes;o__Erysiphales;f__Erysiphaceae;g__Erysiphe	0	0	0	0	0	0	0	0	0	0	0	0	0	2	0	2	0	0	0	0
Otu0812	k__Fungi;p__Ascomycota;c__Sordariomycetes;o__Hypocreales;;	0	0	0	0	0	0	0	0	0	0	0	0	0	1	0	1	0	0	1	1
Otu0815	k__Fungi;p__Ascomycota;c__Sordariomycetes;o__Sordariales;f__Lasiosphaeriaceae;g__Schizothecium	0	0	0	0	0	0	0	0	0	0	0	0	0	2	0	0	0	0	2	0
Otu0823	k__Fungi;p__Ascomycota;c__Sordariomycetes;o__Hypocreales;f__Clavicipitaceae;g__Collarina	0	0	0	0	0	0	0	0	0	0	0	1	0	0	0	0	2	0	1	0
Otu0808	k__Fungi;p__Ascomycota;;;;	0	0	0	0	0	0	0	0	0	0	0	0	0	0	1	1	0	1	0	1
Otu0811	k__Fungi;p__Ascomycota;c__Dothideomycetes;o__Pleosporales;;	0	0	0	0	0	0	0	0	0	0	0	0	0	0	0	0	0	0	0	4
Otu0834	k__Fungi;p__Ascomycota;c__Dothideomycetes;o__Venturiales;f__Sympoventuriaceae;g__Scolecobasidium	0	0	0	0	0	0	0	0	0	0	0	0	3	0	0	0	0	0	1	0
Otu0840	k__Fungi;p__Ascomycota;c__Sordariomycetes;o__Hypocreales;f__Nectriaceae;g__Fusarium	0	0	0	0	0	0	0	0	2	0	0	0	0	0	0	0	0	1	1	0
Otu0847	k__Fungi;p__Ascomycota;c__Dothideomycetes;o__Pleosporales;f__Leptosphaeriaceae;g__Plenodomus	0	0	0	0	0	0	0	0	2	0	0	0	0	0	0	1	0	0	0	1
Otu0856	k__Fungi;p__Ascomycota;c__Sordariomycetes;o__Hypocreales;f__Nectriaceae;	0	2	0	0	0	1	0	0	0	0	0	0	0	0	0	1	0	0	0	0
Otu0862	k__Fungi;p__Ascomycota;c__Sordariomycetes;o__Hypocreales;;	0	0	0	0	0	0	0	0	0	0	1	0	0	0	0	3	0	0	0	0
Otu0868	k__Fungi;p__Ascomycota;c__Leotiomycetes;o__Helotiales;f__Helotiaceae;g__Articulospora	0	0	0	0	0	0	0	0	0	0	0	0	0	3	0	0	0	1	0	0
Otu0870	k__Fungi;p__Ascomycota;c__Dothideomycetes;o__Pleosporales;f__Phaeosphaeriaceae;	0	0	0	0	0	0	0	0	0	0	0	0	0	0	4	0	0	0	0	0
Otu0873	k__Fungi;p__Ascomycota;c__Sordariomycetes;o__Hypocreales;f__Nectriaceae;g__Fusarium	0	0	0	0	0	0	0	0	0	0	0	0	0	0	1	0	3	0	0	0
Otu0877	k__Fungi;p__Ascomycota;c__Eurotiomycetes;o__Chaetothyriales;f__Herpotrichiellaceae;g__Exophiala	0	0	0	0	0	0	0	0	0	0	0	1	0	0	0	1	2	0	0	0
Otu0833	k__Fungi;p__Ascomycota;;;;	0	0	0	0	0	0	2	0	0	2	0	0	0	0	0	0	0	0	0	0
Otu0896	k__Fungi;p__Ascomycota;c__Sordariomycetes;o__Hypocreales;f__Nectriaceae;	0	1	0	0	0	0	0	0	0	1	0	0	0	0	1	1	0	0	0	0
Otu0899	k__Fungi;p__Mortierellomycota;c__Mortierellomycetes;o__Mortierellales;f__Mortierellaceae;g__Mortierella	0	0	0	0	0	0	0	2	2	0	0	0	0	0	0	0	0	0	0	0
Otu0901	k__Fungi;p__Ascomycota;c__Eurotiomycetes;o__Chaetothyriales;f__Cyphellophoraceae;g__Cyphellophora	0	0	0	0	0	0	4	0	0	0	0	0	0	0	0	0	0	0	0	0
Otu0911	k__Fungi;p__Ascomycota;c__Sordariomycetes;o__Hypocreales;f__Nectriaceae;g__Gibberella	0	0	0	0	1	0	0	0	0	0	0	1	0	0	2	0	0	0	0	0
Otu0913	k__Fungi;p__Ascomycota;c__Sordariomycetes;o__Hypocreales;f__Nectriaceae;g__Fusarium	0	1	0	0	0	0	0	0	0	0	0	2	0	0	0	0	0	0	1	0
Otu0919	k__Fungi;p__Ascomycota;c__Sordariomycetes;o__Hypocreales;f__Nectriaceae;g__Fusarium	0	0	0	0	0	1	0	0	1	0	0	0	0	0	0	0	1	0	0	1
Otu0933	k__Fungi;p__Ascomycota;c__Sordariomycetes;o__Hypocreales;f__Nectriaceae;g__Fusarium	0	1	0	0	0	0	0	0	0	0	0	3	0	0	0	0	0	0	0	0
Otu0934	k__Fungi;p__Ascomycota;c__Sordariomycetes;o__Hypocreales;f__Nectriaceae;g__Fusarium	0	0	0	0	0	2	0	0	0	0	0	0	0	0	0	1	1	0	0	0
Otu0936	k__Fungi;p__Ascomycota;c__Sordariomycetes;o__Glomerellales;f__Plectosphaerellaceae;g__Plectosphaerella	0	0	0	0	0	0	0	0	0	0	2	0	0	0	1	0	0	0	0	1
Otu0940	k__Fungi;p__Basidiomycota;c__Tremellomycetes;o__Tremellales;;	0	0	0	0	0	0	0	0	0	0	0	0	0	0	0	0	0	0	0	4
Otu0946	k__Fungi;p__Ascomycota;c__Dothideomycetes;o__Pleosporales;f__Cucurbitariaceae;g__Pyrenochaeta	0	0	0	0	0	0	0	0	0	0	0	1	0	0	0	0	1	0	1	1
Otu0947	k__Fungi;p__Ascomycota;c__Sordariomycetes;o__Hypocreales;f__Nectriaceae;g__Fusarium	0	0	0	0	0	0	1	0	0	0	2	0	0	0	1	0	0	0	0	0
Otu0950	k__Fungi;p__Ascomycota;c__Sordariomycetes;o__Hypocreales;f__Stachybotryaceae;g__Stachybotrys	0	0	0	0	0	0	0	0	0	0	0	0	0	0	1	0	1	1	0	1
Otu0952	k__Fungi;p__Ascomycota;c__Sordariomycetes;o__Hypocreales;f__Ophiocordycipitaceae;	0	0	0	0	0	0	0	0	0	0	2	1	0	0	0	0	0	1	0	0
Otu0953	k__Fungi;p__Ascomycota;c__Sordariomycetes;o__Chaetosphaeriales;f__Chaetosphaeriaceae;g__Dinemasporium	0	0	0	0	0	0	0	0	0	0	1	0	0	0	0	0	0	3	0	0
Otu0893	k__Fungi;p__Ascomycota;c__Dothideomycetes;o__Pleosporales;;	0	0	0	0	0	0	0	0	0	0	0	2	0	1	0	0	1	0	0	0
Otu0902	k__Fungi;;;;;	0	0	4	0	0	0	0	0	0	0	0	0	0	0	0	0	0	0	0	0
Otu0929	k__Fungi;p__Ascomycota;c__Dothideomycetes;o__Pleosporales;;	0	0	0	0	0	0	0	0	0	0	1	2	0	0	0	0	0	1	0	0
Otu0938	k__Fungi;p__Ascomycota;c__Dothideomycetes;o__Pleosporales;;	0	0	0	0	0	0	0	0	0	0	1	0	0	0	1	1	0	1	0	0
Otu0963	k__Fungi;p__Ascomycota;c__Dothideomycetes;o__Pleosporales;f__Didymellaceae;g__Boeremia	1	0	0	0	0	0	0	0	0	0	0	1	1	0	0	0	0	1	0	0
Otu0969	k__Fungi;p__Ascomycota;c__Sordariomycetes;o__Hypocreales;;	0	0	0	0	0	0	0	0	0	0	0	0	0	0	0	0	0	4	0	0
Otu0973	k__Fungi;p__Ascomycota;c__Dothideomycetes;o__Pleosporales;f__Pleosporaceae;g__Alternaria	0	0	0	0	0	0	0	0	0	0	0	0	0	0	0	0	1	3	0	0
Otu0981	k__Fungi;p__Mortierellomycota;c__Mortierellomycetes;o__Mortierellales;f__Mortierellaceae;g__Mortierella	0	0	0	0	0	0	3	0	0	0	0	0	0	0	0	0	0	0	1	0
Otu1004	k__Fungi;p__Ascomycota;c__Sordariomycetes;o__Hypocreales;f__Nectriaceae;g__Gibberella	0	0	0	0	0	0	0	0	0	0	0	0	0	0	0	1	0	1	0	2
Otu1009	k__Fungi;p__Ascomycota;c__Sordariomycetes;o__Hypocreales;;	0	0	0	0	0	0	0	0	0	0	1	0	1	0	1	1	0	0	0	0
Otu1020	k__Fungi;p__Ascomycota;c__Dothideomycetes;o__Pleosporales;f__Thyridariaceae;g__Roussoella	0	0	0	0	0	0	0	0	0	0	0	0	0	0	0	2	0	1	1	0
Otu1043	k__Fungi;p__Ascomycota;c__Eurotiomycetes;o__Onygenales;f__Onygenales_fam_Incertae_sedis;g__Chrysosporium	0	0	0	0	0	0	0	0	0	0	0	0	0	3	0	0	0	0	1	0
Otu0979	k__Fungi;p__Basidiomycota;;;;	0	0	0	0	0	0	0	0	0	0	0	0	0	0	0	0	0	4	0	0
Otu1013	k__Fungi;;;;;	0	0	0	0	0	0	0	0	0	0	0	0	1	0	1	0	0	0	1	1
Otu1033	k__Fungi;p__Ascomycota;c__Eurotiomycetes;o__Onygenales;;	0	0	0	0	0	0	0	0	0	0	0	0	1	0	0	1	1	0	1	0
Otu1037	k__Fungi;p__Ascomycota;c__Dothideomycetes;o__Pleosporales;;	0	0	0	0	0	0	0	0	0	0	1	0	0	2	0	0	0	1	0	0
Otu1056	k__Fungi;p__Ascomycota;c__Dothideomycetes;o__Pleosporales;f__Phaeosphaeriaceae;g__Ophiosphaerella	0	0	0	0	0	0	0	0	0	0	0	1	0	0	0	0	0	0	2	1
Otu1066	k__Fungi;p__Ascomycota;c__Eurotiomycetes;o__Eurotiales;f__Aspergillaceae;g__Penicillium	0	0	0	0	0	4	0	0	0	0	0	0	0	0	0	0	0	0	0	0
Otu1072	k__Fungi;p__Ascomycota;c__Sordariomycetes;o__Glomerellales;f__Plectosphaerellaceae;g__Plectosphaerella	1	0	0	0	0	2	0	0	0	0	0	1	0	0	0	0	0	0	0	0
Otu1076	k__Fungi;p__Ascomycota;c__Eurotiomycetes;o__Chaetothyriales;f__Cyphellophoraceae;g__Cyphellophora	0	0	0	0	0	0	0	0	0	0	0	0	0	0	0	0	2	1	0	1
Otu1090	k__Fungi;p__Ascomycota;c__Sordariomycetes;o__Hypocreales;f__Nectriaceae;g__Gibberella	0	1	0	0	0	1	0	0	0	0	0	1	0	0	0	0	0	0	0	1
Otu1107	k__Fungi;p__Ascomycota;c__Sordariomycetes;o__Sordariales;f__Chaetomiaceae;g__Chaetomium	0	0	0	0	0	0	0	0	0	0	0	1	0	0	0	0	0	0	2	1
Otu1114	k__Fungi;p__Ascomycota;c__Leotiomycetes;o__Helotiales;f__Helotiaceae;g__Tetracladium	0	0	0	0	0	0	0	0	0	0	0	0	0	0	0	0	0	1	3	0
Otu1121	k__Fungi;p__Mortierellomycota;c__Mortierellomycetes;o__Mortierellales;f__Mortierellaceae;g__Mortierella	0	0	0	0	0	0	4	0	0	0	0	0	0	0	0	0	0	0	0	0
Otu1127	k__Fungi;p__Ascomycota;c__Eurotiomycetes;o__Eurotiales;f__Aspergillaceae;g__Penicillium	0	0	0	0	0	0	0	0	0	0	0	0	0	0	0	1	0	1	0	2
Otu1129	k__Fungi;p__Ascomycota;c__Dothideomycetes;o__Pleosporales;f__Didymellaceae;	0	0	0	0	0	0	0	0	0	0	1	3	0	0	0	0	0	0	0	0
Otu1131	k__Fungi;p__Ascomycota;c__Sordariomycetes;o__Hypocreales;f__Nectriaceae;g__Ilyonectria	0	0	0	0	0	0	0	0	0	0	0	0	1	0	0	1	0	1	1	0
Otu1132	k__Fungi;p__Ascomycota;c__Dothideomycetes;o__Pleosporales;f__Pleosporaceae;g__Alternaria	1	0	0	0	0	1	0	0	0	0	0	0	0	0	0	1	0	1	0	0
Otu1144	k__Fungi;p__Ascomycota;c__Leotiomycetes;o__Helotiales;f__Helotiaceae;g__Tetracladium	0	0	0	0	0	0	0	0	0	0	0	1	0	1	0	1	0	0	0	1
Otu1145	k__Fungi;p__Ascomycota;c__Leotiomycetes;o__Helotiales;f__Dermateaceae;g__Calloria	0	0	0	0	0	0	0	0	0	0	0	0	0	0	1	0	0	2	1	0
Otu1174	k__Fungi;p__Ascomycota;c__Sordariomycetes;o__Hypocreales;f__Bionectriaceae;	0	0	0	0	0	0	0	0	0	0	0	0	0	0	3	0	0	0	1	0
Otu1178	k__Fungi;p__Ascomycota;c__Dothideomycetes;o__Pleosporales;f__Phaeosphaeriaceae;	0	0	0	0	0	0	0	0	0	0	0	0	0	1	0	0	0	0	3	0
Otu1189	k__Fungi;p__Ascomycota;c__Sordariomycetes;o__Hypocreales;f__Nectriaceae;	0	0	0	0	0	0	0	0	0	0	1	0	0	1	0	1	0	0	0	1
Otu1191	k__Fungi;p__Ascomycota;c__Sordariomycetes;o__Hypocreales;f__Stachybotryaceae;	0	0	0	0	0	2	0	0	0	0	0	0	0	0	0	0	0	0	0	2
Otu1202	k__Fungi;p__Ascomycota;c__Sordariomycetes;o__Hypocreales;;	0	0	0	0	0	0	0	0	0	0	2	1	0	0	1	0	0	0	0	0
Otu1216	k__Fungi;p__Ascomycota;c__Dothideomycetes;o__Pleosporales;f__Lentitheciaceae;g__Darksidea	0	0	0	0	0	0	0	0	0	0	0	1	0	0	0	1	1	1	0	0
Otu1176	k__Fungi;p__Ascomycota;c__Leotiomycetes;o__Helotiales;;	0	0	0	0	0	0	0	0	0	0	0	0	4	0	0	0	0	0	0	0
Otu1177	k__Fungi;p__Basidiomycota;c__Microbotryomycetes;o__Microbotryomycetes_ord_Incertae_sedis;f__Chrysozymaceae;g__Udeniozyma	0	0	0	0	0	0	0	0	0	0	0	0	0	1	0	0	0	3	0	0
Otu1222	k__Fungi;p__Ascomycota;c__Eurotiomycetes;o__Eurotiales;f__Trichocomaceae;g__Talaromyces	0	0	0	0	0	0	0	0	0	0	0	0	0	0	0	4	0	0	0	0
Otu1223	k__Fungi;p__Mucoromycota;c__Mucoromycetes;o__Mucorales;f__Cunninghamellaceae;g__Absidia	0	0	0	0	0	0	0	0	0	0	0	0	0	0	1	3	0	0	0	0
Otu1228	k__Fungi;p__Ascomycota;c__Sordariomycetes;o__Hypocreales;f__Hypocreales_fam_Incertae_sedis;g__Acremonium	0	0	0	0	0	0	0	0	0	0	0	0	0	0	0	0	0	0	4	0
Otu1231	k__Fungi;p__Ascomycota;c__Eurotiomycetes;o__Eurotiales;f__Aspergillaceae;g__Aspergillus	0	0	0	0	0	0	0	0	0	0	0	0	0	0	0	0	0	4	0	0
Otu1235	k__Fungi;p__Basidiomycota;c__Tremellomycetes;o__Tremellales;f__Rhynchogastremataceae;g__Papiliotrema	0	0	0	0	0	0	0	0	0	0	0	0	0	0	0	0	0	0	4	0
Otu1262	k__Fungi;p__Ascomycota;c__Sordariomycetes;o__Sordariales;f__Lasiosphaeriaceae;g__Podospora	0	0	0	0	0	0	0	0	0	0	0	0	0	0	0	0	0	0	3	1
Otu1266	k__Fungi;p__Ascomycota;c__Dothideomycetes;o__Capnodiales;f__Mycosphaerellaceae;g__Ramularia	0	0	0	0	0	0	0	0	0	0	0	0	0	0	0	0	0	0	4	0
Otu1274	k__Fungi;p__Basidiomycota;c__Tremellomycetes;o__Tremellales;f__Bulleribasidiaceae;g__Dioszegia	0	0	0	0	0	0	0	0	0	0	0	0	0	0	0	4	0	0	0	0
Otu1284	k__Fungi;p__Ascomycota;c__Sordariomycetes;o__Hypocreales;;	0	0	0	0	0	0	0	0	0	0	0	0	0	0	0	0	0	0	2	2
Otu1287	k__Fungi;p__Ascomycota;c__Sordariomycetes;o__Sordariales;f__Lasiosphaeriaceae;g__Podospora	0	0	0	0	0	0	0	0	0	0	0	1	1	0	1	1	0	0	0	0
Otu1293	k__Fungi;p__Ascomycota;c__Sordariomycetes;o__Hypocreales;;	0	0	0	0	0	0	0	0	2	0	0	0	0	0	0	0	0	2	0	0
Otu1307	k__Fungi;p__Ascomycota;c__Sordariomycetes;o__Hypocreales;f__Bionectriaceae;g__Clonostachys	0	0	0	0	0	0	0	0	0	0	1	0	0	0	1	1	0	1	0	0
Otu1362	k__Fungi;p__Ascomycota;c__Sordariomycetes;o__Sordariales;f__Lasiosphaeriaceae;	0	0	0	0	0	0	0	0	0	0	0	0	0	0	0	0	0	0	0	4
Otu1418	k__Fungi;p__Ascomycota;c__Eurotiomycetes;o__Eurotiales;f__Aspergillaceae;g__Penicillium	0	0	0	0	0	0	0	0	0	0	0	0	0	1	0	2	0	0	1	0
Otu1247	k__Fungi;p__Ascomycota;;;;	0	0	3	1	0	0	0	0	0	0	0	0	0	0	0	0	0	0	0	0
Otu1265	k__Fungi;p__Ascomycota;c__Leotiomycetes;o__Helotiales;;	0	0	0	0	0	0	0	0	0	0	0	0	0	0	0	0	4	0	0	0
Otu1296	k__Fungi;;;;;	0	0	0	0	0	0	4	0	0	0	0	0	0	0	0	0	0	0	0	0
Otu1357	k__Fungi;;;;;	0	0	0	0	0	0	0	0	0	0	2	0	0	2	0	0	0	0	0	0
Otu0448	k__Fungi;p__Basidiomycota;c__Agaricomycetes;o__Sebacinales;f__Serendipitaceae;g__Serendipita	0	0	0	0	0	0	0	0	0	0	3	0	0	0	0	0	0	0	0	0
Otu0511	k__Fungi;p__Ascomycota;c__Sordariomycetes;o__Glomerellales;f__Plectosphaerellaceae;g__Gibellulopsis	0	0	0	0	0	0	0	0	0	0	0	0	0	0	1	0	0	0	1	1
Otu0512	k__Fungi;p__Ascomycota;c__Sordariomycetes;o__Hypocreales;f__Nectriaceae;	0	1	0	0	0	0	0	0	0	0	0	2	0	0	0	0	0	0	0	0
Otu0514	k__Fungi;p__Ascomycota;c__Dothideomycetes;o__Tubeufiales;f__Tubeufiaceae;	0	0	0	0	0	0	0	0	0	0	0	0	0	0	1	0	0	2	0	0
Otu0556	k__Fungi;p__Basidiomycota;c__Agaricomycetes;o__Sebacinales;f__Serendipitaceae;	0	0	0	0	0	0	0	3	0	0	0	0	0	0	0	0	0	0	0	0
Otu0563	k__Fungi;p__Ascomycota;c__Dothideomycetes;o__Pleosporales;;	0	0	0	0	0	0	0	0	0	0	0	0	0	3	0	0	0	0	0	0
Otu0610	k__Fungi;p__Ascomycota;c__Sordariomycetes;o__Sordariales;f__Lasiosphaeriaceae;	0	0	0	0	0	0	0	0	0	0	0	0	0	0	1	0	1	0	0	1
Otu0595	k__Fungi;;;;;	0	0	0	0	0	0	0	0	0	0	0	0	2	0	0	0	0	1	0	0
Otu0631	k__Fungi;p__Ascomycota;c__Leotiomycetes;o__Helotiales;f__Helotiaceae;	0	0	0	0	0	0	0	0	0	0	1	2	0	0	0	0	0	0	0	0
Otu0620	k__Fungi;;;;;	0	0	0	0	2	0	0	0	0	0	0	0	0	1	0	0	0	0	0	0
Otu0640	k__Fungi;p__Ascomycota;c__Sordariomycetes;o__Microascales;;	0	0	0	0	0	0	0	0	0	0	0	0	0	0	1	0	0	1	0	1
Otu0646	k__Fungi;p__Ascomycota;c__Dothideomycetes;o__Pleosporales;f__Phaeosphaeriaceae;g__Paraphoma	0	0	0	0	0	0	0	1	0	0	0	0	0	0	0	0	0	2	0	0
Otu0647	k__Fungi;p__Ascomycota;c__Dothideomycetes;o__Pleosporales;f__Pleosporaceae;g__Alternaria	0	0	0	0	0	0	0	1	0	0	0	1	0	0	0	0	0	1	0	0
Otu0649	k__Fungi;p__Ascomycota;c__Sordariomycetes;o__Sordariales;f__Cephalothecaceae;g__Phialemonium	0	0	0	0	0	0	0	0	0	0	0	0	0	3	0	0	0	0	0	0
Otu0654	k__Fungi;p__Ascomycota;c__Sordariomycetes;o__Hypocreales;f__Nectriaceae;g__Fusarium	0	0	0	0	0	0	0	0	0	0	0	1	0	1	1	0	0	0	0	0
Otu0664	k__Fungi;p__Ascomycota;c__Dothideomycetes;o__Pleosporales;f__Phaeosphaeriaceae;g__Paraphoma	0	0	0	0	0	0	0	0	0	0	0	3	0	0	0	0	0	0	0	0
Otu0688	k__Fungi;p__Ascomycota;c__Sordariomycetes;o__Hypocreales;f__Nectriaceae;	0	0	0	0	0	0	0	0	0	1	0	0	0	0	0	0	0	1	0	1
Otu0689	k__Fungi;p__Ascomycota;c__Sordariomycetes;o__Hypocreales;f__Cordycipitaceae;g__Beauveria	0	1	0	0	0	0	0	0	0	0	0	2	0	0	0	0	0	0	0	0
Otu0695	k__Fungi;p__Ascomycota;c__Eurotiomycetes;o__Onygenales;f__Onygenales_fam_Incertae_sedis;g__Chrysosporium	0	0	0	0	0	0	0	0	0	0	1	0	1	0	0	0	0	0	1	0
Otu0696	k__Fungi;p__Ascomycota;c__Sordariomycetes;o__Sordariales;f__Chaetomiaceae;g__Zopfiella	0	0	0	0	0	0	0	0	0	0	0	0	0	3	0	0	0	0	0	0
Otu0700	k__Fungi;p__Ascomycota;c__Dothideomycetes;o__Pleosporales;f__Phaeosphaeriaceae;g__Paraphoma	0	0	0	0	0	1	0	0	0	0	0	2	0	0	0	0	0	0	0	0
Otu0704	k__Fungi;p__Ascomycota;c__Sordariomycetes;o__Hypocreales;;	0	0	0	0	0	0	0	0	0	0	0	1	0	0	0	0	0	0	0	2
Otu0706	k__Fungi;p__Ascomycota;c__Sordariomycetes;o__Sordariales;f__Lasiosphaeriaceae;g__Schizothecium	0	0	0	0	0	1	0	0	0	0	0	1	0	0	0	0	0	0	1	0
Otu0701	k__Fungi;p__Ascomycota;c__Sordariomycetes;o__Microascales;;	0	0	0	0	0	0	0	0	0	0	0	0	2	1	0	0	0	0	0	0
Otu0712	k__Fungi;p__Ascomycota;c__Sordariomycetes;o__Hypocreales;f__Nectriaceae;	0	2	0	0	0	0	0	0	0	0	0	0	0	0	0	1	0	0	0	0
Otu0718	k__Fungi;p__Ascomycota;c__Sordariomycetes;o__Hypocreales;f__Nectriaceae;	0	0	0	0	0	0	0	0	0	0	0	1	0	0	1	0	0	0	1	0
Otu0722	k__Fungi;p__Ascomycota;c__Eurotiomycetes;o__Chaetothyriales;f__Cyphellophoraceae;g__Cyphellophora	0	0	0	0	0	0	0	0	0	0	0	0	0	0	0	1	1	0	0	1
Otu0724	k__Fungi;p__Ascomycota;c__Leotiomycetes;o__Helotiales;f__Helotiaceae;g__Tetracladium	0	0	0	0	0	0	0	0	0	0	0	0	1	0	0	0	0	1	1	0
Otu0727	k__Fungi;p__Ascomycota;c__Sordariomycetes;o__Hypocreales;f__Nectriaceae;g__Fusarium	0	0	0	0	0	0	0	0	0	0	0	1	0	0	0	0	0	0	0	2
Otu0737	k__Fungi;p__Ascomycota;c__Sordariomycetes;o__Hypocreales;;	0	0	0	0	0	0	0	0	0	1	0	2	0	0	0	0	0	0	0	0
Otu0740	k__Fungi;p__Ascomycota;c__Sordariomycetes;o__Hypocreales;f__Hypocreaceae;g__Trichoderma	0	0	0	0	0	0	0	0	0	0	1	0	1	1	0	0	0	0	0	0
Otu0741	k__Fungi;p__Ascomycota;c__Sordariomycetes;o__Hypocreales;f__Nectriaceae;g__Fusarium	0	0	0	0	0	0	0	0	0	0	0	0	0	0	0	0	0	3	0	0
Otu0736	k__Fungi;p__Ascomycota;c__Eurotiomycetes;;;	0	0	0	0	0	0	0	0	0	0	0	0	0	0	1	0	1	1	0	0
Otu0750	k__Fungi;p__Ascomycota;c__Dothideomycetes;o__Pleosporales;f__Periconiaceae;g__Periconia	0	0	0	0	0	0	0	0	2	0	0	1	0	0	0	0	0	0	0	0
Otu0756	k__Fungi;p__Basidiomycota;c__Tremellomycetes;o__Tremellales;f__Rhynchogastremataceae;g__Papiliotrema	0	0	0	0	0	1	0	0	0	0	0	0	0	0	0	0	1	1	0	0
Otu0765	k__Fungi;p__Basidiomycota;c__Agaricomycetes;o__Hymenochaetales;f__Schizoporaceae;g__Hyphodontia	0	0	0	0	0	0	0	0	0	0	0	0	3	0	0	0	0	0	0	0
Otu0771	k__Fungi;p__Ascomycota;c__Dothideomycetes;o__Pleosporales;f__Periconiaceae;g__Periconia	0	0	0	0	0	0	0	0	0	0	0	0	0	0	3	0	0	0	0	0
Otu0788	k__Fungi;p__Ascomycota;c__Sordariomycetes;o__Glomerellales;f__Plectosphaerellaceae;g__Gibellulopsis	0	0	0	0	0	0	0	0	1	0	0	0	0	0	0	0	0	0	0	2
Otu0789	k__Fungi;p__Ascomycota;c__Pezizomycetes;o__Pezizales;f__Pyronemataceae;g__Kotlabaea	0	0	0	0	0	0	0	0	0	0	0	0	0	0	0	0	0	2	1	0
Otu0797	k__Fungi;p__Ascomycota;c__Sordariomycetes;o__Sordariales;f__Chaetomiaceae;g__Chaetomium	0	0	0	0	0	0	0	0	0	0	0	0	1	1	0	0	0	0	1	0
Otu0800	k__Fungi;p__Ascomycota;c__Dothideomycetes;o__Pleosporales;f__Didymellaceae;	0	0	0	0	0	1	0	0	0	0	0	0	0	0	1	0	0	0	0	1
Otu0801	k__Fungi;p__Ascomycota;c__Dothideomycetes;o__Capnodiales;f__Cladosporiaceae;g__Cladosporium	1	0	0	0	0	0	0	0	0	1	0	0	0	0	0	0	1	0	0	0
Otu0803	k__Fungi;p__Ascomycota;c__Sordariomycetes;o__Hypocreales;f__Clavicipitaceae;g__Paecilomyces	0	0	0	0	0	0	0	0	0	0	0	0	0	0	1	2	0	0	0	0
Otu0806	k__Fungi;p__Ascomycota;c__Dothideomycetes;o__Pleosporales;f__Phaeosphaeriaceae;	0	0	0	0	0	0	0	0	0	0	0	3	0	0	0	0	0	0	0	0
Otu0813	k__Fungi;p__Ascomycota;c__Sordariomycetes;o__Glomerellales;f__Plectosphaerellaceae;	0	0	0	0	0	0	0	0	0	0	0	0	0	2	0	1	0	0	0	0
Otu0816	k__Fungi;p__Ascomycota;c__Leotiomycetes;o__Helotiales;f__Helotiaceae;g__Glarea	0	0	0	0	0	0	0	0	0	0	0	0	0	3	0	0	0	0	0	0
Otu0818	k__Fungi;p__Ascomycota;c__Sordariomycetes;o__Hypocreales;f__Nectriaceae;g__Fusarium	0	0	0	0	0	0	0	0	0	0	0	0	0	1	0	0	0	0	1	1
Otu0820	k__Fungi;p__Ascomycota;c__Sordariomycetes;o__Glomerellales;f__Plectosphaerellaceae;g__Plectosphaerella	0	0	0	0	0	0	0	0	0	0	0	0	0	0	0	0	0	0	0	3
Otu0822	k__Fungi;p__Ascomycota;c__Leotiomycetes;o__Thelebolales;f__Pseudeurotiaceae;g__Pseudogymnoascus	0	0	0	0	0	0	0	0	0	0	0	0	1	0	0	1	0	1	0	0
Otu0784	k__Fungi;p__Ascomycota;c__Dothideomycetes;o__Pleosporales;;	0	1	0	0	0	0	0	0	0	0	0	0	0	0	0	0	0	2	0	0
Otu0805	k__Fungi;;;;;	0	0	0	0	0	0	0	0	0	0	0	0	0	0	3	0	0	0	0	0
Otu0814	k__Fungi;;;;;	0	0	0	0	0	0	0	0	0	0	0	0	0	0	3	0	0	0	0	0
Otu0826	k__Fungi;p__Ascomycota;c__Sordariomycetes;o__Hypocreales;f__Nectriaceae;	0	0	0	0	0	0	0	0	0	1	0	1	0	0	0	1	0	0	0	0
Otu0827	k__Fungi;p__Ascomycota;c__Sordariomycetes;o__Hypocreales;;	0	0	0	0	0	0	0	0	0	0	0	0	0	0	0	0	3	0	0	0
Otu0828	k__Fungi;p__Ascomycota;c__Dothideomycetes;o__Pleosporales;f__Cucurbitariaceae;g__Pyrenochaeta	0	0	0	0	0	0	0	0	1	0	0	0	0	0	0	0	1	0	0	1
Otu0837	k__Fungi;p__Ascomycota;c__Sordariomycetes;o__Glomerellales;f__Plectosphaerellaceae;g__Gibellulopsis	0	0	0	0	0	0	0	0	0	0	0	0	0	0	0	0	1	0	2	0
Otu0855	k__Fungi;p__Ascomycota;c__Eurotiomycetes;o__Onygenales;f__Onygenaceae;g__Polytolypa	0	0	0	0	0	0	0	0	0	0	0	0	1	1	1	0	0	0	0	0
Otu0860	k__Fungi;p__Ascomycota;c__Dothideomycetes;o__Pleosporales;f__Periconiaceae;g__Periconia	1	0	0	0	0	0	0	0	0	0	0	0	1	0	0	1	0	0	0	0
Otu0861	k__Fungi;p__Ascomycota;c__Sordariomycetes;o__Hypocreales;f__Nectriaceae;g__Fusarium	0	0	0	0	0	0	0	0	0	0	0	0	3	0	0	0	0	0	0	0
Otu0865	k__Fungi;p__Ascomycota;c__Dothideomycetes;o__Pleosporales;f__Periconiaceae;g__Periconia	0	0	0	0	0	0	0	0	0	0	0	0	0	1	0	2	0	0	0	0
Otu0867	k__Fungi;p__Ascomycota;c__Sordariomycetes;o__Sordariales;f__Chaetomiaceae;g__Melanocarpus	0	0	0	0	0	0	0	0	0	0	0	0	3	0	0	0	0	0	0	0
Otu0878	k__Fungi;p__Ascomycota;c__Sordariomycetes;o__Microascales;f__Halosphaeriaceae;g__Clavatospora	0	0	0	0	0	0	0	0	0	0	0	0	0	3	0	0	0	0	0	0
Otu0880	k__Fungi;p__Ascomycota;c__Sordariomycetes;o__Sordariales;f__Chaetomiaceae;g__Chaetomium	0	0	0	0	0	0	0	0	0	0	0	0	1	0	0	0	1	1	0	0
Otu0885	k__Fungi;p__Basidiomycota;c__Tremellomycetes;o__Tremellales;f__Bulleribasidiaceae;g__Vishniacozyma	0	0	0	0	0	0	0	0	0	0	2	0	0	0	0	0	1	0	0	0
Otu0876	k__Fungi;p__Ascomycota;c__Leotiomycetes;o__Helotiales;;	0	0	0	0	0	0	0	0	0	0	0	0	0	0	0	0	1	0	1	1
Otu0883	k__Fungi;p__Ascomycota;c__Dothideomycetes;o__Pleosporales;;	0	0	0	0	0	0	0	0	0	0	1	0	0	0	2	0	0	0	0	0
Otu0894	k__Fungi;p__Ascomycota;c__Eurotiomycetes;o__Eurotiales;f__Aspergillaceae;g__Penicillium	0	0	0	0	0	1	0	0	0	0	0	0	0	0	0	0	1	0	0	1
Otu0916	k__Fungi;p__Ascomycota;c__Sordariomycetes;o__Sordariales;f__Lasiosphaeriaceae;	0	0	0	0	0	0	0	0	0	0	0	0	1	1	0	0	0	0	0	1
Otu0917	k__Fungi;p__Ascomycota;c__Sordariomycetes;o__Hypocreales;f__Hypocreaceae;g__Trichoderma	0	0	0	0	0	0	0	0	0	0	0	0	0	0	0	2	0	0	0	1
Otu0920	k__Fungi;p__Ascomycota;c__Sordariomycetes;o__Hypocreales;f__Nectriaceae;g__Fusarium	0	0	0	0	0	0	0	0	0	0	0	2	0	0	0	0	0	0	0	1
Otu0924	k__Fungi;p__Ascomycota;c__Sordariomycetes;o__Sordariales;f__Lasiosphaeriaceae;	0	0	0	0	0	0	0	0	0	0	0	0	1	0	0	0	0	0	1	1
Otu0926	k__Fungi;p__Mortierellomycota;c__Mortierellomycetes;o__Mortierellales;f__Mortierellaceae;g__Mortierella	0	0	0	0	0	0	0	3	0	0	0	0	0	0	0	0	0	0	0	0
Otu0931	k__Fungi;p__Ascomycota;c__Dothideomycetes;o__Pleosporales;f__Didymellaceae;g__Ascochyta	0	0	0	0	0	0	0	0	0	0	0	0	0	0	0	0	1	0	0	2
Otu0932	k__Fungi;p__Ascomycota;c__Leotiomycetes;o__Helotiales;f__Helotiaceae;g__Tetracladium	0	0	0	0	0	0	0	0	0	0	0	0	0	0	0	1	0	0	1	1
Otu0944	k__Fungi;p__Ascomycota;c__Sordariomycetes;o__Hypocreales;f__Stachybotryaceae;g__Stachybotrys	0	0	0	0	0	0	0	0	0	0	0	1	0	1	0	0	0	0	0	1
Otu0954	k__Fungi;p__Ascomycota;c__Dothideomycetes;o__Dothideomycetes_ord_Incertae_sedis;f__Eremomycetaceae;g__Arthrographis	0	0	0	0	0	0	0	0	0	0	0	0	0	0	0	0	0	3	0	0
Otu0959	k__Fungi;p__Ascomycota;c__Leotiomycetes;o__Helotiales;f__Helotiaceae;g__Tetracladium	0	0	0	0	0	0	0	0	0	0	0	1	0	0	0	0	0	1	0	1
Otu0895	k__Fungi;p__Ascomycota;c__Dothideomycetes;o__Capnodiales;;	0	0	0	0	0	1	0	0	0	0	0	0	0	1	0	0	1	0	0	0
Otu0972	k__Fungi;p__Ascomycota;c__Sordariomycetes;o__Hypocreales;f__Hypocreales_fam_Incertae_sedis;g__Acremonium	0	0	0	0	0	2	0	0	1	0	0	0	0	0	0	0	0	0	0	0
Otu0974	k__Fungi;p__Ascomycota;c__Eurotiomycetes;o__Eurotiales;f__Aspergillaceae;g__Penicillium	0	0	0	0	0	0	0	0	0	0	0	0	0	0	1	0	0	1	0	1
Otu0975	k__Fungi;p__Ascomycota;c__Dothideomycetes;o__Pleosporales;f__Didymellaceae;	0	0	0	0	0	1	0	0	0	0	0	2	0	0	0	0	0	0	0	0
Otu0977	k__Fungi;p__Ascomycota;c__Sordariomycetes;o__Hypocreales;;	0	0	0	0	0	1	0	0	0	0	0	0	0	0	0	0	0	0	0	2
Otu0992	k__Fungi;p__Ascomycota;c__Leotiomycetes;o__Helotiales;f__Helotiaceae;g__Tetracladium	0	0	0	0	0	1	0	0	0	0	0	0	0	0	0	0	0	0	2	0
Otu0995	k__Fungi;p__Ascomycota;c__Dothideomycetes;o__Pleosporales;f__Didymellaceae;g__Didymella	0	0	0	0	0	0	0	0	0	0	0	1	0	0	0	0	0	0	1	1
Otu0998	k__Fungi;p__Ascomycota;c__Sordariomycetes;o__Sordariales;f__Chaetomiaceae;	0	0	0	0	0	0	0	0	0	0	0	0	3	0	0	0	0	0	0	0
Otu0999	k__Fungi;p__Ascomycota;c__Sordariomycetes;o__Hypocreales;f__Hypocreales_fam_Incertae_sedis;g__Acremonium	0	1	0	0	0	0	0	0	0	0	0	0	0	0	0	1	0	0	1	0
Otu1007	k__Fungi;p__Ascomycota;c__Sordariomycetes;o__Hypocreales;f__Bionectriaceae;g__Clonostachys	0	0	0	0	0	0	0	0	0	1	0	1	0	1	0	0	0	0	0	0
Otu1008	k__Fungi;p__Ascomycota;c__Sordariomycetes;o__Hypocreales;f__Hypocreales_fam_Incertae_sedis;g__Acremonium	0	0	0	0	0	0	0	0	0	0	0	0	0	0	0	1	0	0	0	2
Otu1010	k__Fungi;p__Ascomycota;c__Sordariomycetes;o__Hypocreales;;	0	0	0	0	0	0	0	0	0	0	0	0	0	0	0	0	0	1	1	1
Otu1015	k__Fungi;p__Ascomycota;c__Dothideomycetes;o__Pleosporales;f__Phaeosphaeriaceae;	0	0	0	0	0	0	0	0	0	0	0	0	2	0	0	0	1	0	0	0
Otu1021	k__Fungi;p__Ascomycota;c__Sordariomycetes;o__Hypocreales;f__Nectriaceae;g__Fusarium	0	0	0	0	0	0	0	0	0	0	0	0	0	0	0	1	0	1	0	1
Otu1028	k__Fungi;p__Basidiomycota;c__Microbotryomycetes;o__Sporidiobolales;f__Sporidiobolaceae;g__Sporobolomyces	0	0	0	0	0	0	0	0	0	0	1	0	1	1	0	0	0	0	0	0
Otu1032	k__Fungi;p__Ascomycota;c__Dothideomycetes;o__Tubeufiales;f__Tubeufiaceae;	0	0	0	0	0	0	0	0	0	0	0	0	0	2	0	0	0	0	1	0
Otu1034	k__Fungi;p__Ascomycota;c__Sordariomycetes;o__Glomerellales;f__Plectosphaerellaceae;g__Gibellulopsis	0	0	0	0	0	0	0	0	0	0	0	0	0	0	1	0	0	0	0	2
Otu1048	k__Fungi;p__Basidiomycota;c__Agaricomycetes;o__Sebacinales;f__Sebacinaceae;	0	0	0	0	0	0	0	0	3	0	0	0	0	0	0	0	0	0	0	0
Otu1049	k__Fungi;p__Ascomycota;c__Sordariomycetes;o__Microascales;f__Microascaceae;g__Gamsia	0	0	0	0	0	0	0	0	0	0	1	0	0	1	0	1	0	0	0	0
Otu1051	k__Fungi;p__Ascomycota;c__Dothideomycetes;o__Pleosporales;f__Phaeosphaeriaceae;	0	0	0	0	0	0	0	0	0	0	0	0	0	1	0	0	1	0	1	0
Otu0990	k__Fungi;p__Ascomycota;c__Sordariomycetes;;;	0	0	0	0	0	0	0	0	0	0	1	0	1	0	0	0	0	1	0	0
Otu1029	k__Fungi;p__Ascomycota;;;;	0	0	0	0	0	0	0	0	0	0	0	0	0	0	0	0	0	1	1	1
Otu1061	k__Fungi;p__Ascomycota;c__Sordariomycetes;o__Hypocreales;f__Nectriaceae;g__Fusarium	0	0	0	0	0	0	0	0	0	0	0	1	0	0	0	0	0	0	0	2
Otu1064	k__Fungi;p__Ascomycota;c__Dothideomycetes;o__Pleosporales;f__Leptosphaeriaceae;g__Plenodomus	0	0	0	0	0	1	0	0	1	0	0	0	0	0	0	1	0	0	0	0
Otu1082	k__Fungi;p__Ascomycota;c__Sordariomycetes;o__Hypocreales;f__Hypocreaceae;g__Trichoderma	0	0	0	0	0	1	0	0	0	0	0	2	0	0	0	0	0	0	0	0
Otu1084	k__Fungi;p__Ascomycota;c__Sordariomycetes;o__Hypocreales;f__Hypocreales_fam_Incertae_sedis;g__Acremonium	0	0	0	0	0	1	0	0	0	0	0	0	0	0	0	0	0	0	2	0
Otu1085	k__Fungi;p__Ascomycota;c__Sordariomycetes;o__Hypocreales;f__Nectriaceae;g__Gibberella	0	0	0	0	0	0	0	0	0	0	0	0	0	0	0	1	1	0	1	0
Otu1087	k__Fungi;p__Mortierellomycota;c__Mortierellomycetes;o__Mortierellales;f__Mortierellaceae;g__Mortierella	0	0	0	0	0	0	0	1	1	0	0	0	0	0	0	0	0	0	1	0
Otu1095	k__Fungi;p__Ascomycota;c__Sordariomycetes;o__Sordariales;f__Chaetomiaceae;g__Chaetomium	0	0	0	0	0	0	0	0	0	0	0	0	2	0	0	0	0	0	0	1
Otu1101	k__Fungi;p__Basidiomycota;c__Tremellomycetes;o__Tremellales;f__Bulleribasidiaceae;g__Hannaella	0	0	0	0	0	0	0	0	0	0	0	0	0	0	2	1	0	0	0	0
Otu1102	k__Fungi;p__Ascomycota;c__Sordariomycetes;o__Glomerellales;f__Plectosphaerellaceae;g__Gibellulopsis	0	0	0	0	0	0	0	0	1	0	0	0	0	1	0	0	0	0	0	1
Otu1106	k__Fungi;p__Ascomycota;c__Sordariomycetes;o__Hypocreales;;	0	0	0	0	0	0	0	0	0	0	1	0	0	0	0	0	0	2	0	0
Otu1115	k__Fungi;p__Ascomycota;c__Leotiomycetes;o__Helotiales;f__Helotiaceae;g__Tetracladium	0	0	0	0	0	1	0	0	0	0	0	0	0	1	0	0	0	1	0	0
Otu1120	k__Fungi;p__Ascomycota;c__Sordariomycetes;o__Sordariales;f__Chaetomiaceae;g__Chaetomium	0	0	0	0	0	0	0	0	0	0	0	0	3	0	0	0	0	0	0	0
Otu1122	k__Fungi;p__Ascomycota;c__Sordariomycetes;o__Hypocreales;f__Nectriaceae;g__Ilyonectria	0	0	0	0	0	0	0	0	0	1	0	2	0	0	0	0	0	0	0	0
Otu1124	k__Fungi;p__Ascomycota;c__Sordariomycetes;o__Hypocreales;;	0	0	0	0	0	0	0	2	0	0	0	0	0	0	0	0	0	1	0	0
Otu1126	k__Fungi;p__Ascomycota;c__Sordariomycetes;o__Glomerellales;f__Plectosphaerellaceae;g__Gibellulopsis	0	0	0	0	0	0	0	0	0	0	0	0	0	1	0	0	1	0	1	0
Otu1133	k__Fungi;p__Ascomycota;c__Sordariomycetes;o__Hypocreales;f__Nectriaceae;g__Fusarium	0	0	0	0	0	0	0	0	0	0	0	0	0	1	0	0	0	0	2	0
Otu1136	k__Fungi;p__Ascomycota;c__Sordariomycetes;o__Sordariales;f__Chaetomiaceae;g__Chaetomium	0	0	0	0	0	0	0	0	0	0	0	1	0	0	0	2	0	0	0	0
Otu1142	k__Fungi;p__Ascomycota;c__Dothideomycetes;o__Pleosporales;f__Phaeosphaeriaceae;g__Paraphoma	0	0	0	0	0	0	0	0	0	0	0	0	3	0	0	0	0	0	0	0
Otu1155	k__Fungi;p__Basidiomycota;c__Tremellomycetes;o__Tremellales;f__Bulleribasidiaceae;g__Hannaella	0	0	0	0	0	0	0	0	0	0	2	0	0	0	0	0	0	1	0	0
Otu1165	k__Fungi;p__Ascomycota;c__Pezizomycetes;o__Pezizales;f__Ascobolaceae;g__Ascobolus	0	0	0	0	0	0	0	0	0	0	0	0	0	1	0	2	0	0	0	0
Otu1182	k__Fungi;p__Ascomycota;c__Dothideomycetes;o__Pleosporales;f__Didymosphaeriaceae;g__Paraphaeosphaeria	0	0	0	0	0	0	0	0	0	0	0	0	0	0	0	0	0	0	0	3
Otu1194	k__Fungi;p__Ascomycota;c__Sordariomycetes;o__Glomerellales;f__Plectosphaerellaceae;g__Gibellulopsis	0	0	0	0	0	0	0	0	0	0	0	0	0	1	0	0	0	0	0	2
Otu1196	k__Fungi;p__Ascomycota;c__Dothideomycetes;o__Pleosporales;f__Pleosporaceae;g__Alternaria	0	0	0	0	0	0	0	0	0	0	0	0	0	0	0	0	1	1	1	0
Otu1210	k__Fungi;p__Ascomycota;c__Dothideomycetes;o__Pleosporales;f__Pleosporaceae;g__Stemphylium	0	0	0	0	0	0	0	0	0	0	0	0	0	0	0	0	3	0	0	0
Otu1058	k__Fungi;;;;;	0	0	0	0	0	0	0	0	0	0	0	0	0	0	0	1	0	1	0	1
Otu1083	k__Fungi;p__Ascomycota;;;;	0	0	3	0	0	0	0	0	0	0	0	0	0	0	0	0	0	0	0	0
Otu1097	k__Fungi;p__Ascomycota;;;;	0	0	1	1	0	0	0	0	0	1	0	0	0	0	0	0	0	0	0	0
Otu1099	k__Fungi;p__Ascomycota;c__Dothideomycetes;o__Pleosporales;;	0	0	0	0	0	0	0	0	0	0	1	0	0	0	0	0	0	0	0	2
Otu1112	k__Fungi;p__Ascomycota;;;;	0	0	0	0	0	0	0	0	0	0	0	0	0	1	0	1	1	0	0	0
Otu1152	k__Fungi;p__Ascomycota;c__Sordariomycetes;o__Microascales;;	0	0	0	0	0	0	0	0	0	0	0	0	0	1	0	1	0	0	0	1
Otu1183	k__Fungi;p__Ascomycota;c__Leotiomycetes;o__Helotiales;;	0	0	0	0	0	0	0	0	0	0	0	0	0	0	0	0	0	0	0	3
Otu1188	k__Fungi;p__Ascomycota;c__Dothideomycetes;o__Pleosporales;;	0	0	0	0	0	0	0	0	0	0	0	0	0	0	0	0	1	0	0	2
Otu1207	k__Fungi;p__Ascomycota;c__Dothideomycetes;o__Pleosporales;;	0	0	0	0	0	0	0	0	0	0	2	0	0	0	1	0	0	0	0	0
Otu1208	k__Fungi;p__Ascomycota;c__Leotiomycetes;o__Helotiales;;	0	0	0	0	0	0	0	0	0	0	0	0	0	1	0	0	1	0	0	1
Otu1220	k__Fungi;p__Ascomycota;c__Sordariomycetes;o__Hypocreales;f__Nectriaceae;g__Fusarium	0	0	0	0	0	0	0	0	0	0	0	0	0	0	0	0	3	0	0	0
Otu1227	k__Fungi;p__Ascomycota;c__Sordariomycetes;o__Sordariales;f__Lasiosphaeriaceae;g__Cladorrhinum	0	0	0	0	0	1	0	0	0	0	0	0	0	0	0	0	1	0	1	0
Otu1232	k__Fungi;p__Ascomycota;c__Sordariomycetes;o__Hypocreales;f__Hypocreales_fam_Incertae_sedis;g__Acremonium	0	0	0	0	0	0	0	0	1	0	0	1	0	0	0	1	0	0	0	0
Otu1243	k__Fungi;p__Ascomycota;c__Dothideomycetes;o__Pleosporales;f__Lentitheciaceae;g__Darksidea	0	0	0	0	0	0	0	0	0	0	0	1	0	0	0	1	1	0	0	0
Otu1256	k__Fungi;p__Basidiomycota;c__Agaricomycetes;o__Agaricales;f__Agaricaceae;g__Coprinus	0	0	0	0	0	0	3	0	0	0	0	0	0	0	0	0	0	0	0	0
Otu1258	k__Fungi;p__Ascomycota;c__Sordariomycetes;o__Sordariales;f__Lasiosphaeriaceae;g__Cladorrhinum	0	0	0	0	0	0	0	0	0	0	0	0	0	0	0	0	0	0	0	3
Otu1269	k__Fungi;p__Ascomycota;c__Dothideomycetes;o__Pleosporales;f__Phaeosphaeriaceae;g__Chaetosphaeronema	0	0	0	0	0	1	0	0	0	0	1	0	0	0	0	0	0	1	0	0
Otu1270	k__Fungi;p__Ascomycota;c__Sordariomycetes;o__Hypocreales;f__Nectriaceae;	0	1	0	0	0	0	0	0	0	0	0	0	0	0	0	2	0	0	0	0
Otu1271	k__Fungi;p__Ascomycota;c__Dothideomycetes;o__Pleosporales;f__Periconiaceae;g__Periconia	0	0	0	0	0	0	0	0	0	0	0	0	0	0	0	0	2	0	0	1
Otu1277	k__Fungi;p__Ascomycota;c__Sordariomycetes;o__Hypocreales;;	0	0	0	0	0	0	0	0	0	0	0	0	0	0	0	0	1	2	0	0
Otu1290	k__Fungi;p__Ascomycota;c__Leotiomycetes;o__Helotiales;f__Helotiales_fam_Incertae_sedis;g__Cadophora	0	0	0	0	0	0	0	0	0	0	0	0	0	0	0	3	0	0	0	0
Otu1301	k__Fungi;p__Ascomycota;c__Dothideomycetes;o__Pleosporales;f__Cucurbitariaceae;g__Pyrenochaeta	0	0	0	0	0	0	0	0	0	0	0	1	0	0	0	0	0	0	0	2
Otu1303	k__Fungi;p__Ascomycota;c__Sordariomycetes;o__Hypocreales;f__Nectriaceae;g__Gibberella	1	0	0	0	0	0	0	0	0	0	0	1	0	0	0	0	0	0	1	0
Otu1306	k__Fungi;p__Ascomycota;c__Eurotiomycetes;o__Eurotiales;f__Aspergillaceae;g__Penicillium	0	0	0	0	0	0	0	0	0	0	0	0	0	0	1	1	0	0	0	1
Otu1310	k__Fungi;p__Ascomycota;c__Leotiomycetes;o__Helotiales;f__Helotiaceae;g__Tetracladium	0	0	0	0	0	0	0	0	0	0	0	0	0	0	0	0	0	0	3	0
Otu1313	k__Fungi;p__Ascomycota;c__Eurotiomycetes;o__Eurotiales;;	0	0	0	0	0	0	0	0	0	0	0	0	0	0	0	1	0	0	0	2
Otu1321	k__Fungi;p__Ascomycota;c__Dothideomycetes;o__Pleosporales;f__Phaeosphaeriaceae;	0	0	0	0	0	0	0	0	0	0	0	2	0	0	0	1	0	0	0	0
Otu1336	k__Fungi;p__Ascomycota;c__Dothideomycetes;o__Pleosporales;f__Periconiaceae;g__Periconia	0	0	0	0	0	0	0	0	0	0	0	0	0	1	1	0	0	0	0	1
Otu1359	k__Fungi;p__Ascomycota;c__Sordariomycetes;o__Hypocreales;f__Bionectriaceae;g__Clonostachys	0	0	0	0	0	0	0	0	0	0	0	0	0	0	1	0	0	2	0	0
Otu1384	k__Fungi;p__Ascomycota;c__Sordariomycetes;o__Hypocreales;;	0	0	0	0	0	0	0	0	0	0	0	0	0	0	0	0	0	0	0	3
Otu1390	k__Fungi;p__Ascomycota;c__Sordariomycetes;o__Hypocreales;f__Nectriaceae;	0	0	0	0	1	0	0	0	0	0	0	0	0	1	0	0	0	0	0	1
Otu1396	k__Fungi;p__Ascomycota;c__Dothideomycetes;o__Pleosporales;f__Periconiaceae;g__Periconia	1	0	0	0	0	0	0	0	0	0	0	1	0	0	0	0	1	0	0	0
Otu1404	k__Fungi;p__Ascomycota;c__Sordariomycetes;o__Sordariales;f__Lasiosphaeriaceae;	0	0	0	0	0	0	0	0	0	0	0	0	0	0	0	1	1	0	0	1
Otu1410	k__Fungi;p__Ascomycota;c__Sordariomycetes;o__Glomerellales;f__Plectosphaerellaceae;g__Gibellulopsis	0	0	0	0	0	0	0	0	0	0	0	1	0	0	0	0	0	0	0	2
Otu1252	k__Fungi;;;;;	0	0	0	0	0	0	0	0	0	1	0	0	0	0	0	1	0	1	0	0
Otu1285	k__Fungi;;;;;	2	0	0	0	0	0	0	0	0	0	0	0	0	0	1	0	0	0	0	0
Otu1289	k__Fungi;;;;;	0	0	0	0	0	0	0	0	0	0	0	0	0	0	0	0	0	3	0	0
Otu1295	k__Fungi;;;;;	0	0	0	0	0	0	0	0	0	0	0	0	0	0	0	0	1	0	2	0
Otu1315	k__Fungi;p__Ascomycota;c__Sordariomycetes;;;	0	0	0	0	0	0	0	0	0	0	0	2	0	0	0	0	0	0	0	1
Otu1445	k__Fungi;p__Ascomycota;c__Dothideomycetes;o__Pleosporales;f__Didymosphaeriaceae;	0	0	0	0	0	0	0	0	0	0	0	0	0	0	0	0	0	0	3	0
Otu1461	k__Fungi;p__Ascomycota;c__Dothideomycetes;o__Pleosporales;f__Phaeosphaeriaceae;	0	0	0	0	0	0	0	0	1	0	0	1	0	0	0	0	0	0	0	1
Otu1478	k__Fungi;p__Ascomycota;c__Sordariomycetes;o__Hypocreales;f__Stachybotryaceae;g__Myrothecium	0	0	0	0	0	0	0	0	0	0	0	0	0	0	0	2	1	0	0	0
Otu1487	k__Fungi;p__Ascomycota;c__Leotiomycetes;o__Helotiales;f__Helotiaceae;g__Scytalidium	0	0	0	0	0	0	0	0	0	0	2	0	0	0	0	1	0	0	0	0
Otu1489	k__Fungi;p__Ascomycota;c__Sordariomycetes;o__Hypocreales;;	0	0	0	0	0	0	0	0	0	0	0	0	0	0	0	0	0	0	3	0
Otu1491	k__Fungi;p__Basidiomycota;c__Agaricomycetes;o__Corticiales;f__Corticiaceae;g__Erythricium	0	0	0	0	0	0	0	0	0	0	0	0	0	0	0	2	1	0	0	0
Otu1493	k__Fungi;p__Mortierellomycota;c__Mortierellomycetes;o__Mortierellales;f__Mortierellaceae;g__Mortierella	0	0	0	0	0	0	0	0	3	0	0	0	0	0	0	0	0	0	0	0
Otu1513	k__Fungi;p__Ascomycota;c__Sordariomycetes;o__Sordariales;f__Lasiosphaeriaceae;g__Cladorrhinum	0	0	0	0	0	0	0	0	0	0	0	0	0	0	0	1	1	0	0	1
Otu1521	k__Fungi;p__Ascomycota;c__Dothideomycetes;o__Pleosporales;f__Cucurbitariaceae;g__Pyrenochaeta	0	0	0	0	0	1	0	0	1	0	0	0	0	0	0	0	0	0	0	1
Otu1526	k__Fungi;p__Ascomycota;c__Sordariomycetes;o__Hypocreales;;	0	0	0	0	0	0	0	0	0	0	0	0	0	0	0	0	0	3	0	0
Otu1529	k__Fungi;p__Ascomycota;c__Leotiomycetes;o__Helotiales;f__Helotiaceae;g__Tetracladium	0	0	0	0	0	0	0	0	0	0	0	0	0	0	0	3	0	0	0	0
Otu1538	k__Fungi;p__Ascomycota;c__Sordariomycetes;o__Hypocreales;f__Nectriaceae;g__Fusarium	0	0	0	0	0	2	0	0	0	0	0	0	1	0	0	0	0	0	0	0
Otu1540	k__Fungi;p__Ascomycota;c__Sordariomycetes;o__Sordariales;f__Lasiosphaeriaceae;g__Schizothecium	0	0	0	0	0	0	0	0	0	0	0	0	0	0	0	0	0	0	3	0
Otu1549	k__Fungi;p__Ascomycota;c__Sordariomycetes;o__Hypocreales;;	0	0	0	0	0	0	0	0	0	0	0	0	0	0	0	0	3	0	0	0
Otu1550	k__Fungi;p__Ascomycota;c__Eurotiomycetes;o__Onygenales;f__Onygenaceae;g__Auxarthron	0	0	0	0	0	0	0	0	0	0	0	0	0	0	0	1	0	1	1	0
Otu1553	k__Fungi;p__Chytridiomycota;c__Spizellomycetes;o__Spizellomycetales;f__Powellomycetaceae;g__Powellomyces	0	0	0	0	0	0	0	0	0	0	0	0	0	0	0	1	1	1	0	0
Otu1556	k__Fungi;p__Ascomycota;c__Sordariomycetes;o__Hypocreales;f__Nectriaceae;g__Fusarium	0	0	0	0	0	0	0	0	0	0	0	0	0	0	0	1	0	0	1	1
Otu1559	k__Fungi;p__Ascomycota;c__Sordariomycetes;o__Glomerellales;f__Plectosphaerellaceae;g__Plectosphaerella	0	0	0	0	0	0	0	0	0	0	0	0	0	0	0	0	0	0	3	0
Otu1560	k__Fungi;p__Ascomycota;c__Pezizomycetes;o__Pezizales;f__Tuberaceae;	0	0	0	0	0	0	0	0	0	0	0	0	0	0	0	0	0	0	3	0
Otu1561	k__Fungi;p__Ascomycota;c__Dothideomycetes;o__Pleosporales;f__Sporormiaceae;g__Preussia	0	0	0	0	0	0	0	0	0	0	0	0	0	0	0	0	0	0	3	0
Otu1562	k__Fungi;p__Ascomycota;c__Dothideomycetes;o__Pleosporales;f__Periconiaceae;g__Periconia	1	0	0	0	0	0	0	0	0	0	0	1	0	0	0	1	0	0	0	0
Otu1570	k__Fungi;p__Ascomycota;c__Sordariomycetes;o__Glomerellales;f__Plectosphaerellaceae;g__Plectosphaerella	0	0	0	0	0	0	0	0	0	2	0	0	0	0	0	0	0	0	0	1
Otu1579	k__Fungi;p__Basidiomycota;c__Agaricomycetes;o__Agaricales;f__Clavariaceae;g__Clavaria	0	0	0	0	0	0	0	0	0	0	0	0	0	0	2	0	0	0	1	0
Otu1592	k__Fungi;p__Ascomycota;c__Sordariomycetes;o__Hypocreales;f__Nectriaceae;	0	0	0	0	0	0	0	0	0	0	0	0	2	0	0	0	0	1	0	0
Otu1608	k__Fungi;p__Ascomycota;c__Leotiomycetes;o__Helotiales;f__Helotiaceae;g__Articulospora	0	0	0	0	0	0	0	0	0	0	0	1	0	1	0	1	0	0	0	0
Otu1647	k__Fungi;p__Basidiomycota;c__Tremellomycetes;o__Tremellales;f__Cryptococcaceae;g__Kwoniella	0	0	0	0	0	0	0	0	0	0	0	0	0	0	3	0	0	0	0	0
Otu1661	k__Fungi;p__Ascomycota;c__Eurotiomycetes;o__Eurotiales;f__Aspergillaceae;g__Penicillium	0	0	0	0	0	0	0	0	0	0	0	1	0	0	0	0	1	1	0	0
Otu1663	k__Fungi;p__Ascomycota;c__Leotiomycetes;o__Thelebolales;f__Pseudeurotiaceae;g__Pseudogymnoascus	0	0	0	0	0	0	0	0	0	0	1	0	0	2	0	0	0	0	0	0
Otu1672	k__Fungi;p__Mucoromycota;c__Mucoromycetes;o__Mucorales;f__Cunninghamellaceae;g__Absidia	0	0	0	0	0	0	0	0	0	0	0	0	0	0	2	0	0	1	0	0
Otu1681	k__Fungi;p__Ascomycota;c__Dothideomycetes;o__Pleosporales;f__Phaeosphaeriaceae;g__Chaetosphaeronema	0	0	0	0	0	0	0	0	0	0	1	1	0	0	0	0	0	1	0	0
Otu1727	k__Fungi;p__Ascomycota;c__Sordariomycetes;o__Sordariales;f__Lasiosphaeriaceae;g__Schizothecium	0	0	0	0	0	0	0	0	0	0	0	1	1	1	0	0	0	0	0	0
Otu1757	k__Fungi;p__Ascomycota;c__Sordariomycetes;o__Hypocreales;f__Nectriaceae;g__Gibberella	0	0	0	0	0	0	0	0	0	0	0	1	0	0	0	1	1	0	0	0
Otu1773	k__Fungi;p__Basidiomycota;c__Tremellomycetes;o__Tremellales;f__Bulleribasidiaceae;g__Vishniacozyma	1	0	0	0	0	0	0	0	0	0	2	0	0	0	0	0	0	0	0	0
Otu1420	k__Fungi;;;;;	0	0	1	0	0	0	0	0	1	1	0	0	0	0	0	0	0	0	0	0
Otu1421	k__Fungi;p__Ascomycota;c__Leotiomycetes;o__Helotiales;;	0	0	0	0	0	1	0	0	0	0	0	0	0	0	0	0	0	1	1	0
Otu1427	k__Fungi;p__Ascomycota;c__Dothideomycetes;o__Pleosporales;;	0	0	0	0	0	1	0	0	0	0	0	0	0	0	0	1	0	0	1	0
Otu1429	k__Fungi;p__Ascomycota;c__Dothideomycetes;;;	0	0	0	0	0	0	0	0	0	0	0	0	0	0	0	0	0	0	3	0
Otu1436	k__Fungi;p__Ascomycota;c__Sordariomycetes;;;	0	0	0	0	0	0	0	0	0	0	0	0	0	0	0	2	0	0	1	0
Otu1512	k__Fungi;;;;;	0	0	2	0	0	0	0	0	1	0	0	0	0	0	0	0	0	0	0	0
Otu1748	k__Fungi;;;;;	0	0	0	0	0	0	0	0	0	0	0	1	0	0	0	0	0	1	1	0
Otu0532	k__Fungi;p__Ascomycota;c__Dothideomycetes;o__Pleosporales;f__Phaeosphaeriaceae;g__Paraphoma	0	1	0	0	0	0	0	0	0	0	0	1	0	0	0	0	0	0	0	0
Otu0560	k__Fungi;p__Ascomycota;c__Leotiomycetes;o__Helotiales;f__Helotiaceae;g__Articulospora	0	0	0	0	0	0	0	0	0	0	1	1	0	0	0	0	0	0	0	0
Otu0571	k__Fungi;p__Ascomycota;c__Sordariomycetes;;;	0	0	0	0	0	0	0	0	0	0	1	0	0	1	0	0	0	0	0	0
Otu0623	k__Fungi;p__Basidiomycota;c__Pucciniomycetes;o__Platygloeales;f__Eocronartiaceae;g__Eocronartium	0	0	0	0	0	0	0	0	0	0	0	0	0	0	1	0	0	1	0	0
Otu0642	k__Fungi;;;;;	0	0	0	0	0	0	0	0	0	0	0	1	0	0	0	0	0	1	0	0
Otu0669	k__Fungi;p__Ascomycota;c__Sordariomycetes;o__Glomerellales;f__Glomerellaceae;g__Colletotrichum	0	0	0	0	0	0	0	0	0	0	2	0	0	0	0	0	0	0	0	0
Otu0651	k__Fungi;p__Basidiomycota;c__Agaricomycetes;o__Agaricales;;	0	2	0	0	0	0	0	0	0	0	0	0	0	0	0	0	0	0	0	0
Otu0679	k__Fungi;p__Ascomycota;c__Dothideomycetes;o__Pleosporales;f__Phaeosphaeriaceae;g__Chaetosphaeronema	0	0	0	0	0	0	0	0	0	0	0	2	0	0	0	0	0	0	0	0
Otu0680	k__Fungi;p__Ascomycota;c__Sordariomycetes;o__Hypocreales;f__Nectriaceae;	0	0	0	0	0	0	0	0	0	1	0	0	0	0	0	0	0	0	0	1
Otu0691	k__Fungi;p__Ascomycota;c__Dothideomycetes;o__Pleosporales;;	0	0	0	0	0	0	0	0	0	0	0	0	0	0	2	0	0	0	0	0
Otu0710	k__Fungi;p__Ascomycota;c__Sordariomycetes;o__Hypocreales;f__Stachybotryaceae;	0	0	0	0	0	0	0	0	0	0	0	0	0	0	0	1	0	1	0	0
Otu0717	k__Fungi;p__Ascomycota;c__Sordariomycetes;o__Hypocreales;f__Nectriaceae;g__Fusarium	1	1	0	0	0	0	0	0	0	0	0	0	0	0	0	0	0	0	0	0
Otu0744	k__Fungi;p__Ascomycota;c__Eurotiomycetes;o__Eurotiales;f__Aspergillaceae;g__Penicillium	0	0	0	0	0	0	0	0	0	0	0	0	0	0	0	1	0	1	0	0
Otu0731	k__Fungi;p__Ascomycota;c__Sordariomycetes;;;	0	0	0	0	0	0	0	0	0	0	0	0	0	0	2	0	0	0	0	0
Otu0751	k__Fungi;p__Ascomycota;c__Sordariomycetes;o__Hypocreales;f__Nectriaceae;	0	0	0	0	0	0	0	0	0	1	0	0	0	0	0	0	0	0	0	1
Otu0757	k__Fungi;p__Ascomycota;c__Sordariomycetes;o__Hypocreales;f__Nectriaceae;g__Ilyonectria	0	0	0	0	0	0	0	0	0	0	0	0	1	0	0	1	0	0	0	0
Otu0762	k__Fungi;p__Ascomycota;c__Sordariomycetes;o__Hypocreales;f__Stachybotryaceae;	0	0	0	0	0	0	0	0	0	0	0	0	1	0	0	0	0	1	0	0
Otu0778	k__Fungi;p__Ascomycota;c__Sordariomycetes;o__Hypocreales;f__Nectriaceae;g__Fusarium	0	0	0	0	0	0	0	0	0	0	0	1	0	0	0	0	0	0	0	1
Otu0780	k__Fungi;p__Ascomycota;c__Leotiomycetes;o__Helotiales;f__Dermateaceae;g__Calloria	0	0	0	0	0	0	0	0	0	0	0	0	0	0	0	0	0	1	0	1
Otu0790	k__Fungi;p__Ascomycota;c__Eurotiomycetes;o__Eurotiales;f__Aspergillaceae;g__Penicillium	0	0	0	0	0	0	0	0	0	0	0	0	0	1	1	0	0	0	0	0
Otu0791	k__Fungi;p__Ascomycota;c__Dothideomycetes;o__Pleosporales;f__Didymosphaeriaceae;	0	0	0	0	0	0	0	0	0	0	0	0	0	2	0	0	0	0	0	0
Otu0792	k__Fungi;p__Ascomycota;c__Sordariomycetes;o__Hypocreales;f__Nectriaceae;g__Fusarium	0	0	0	0	0	0	0	0	0	0	0	0	1	0	0	1	0	0	0	0
Otu0793	k__Fungi;p__Ascomycota;c__Sordariomycetes;o__Hypocreales;f__Nectriaceae;g__Fusarium	0	0	0	0	0	1	0	0	0	0	0	0	0	0	0	1	0	0	0	0
Otu0799	k__Fungi;p__Ascomycota;c__Dothideomycetes;o__Pleosporales;f__Cucurbitariaceae;g__Pyrenochaetopsis	0	0	0	0	0	0	0	0	0	0	0	0	0	2	0	0	0	0	0	0
Otu0809	k__Fungi;p__Ascomycota;c__Leotiomycetes;o__Helotiales;f__Hyaloscyphaceae;g__Cistella	0	0	0	0	0	0	0	0	0	0	1	0	0	0	0	0	0	0	1	0
Otu0817	k__Fungi;p__Ascomycota;c__Eurotiomycetes;o__Eurotiales;f__Aspergillaceae;g__Penicillium	0	0	0	0	0	0	0	0	0	0	0	1	0	0	0	0	1	0	0	0
Otu0779	k__Fungi;p__Basidiomycota;;;;	0	0	0	0	0	0	0	0	0	2	0	0	0	0	0	0	0	0	0	0
Otu0787	k__Fungi;p__Basidiomycota;;;;	0	0	0	0	0	2	0	0	0	0	0	0	0	0	0	0	0	0	0	0
Otu0819	k__Fungi;p__Ascomycota;c__Sordariomycetes;o__Coniochaetales;;	0	0	0	0	0	0	0	0	0	0	2	0	0	0	0	0	0	0	0	0
Otu0821	k__Fungi;;;;;	0	0	0	0	0	0	0	0	0	0	0	0	0	0	0	0	0	0	2	0
Otu0825	k__Fungi;p__Ascomycota;c__Dothideomycetes;o__Pleosporales;f__Phaeosphaeriaceae;g__Chaetosphaeronema	0	0	0	0	0	0	0	0	0	0	1	0	0	0	0	1	0	0	0	0
Otu0831	k__Fungi;p__Ascomycota;c__Sordariomycetes;o__Hypocreales;f__Nectriaceae;g__Fusarium	0	0	0	0	0	0	0	0	0	0	0	2	0	0	0	0	0	0	0	0
Otu0850	k__Fungi;p__Ascomycota;c__Sordariomycetes;o__Hypocreales;f__Nectriaceae;g__Fusarium	0	0	0	0	0	0	0	1	0	0	0	1	0	0	0	0	0	0	0	0
Otu0851	k__Fungi;p__Ascomycota;c__Sordariomycetes;o__Hypocreales;f__Nectriaceae;g__Fusarium	0	0	0	0	0	0	0	0	0	0	0	0	0	0	0	0	0	2	0	0
Otu0853	k__Fungi;p__Ascomycota;c__Sordariomycetes;o__Hypocreales;f__Nectriaceae;g__Gibberella	0	0	0	0	0	0	0	0	0	0	0	0	0	0	0	1	0	0	1	0
Otu0866	k__Fungi;p__Chytridiomycota;c__Spizellomycetes;o__Spizellomycetales;f__Spizellomycetaceae;	0	0	0	0	0	0	0	0	0	0	0	0	0	2	0	0	0	0	0	0
Otu0869	k__Fungi;p__Ascomycota;c__Dothideomycetes;o__Tubeufiales;f__Tubeufiaceae;	0	0	0	0	0	0	0	0	0	0	0	0	0	1	1	0	0	0	0	0
Otu0857	k__Fungi;p__Ascomycota;c__Dothideomycetes;o__Pleosporales;;	0	0	0	0	0	0	0	0	0	0	0	0	0	0	0	0	0	0	0	2
Otu0858	k__Fungi;p__Basidiomycota;;;;	0	0	0	0	0	0	0	0	0	0	1	0	1	0	0	0	0	0	0	0
Otu0864	k__Fungi;p__Basidiomycota;c__Tremellomycetes;o__Cystofilobasidiales;f__Cystofilobasidiaceae;g__Guehomyces	0	0	0	0	0	0	0	0	0	0	1	0	0	1	0	0	0	0	0	0
Otu0879	k__Fungi;p__Ascomycota;c__Dothideomycetes;o__Pleosporales;;	0	0	0	0	0	0	0	0	0	0	0	0	0	0	0	0	0	0	1	1
Otu0892	k__Fungi;p__Ascomycota;c__Sordariomycetes;o__Sordariales;f__Chaetomiaceae;g__Trichocladium	0	0	0	0	0	0	0	0	0	0	0	1	0	0	0	0	0	0	0	1
Otu0897	k__Fungi;p__Ascomycota;c__Eurotiomycetes;o__Chaetothyriales;f__Herpotrichiellaceae;g__Exophiala	0	0	0	0	0	0	0	0	0	0	0	0	0	1	0	0	1	0	0	0
Otu0900	k__Fungi;p__Ascomycota;c__Sordariomycetes;o__Hypocreales;;	0	0	0	0	2	0	0	0	0	0	0	0	0	0	0	0	0	0	0	0
Otu0909	k__Fungi;p__Ascomycota;c__Sordariomycetes;o__Hypocreales;f__Nectriaceae;	0	0	0	0	2	0	0	0	0	0	0	0	0	0	0	0	0	0	0	0
Otu0922	k__Fungi;p__Ascomycota;c__Sordariomycetes;o__Hypocreales;f__Nectriaceae;	0	1	0	0	0	0	0	0	0	0	0	0	0	0	0	0	0	0	0	1
Otu0923	k__Fungi;p__Ascomycota;c__Sordariomycetes;o__Hypocreales;f__Nectriaceae;g__Fusarium	0	0	0	0	1	0	0	0	0	0	0	0	0	0	1	0	0	0	0	0
Otu0930	k__Fungi;p__Ascomycota;c__Sordariomycetes;o__Hypocreales;f__Nectriaceae;g__Fusarium	0	0	0	0	0	0	0	0	0	0	0	2	0	0	0	0	0	0	0	0
Otu0939	k__Fungi;p__Ascomycota;c__Sordariomycetes;o__Hypocreales;f__Nectriaceae;g__Fusicolla	0	0	0	0	0	0	0	0	0	0	0	0	0	1	0	1	0	0	0	0
Otu0945	k__Fungi;p__Ascomycota;c__Leotiomycetes;o__Helotiales;f__Helotiaceae;g__Tetracladium	0	0	0	0	0	0	0	0	0	0	0	0	0	0	0	1	0	1	0	0
Otu0948	k__Fungi;p__Ascomycota;c__Leotiomycetes;o__Helotiales;f__Helotiaceae;g__Articulospora	0	0	0	0	0	0	0	0	0	0	2	0	0	0	0	0	0	0	0	0
Otu0955	k__Fungi;p__Ascomycota;c__Sordariomycetes;o__Hypocreales;f__Cordycipitaceae;g__Beauveria	0	0	0	0	0	0	0	0	0	0	0	2	0	0	0	0	0	0	0	0
Otu0957	k__Fungi;p__Ascomycota;c__Sordariomycetes;o__Hypocreales;;	0	0	0	0	0	0	0	0	0	0	0	0	0	0	1	0	0	0	0	1
Otu0961	k__Fungi;p__Basidiomycota;c__Pucciniomycetes;o__Platygloeales;f__Eocronartiaceae;g__Eocronartium	0	0	0	0	0	0	0	0	0	0	0	0	0	0	0	0	0	0	0	2
Otu0908	k__Fungi;p__Ascomycota;c__Dothideomycetes;o__Pleosporales;;	0	0	0	0	0	0	0	0	0	0	0	1	1	0	0	0	0	0	0	0
Otu0951	k__Fungi;p__Basidiomycota;c__Agaricomycetes;;;	0	0	0	0	0	0	0	0	0	0	0	1	0	1	0	0	0	0	0	0
Otu0966	k__Fungi;p__Ascomycota;c__Sordariomycetes;o__Hypocreales;;	0	0	0	1	0	0	0	0	0	0	0	0	0	1	0	0	0	0	0	0
Otu0980	k__Fungi;p__Mortierellomycota;c__Mortierellomycetes;o__Mortierellales;f__Mortierellaceae;g__Mortierella	0	2	0	0	0	0	0	0	0	0	0	0	0	0	0	0	0	0	0	0
Otu0983	k__Fungi;p__Ascomycota;c__Sordariomycetes;o__Hypocreales;f__Nectriaceae;g__Fusarium	0	0	0	0	0	0	0	0	0	0	0	0	0	0	1	0	1	0	0	0
Otu0984	k__Fungi;p__Ascomycota;c__Sordariomycetes;o__Hypocreales;f__Bionectriaceae;	0	0	0	0	1	0	0	0	0	0	0	1	0	0	0	0	0	0	0	0
Otu0986	k__Fungi;p__Ascomycota;c__Sordariomycetes;o__Hypocreales;f__Clavicipitaceae;g__Metarhizium	0	0	0	0	0	0	0	0	0	0	0	0	0	0	0	0	0	0	0	2
Otu0987	k__Fungi;p__Ascomycota;c__Sordariomycetes;o__Glomerellales;f__Plectosphaerellaceae;g__Plectosphaerella	0	0	0	0	0	0	0	0	0	0	1	0	0	0	0	0	0	0	1	0
Otu0988	k__Fungi;p__Ascomycota;c__Dothideomycetes;o__Pleosporales;f__Didymellaceae;g__Didymella	0	0	0	0	0	0	0	0	0	0	1	0	0	0	0	0	0	0	0	1
Otu0991	k__Fungi;p__Ascomycota;c__Dothideomycetes;o__Pleosporales;f__Phaeosphaeriaceae;g__Paraphoma	0	0	0	0	0	0	0	0	0	0	0	1	0	0	0	0	0	0	0	1
Otu0993	k__Fungi;p__Ascomycota;c__Sordariomycetes;o__Hypocreales;f__Hypocreales_fam_Incertae_sedis;g__Acremonium	0	0	0	0	0	1	0	0	0	0	0	0	0	0	0	1	0	0	0	0
Otu0994	k__Fungi;p__Ascomycota;c__Sordariomycetes;o__Hypocreales;f__Nectriaceae;g__Fusarium	0	1	0	0	0	0	0	0	1	0	0	0	0	0	0	0	0	0	0	0
Otu1003	k__Fungi;p__Ascomycota;c__Leotiomycetes;o__Helotiales;f__Helotiaceae;g__Scytalidium	0	0	0	0	0	0	0	0	0	0	1	0	0	1	0	0	0	0	0	0
Otu1016	k__Fungi;p__Ascomycota;c__Sordariomycetes;o__Hypocreales;f__Nectriaceae;g__Gibberella	0	1	0	0	0	0	0	0	0	0	0	0	0	0	0	0	0	0	1	0
Otu1025	k__Fungi;p__Ascomycota;c__Sordariomycetes;o__Hypocreales;;	0	0	0	0	0	0	0	0	0	0	2	0	0	0	0	0	0	0	0	0
Otu1036	k__Fungi;p__Ascomycota;c__Dothideomycetes;o__Pleosporales;f__Didymellaceae;g__Didymella	0	0	0	0	0	0	0	0	0	0	0	0	1	0	0	0	0	0	0	1
Otu1038	k__Fungi;p__Ascomycota;c__Sordariomycetes;o__Glomerellales;f__Plectosphaerellaceae;g__Gibellulopsis	0	0	0	0	0	0	0	0	0	0	0	0	0	0	0	0	0	0	1	1
Otu1046	k__Fungi;p__Ascomycota;c__Dothideomycetes;o__Pleosporales;f__Cucurbitariaceae;g__Pyrenochaetopsis	0	0	0	0	0	0	0	0	0	0	0	0	0	0	0	0	1	1	0	0
Otu1050	k__Fungi;p__Ascomycota;c__Sordariomycetes;o__Sordariales;f__Lasiosphaeriaceae;g__Immersiella	0	0	0	0	0	0	0	0	0	0	0	0	0	0	2	0	0	0	0	0
Otu0989	k__Fungi;p__Ascomycota;c__Lecanoromycetes;;;	0	0	0	0	0	0	0	0	0	0	0	0	0	1	0	0	0	0	0	1
Otu1014	k__Fungi;;;;;	0	0	0	0	0	0	0	0	0	0	0	0	0	0	2	0	0	0	0	0
Otu1017	k__Fungi;;;;;	0	0	0	0	0	0	0	0	0	0	0	0	0	0	2	0	0	0	0	0
Otu1023	k__Fungi;p__Ascomycota;;;;	0	0	0	0	0	0	0	0	0	0	0	0	0	0	0	1	0	0	0	1
Otu1027	k__Fungi;p__Ascomycota;c__Leotiomycetes;o__Helotiales;;	0	0	0	0	0	0	0	0	0	0	0	0	0	0	2	0	0	0	0	0
Otu1039	k__Fungi;p__Basidiomycota;c__Agaricomycetes;o__Sebacinales;;	0	0	0	0	0	0	0	0	0	0	0	0	2	0	0	0	0	0	0	0
Otu1040	k__Fungi;p__Ascomycota;c__Sordariomycetes;;;	0	0	0	0	0	0	0	0	0	0	0	0	0	2	0	0	0	0	0	0
Otu1052	k__Fungi;p__Mortierellomycota;c__Mortierellomycetes;o__Mortierellales;f__Mortierellaceae;g__Mortierella	0	0	0	0	0	1	1	0	0	0	0	0	0	0	0	0	0	0	0	0
Otu1054	k__Fungi;p__Ascomycota;c__Dothideomycetes;o__Pleosporales;f__Phaeosphaeriaceae;	0	0	0	0	0	0	0	1	0	0	0	1	0	0	0	0	0	0	0	0
Otu1059	k__Fungi;p__Ascomycota;c__Sordariomycetes;o__Hypocreales;f__Hypocreales_fam_Incertae_sedis;g__Acremonium	0	0	0	0	0	0	0	0	0	0	0	0	0	0	0	1	0	0	0	1
Otu1060	k__Fungi;p__Ascomycota;c__Dothideomycetes;o__Pleosporales;f__Leptosphaeriaceae;g__Plenodomus	0	0	0	0	0	0	0	0	0	0	0	0	0	0	0	0	0	0	1	1
Otu1062	k__Fungi;p__Ascomycota;c__Sordariomycetes;o__Hypocreales;f__Nectriaceae;g__Fusarium	0	0	0	0	0	0	0	0	1	0	0	0	0	0	0	0	0	1	0	0
Otu1063	k__Fungi;p__Ascomycota;c__Sordariomycetes;o__Hypocreales;f__Nectriaceae;g__Fusarium	0	0	0	1	0	0	0	0	0	0	0	0	0	1	0	0	0	0	0	0
Otu1065	k__Fungi;p__Ascomycota;c__Eurotiomycetes;o__Chaetothyriales;f__Herpotrichiellaceae;g__Exophiala	0	0	0	0	0	0	0	0	0	0	0	0	0	0	0	0	2	0	0	0
Otu1067	k__Fungi;p__Ascomycota;c__Dothideomycetes;o__Pleosporales;f__Phaeosphaeriaceae;g__Paraphoma	0	0	0	0	0	0	0	1	0	0	0	0	0	1	0	0	0	0	0	0
Otu1068	k__Fungi;p__Ascomycota;c__Sordariomycetes;o__Hypocreales;f__Nectriaceae;g__Fusarium	0	0	0	0	0	0	0	0	0	0	0	0	0	0	1	0	1	0	0	0
Otu1073	k__Fungi;p__Ascomycota;c__Leotiomycetes;o__Helotiales;f__Helotiaceae;g__Tetracladium	0	0	0	0	0	0	0	0	0	0	0	0	0	0	0	0	0	1	0	1
Otu1078	k__Fungi;p__Ascomycota;c__Sordariomycetes;o__Hypocreales;f__Nectriaceae;g__Fusarium	0	0	0	0	2	0	0	0	0	0	0	0	0	0	0	0	0	0	0	0
Otu1080	k__Fungi;p__Ascomycota;c__Eurotiomycetes;o__Eurotiales;f__Aspergillaceae;g__Penicillium	0	0	0	0	0	1	0	0	0	0	0	0	0	0	0	0	0	1	0	0
Otu1081	k__Fungi;p__Ascomycota;c__Leotiomycetes;o__Helotiales;f__Helotiales_fam_Incertae_sedis;g__Leohumicola	0	0	0	0	0	0	0	0	0	1	0	0	0	0	0	1	0	0	0	0
Otu1089	k__Fungi;p__Chytridiomycota;c__Rhizophlyctidomycetes;o__Rhizophlyctidales;f__Rhizophlyctidaceae;g__Rhizophlyctis	2	0	0	0	0	0	0	0	0	0	0	0	0	0	0	0	0	0	0	0
Otu1104	k__Fungi;p__Ascomycota;c__Sordariomycetes;o__Hypocreales;f__Nectriaceae;g__Ilyonectria	0	1	0	0	0	0	0	0	0	0	0	1	0	0	0	0	0	0	0	0
Otu1117	k__Fungi;p__Ascomycota;c__Sordariomycetes;o__Glomerellales;f__Plectosphaerellaceae;g__Plectosphaerella	0	0	0	0	0	0	0	0	0	1	0	1	0	0	0	0	0	0	0	0
Otu1118	k__Fungi;p__Ascomycota;c__Sordariomycetes;o__Hypocreales;f__Hypocreales_fam_Incertae_sedis;g__Acremonium	0	1	0	0	0	0	0	0	0	0	0	0	0	0	1	0	0	0	0	0
Otu1130	k__Fungi;p__Ascomycota;c__Sordariomycetes;o__Hypocreales;f__Nectriaceae;g__Fusarium	0	0	0	0	0	0	0	0	0	0	0	1	0	1	0	0	0	0	0	0
Otu1137	k__Fungi;p__Ascomycota;c__Sordariomycetes;o__Hypocreales;f__Nectriaceae;	0	0	0	0	0	0	0	0	0	0	0	0	2	0	0	0	0	0	0	0
Otu1146	k__Fungi;p__Ascomycota;c__Eurotiomycetes;o__Eurotiales;f__Trichocomaceae;g__Talaromyces	0	0	0	0	0	0	0	0	0	0	0	0	0	0	2	0	0	0	0	0
Otu1147	k__Fungi;p__Ascomycota;c__Sordariomycetes;o__Hypocreales;f__Hypocreales_fam_Incertae_sedis;g__Sarocladium	0	0	0	0	0	0	0	0	0	0	1	0	0	0	0	1	0	0	0	0
Otu1153	k__Fungi;p__Ascomycota;c__Sordariomycetes;o__Hypocreales;f__Hypocreales_fam_Incertae_sedis;g__Sarocladium	0	0	0	0	0	0	0	0	0	0	0	0	0	0	0	0	2	0	0	0
Otu1154	k__Fungi;p__Basidiomycota;c__Agaricomycetes;o__Polyporales;f__Hyphodermataceae;g__Hyphoderma	0	0	0	0	0	0	0	0	0	0	1	0	1	0	0	0	0	0	0	0
Otu1156	k__Fungi;p__Ascomycota;c__Sordariomycetes;o__Hypocreales;f__Nectriaceae;g__Fusarium	0	1	0	0	0	0	0	0	0	0	1	0	0	0	0	0	0	0	0	0
Otu1162	k__Fungi;p__Ascomycota;c__Sordariomycetes;o__Sordariales;f__Lasiosphaeriaceae;	0	0	0	0	0	0	0	0	0	0	0	0	1	0	0	1	0	0	0	0
Otu1164	k__Fungi;p__Ascomycota;c__Sordariomycetes;o__Sordariales;f__Chaetomiaceae;g__Chaetomium	0	0	0	0	0	0	0	0	0	0	0	0	0	2	0	0	0	0	0	0
Otu1167	k__Fungi;p__Ascomycota;c__Dothideomycetes;o__Pleosporales;f__Phaeosphaeriaceae;g__Paraphoma	0	0	0	0	0	0	0	0	0	0	0	2	0	0	0	0	0	0	0	0
Otu1168	k__Fungi;p__Ascomycota;c__Sordariomycetes;o__Hypocreales;f__Nectriaceae;g__Fusarium	0	0	0	0	0	0	0	0	0	0	0	1	0	1	0	0	0	0	0	0
Otu1169	k__Fungi;p__Ascomycota;c__Sordariomycetes;o__Hypocreales;f__Nectriaceae;g__Fusarium	0	0	0	0	0	0	0	0	0	0	0	2	0	0	0	0	0	0	0	0
Otu1170	k__Fungi;p__Ascomycota;c__Leotiomycetes;o__Thelebolales;f__Pseudeurotiaceae;g__Pseudeurotium	0	0	0	0	0	0	0	0	0	0	0	0	2	0	0	0	0	0	0	0
Otu1180	k__Fungi;p__Basidiomycota;c__Tremellomycetes;o__Tremellales;f__Bulleribasidiaceae;g__Vishniacozyma	0	0	0	0	0	0	0	0	0	0	2	0	0	0	0	0	0	0	0	0
Otu1192	k__Fungi;p__Ascomycota;c__Eurotiomycetes;o__Eurotiales;f__Aspergillaceae;g__Penicillium	0	0	0	0	0	0	0	0	0	0	0	1	0	0	0	1	0	0	0	0
Otu1200	k__Fungi;p__Ascomycota;c__Sordariomycetes;o__Hypocreales;f__Stachybotryaceae;	0	0	0	0	0	0	0	0	0	0	0	1	0	0	0	0	0	0	1	0
Otu1201	k__Fungi;p__Ascomycota;c__Dothideomycetes;o__Pleosporales;f__Periconiaceae;g__Periconia	0	0	0	0	0	0	0	0	1	0	0	0	0	1	0	0	0	0	0	0
Otu1205	k__Fungi;p__Ascomycota;c__Sordariomycetes;o__Sordariales;f__Chaetomiaceae;g__Dichotomopilus	0	0	0	0	0	0	0	0	0	0	0	0	0	1	0	0	0	0	0	1
Otu1213	k__Fungi;p__Ascomycota;c__Sordariomycetes;o__Hypocreales;f__Hypocreaceae;	0	0	0	0	0	0	0	0	0	0	2	0	0	0	0	0	0	0	0	0
Otu1214	k__Fungi;p__Ascomycota;c__Sordariomycetes;o__Hypocreales;f__Nectriaceae;g__Fusarium	0	0	0	0	0	0	0	0	0	0	0	0	0	0	0	1	0	1	0	0
Otu1215	k__Fungi;p__Ascomycota;c__Dothideomycetes;o__Pleosporales;f__Cucurbitariaceae;g__Pyrenochaetopsis	0	0	0	0	0	0	0	0	0	0	0	0	0	2	0	0	0	0	0	0
Otu1217	k__Fungi;p__Ascomycota;c__Leotiomycetes;o__Helotiales;f__Helotiaceae;g__Tetracladium	0	0	0	0	0	0	0	0	0	0	0	0	0	0	0	1	0	0	1	0
Otu1075	k__Fungi;p__Ascomycota;c__Sordariomycetes;;;	0	0	0	0	0	0	0	0	0	0	0	0	0	0	0	0	2	0	0	0
Otu1077	k__Fungi;p__Ascomycota;c__Leotiomycetes;o__Helotiales;;	0	0	0	0	0	0	0	0	0	0	1	0	0	0	0	1	0	0	0	0
Otu1091	k__Fungi;;;;;	0	0	0	0	0	0	0	0	0	0	0	0	0	0	1	0	0	0	0	1
Otu1110	k__Fungi;;;;;	0	0	0	0	0	0	0	0	0	0	0	0	0	0	0	0	0	2	0	0
Otu1138	k__Fungi;p__Ascomycota;c__Dothideomycetes;o__Pleosporales;;	0	0	0	0	0	0	0	0	0	0	0	0	0	1	1	0	0	0	0	0
Otu1140	k__Fungi;p__Ascomycota;c__Sordariomycetes;;;	0	0	0	0	0	0	0	0	0	0	0	0	0	0	2	0	0	0	0	0
Otu1157	k__Fungi;p__Ascomycota;c__Sordariomycetes;o__Xylariales;;	0	0	0	0	0	0	0	0	0	0	0	0	0	0	2	0	0	0	0	0
Otu1163	k__Fungi;p__Ascomycota;c__Dothideomycetes;o__Dothideomycetes_ord_Incertae_sedis;f__Dothideomycetes_fam_Incertae_sedis;g__Radulidium	0	0	0	0	0	0	0	0	0	0	0	0	0	1	0	0	1	0	0	0
Otu1203	k__Fungi;p__Ascomycota;c__Sordariomycetes;o__Sordariales;;	0	0	0	0	0	0	0	0	0	0	0	0	0	0	0	0	0	0	0	2
Otu1221	k__Fungi;p__Ascomycota;c__Sordariomycetes;o__Sordariales;f__Lasiosphaeriaceae;g__Cladorrhinum	0	0	0	0	0	0	0	0	0	0	0	0	0	0	0	1	0	0	0	1
Otu1226	k__Fungi;p__Ascomycota;c__Sordariomycetes;o__Hypocreales;f__Nectriaceae;g__Fusarium	0	0	0	0	0	0	0	0	0	0	0	0	0	0	0	0	0	0	0	2
Otu1230	k__Fungi;p__Ascomycota;c__Sordariomycetes;o__Hypocreales;f__Nectriaceae;g__Fusarium	0	0	0	0	0	0	0	0	0	1	0	0	0	0	0	1	0	0	0	0
Otu1237	k__Fungi;p__Ascomycota;c__Dothideomycetes;o__Pleosporales;f__Phaeosphaeriaceae;	0	1	0	0	0	0	0	0	0	0	0	0	0	0	0	0	0	0	1	0
Otu1241	k__Fungi;p__Ascomycota;c__Sordariomycetes;o__Coniochaetales;f__Coniochaetaceae;g__Coniochaeta	0	0	0	0	0	0	0	0	0	0	0	1	1	0	0	0	0	0	0	0
Otu1242	k__Fungi;p__Ascomycota;c__Dothideomycetes;o__Pleosporales;f__Periconiaceae;g__Periconia	0	0	0	0	0	0	0	0	2	0	0	0	0	0	0	0	0	0	0	0
Otu1246	k__Fungi;p__Ascomycota;c__Sordariomycetes;o__Hypocreales;f__Nectriaceae;g__Fusarium	0	0	0	0	0	0	2	0	0	0	0	0	0	0	0	0	0	0	0	0
Otu1249	k__Fungi;p__Ascomycota;c__Eurotiomycetes;o__Eurotiales;f__Aspergillaceae;g__Penicillium	0	0	0	0	0	0	0	0	0	0	0	0	0	1	0	0	1	0	0	0
Otu1250	k__Fungi;p__Ascomycota;c__Dothideomycetes;o__Capnodiales;f__Cladosporiaceae;g__Cladosporium	0	0	0	0	0	0	0	0	0	0	0	0	0	0	0	0	0	1	1	0
Otu1254	k__Fungi;p__Ascomycota;c__Sordariomycetes;o__Hypocreales;;	0	0	0	0	0	0	0	0	0	0	0	0	0	0	0	2	0	0	0	0
Otu1259	k__Fungi;p__Ascomycota;c__Sordariomycetes;o__Hypocreales;f__Nectriaceae;g__Thelonectria	0	0	0	0	0	0	0	0	2	0	0	0	0	0	0	0	0	0	0	0
Otu1260	k__Fungi;p__Ascomycota;c__Sordariomycetes;o__Hypocreales;f__Hypocreales_fam_Incertae_sedis;g__Acremonium	0	0	0	0	0	1	0	0	0	0	0	0	0	0	0	1	0	0	0	0
Otu1272	k__Fungi;p__Ascomycota;c__Sordariomycetes;o__Hypocreales;f__Nectriaceae;g__Cylindrocarpon	0	0	0	0	0	0	0	0	0	0	0	0	0	0	0	1	0	0	1	0
Otu1275	k__Fungi;p__Ascomycota;c__Sordariomycetes;o__Hypocreales;f__Hypocreaceae;g__Trichoderma	0	0	0	0	0	0	0	0	0	0	0	1	1	0	0	0	0	0	0	0
Otu1276	k__Fungi;p__Ascomycota;c__Eurotiomycetes;o__Eurotiales;f__Aspergillaceae;g__Penicillium	0	0	0	0	0	0	0	0	0	0	0	0	0	0	0	0	1	1	0	0
Otu1278	k__Fungi;p__Ascomycota;c__Sordariomycetes;o__Coniochaetales;f__Coniochaetaceae;g__Coniochaeta	0	2	0	0	0	0	0	0	0	0	0	0	0	0	0	0	0	0	0	0
Otu1280	k__Fungi;p__Ascomycota;c__Dothideomycetes;o__Venturiales;f__Sympoventuriaceae;g__Ochroconis	0	0	0	0	0	0	0	0	0	0	0	0	0	0	0	0	1	1	0	0
Otu1281	k__Fungi;p__Ascomycota;c__Sordariomycetes;o__Hypocreales;f__Nectriaceae;g__Fusarium	0	0	0	0	0	0	0	0	0	1	0	0	0	0	0	0	0	0	1	0
Otu1282	k__Fungi;p__Ascomycota;c__Leotiomycetes;o__Helotiales;f__Helotiaceae;g__Tetracladium	0	0	0	0	0	0	0	0	1	0	0	0	0	0	0	0	0	0	1	0
Otu1283	k__Fungi;p__Ascomycota;c__Dothideomycetes;o__Pleosporales;f__Leptosphaeriaceae;g__Plenodomus	0	0	0	0	0	0	0	0	0	0	0	0	0	0	0	0	0	1	0	1
Otu1299	k__Fungi;p__Ascomycota;c__Sordariomycetes;o__Hypocreales;f__Nectriaceae;g__Fusarium	0	0	0	0	0	0	0	0	1	0	0	0	0	0	0	0	0	0	0	1
Otu1300	k__Fungi;p__Ascomycota;c__Sordariomycetes;o__Hypocreales;;	0	0	0	0	0	0	0	0	0	0	0	0	0	0	0	1	1	0	0	0
Otu1302	k__Fungi;p__Ascomycota;c__Sordariomycetes;o__Hypocreales;f__Nectriaceae;	0	0	0	0	0	1	0	0	0	0	1	0	0	0	0	0	0	0	0	0
Otu1312	k__Fungi;p__Ascomycota;c__Dothideomycetes;o__Pleosporales;f__Phaeosphaeriaceae;	0	0	0	0	0	0	0	0	0	0	0	2	0	0	0	0	0	0	0	0
Otu1325	k__Fungi;p__Ascomycota;c__Eurotiomycetes;o__Eurotiales;f__Aspergillaceae;g__Penicillium	0	0	0	0	0	0	0	0	0	0	0	0	0	1	0	0	1	0	0	0
Otu1331	k__Fungi;p__Ascomycota;c__Dothideomycetes;o__Pleosporales;f__Phaeosphaeriaceae;g__Paraphoma	0	0	0	0	0	0	0	0	0	0	0	2	0	0	0	0	0	0	0	0
Otu1333	k__Fungi;p__Ascomycota;c__Leotiomycetes;o__Helotiales;f__Helotiaceae;g__Tetracladium	0	0	0	0	0	0	0	0	0	0	0	1	0	0	0	1	0	0	0	0
Otu1335	k__Fungi;p__Ascomycota;c__Dothideomycetes;o__Pleosporales;f__Phaeosphaeriaceae;g__Paraphoma	0	0	0	0	0	0	0	0	0	0	2	0	0	0	0	0	0	0	0	0
Otu1339	k__Fungi;p__Mortierellomycota;c__Mortierellomycetes;o__Mortierellales;f__Mortierellaceae;g__Mortierella	0	0	0	0	0	0	0	0	0	0	0	0	0	0	2	0	0	0	0	0
Otu1344	k__Fungi;p__Ascomycota;c__Sordariomycetes;o__Sordariales;f__Lasiosphaeriaceae;	0	0	0	0	0	0	0	0	0	0	0	0	1	1	0	0	0	0	0	0
Otu1348	k__Fungi;p__Ascomycota;c__Pezizomycetes;o__Pezizales;f__Pyronemataceae;g__Scutellinia	0	0	0	0	0	0	0	0	0	0	0	0	0	0	0	1	0	0	1	0
Otu1350	k__Fungi;p__Ascomycota;c__Sordariomycetes;o__Hypocreales;f__Nectriaceae;g__Fusarium	0	0	0	0	0	0	0	0	0	0	0	0	0	0	0	0	0	1	0	1
Otu1352	k__Fungi;p__Ascomycota;c__Sordariomycetes;o__Glomerellales;f__Plectosphaerellaceae;g__Gibellulopsis	0	0	0	0	0	0	0	0	0	0	0	0	0	0	1	0	0	0	0	1
Otu1356	k__Fungi;p__Ascomycota;c__Sordariomycetes;o__Glomerellales;f__Plectosphaerellaceae;g__Gibellulopsis	0	0	0	0	0	0	0	0	0	0	0	0	0	0	0	0	0	0	0	2
Otu1360	k__Fungi;p__Ascomycota;c__Dothideomycetes;o__Pleosporales;f__Phaeosphaeriaceae;	0	0	0	0	0	0	0	0	0	0	1	0	0	0	0	0	0	0	1	0
Otu1366	k__Fungi;p__Ascomycota;c__Dothideomycetes;o__Pleosporales;f__Phaeosphaeriaceae;g__Paraphoma	0	1	0	0	0	0	0	0	0	0	0	1	0	0	0	0	0	0	0	0
Otu1377	k__Fungi;p__Ascomycota;c__Sordariomycetes;o__Sordariales;f__Chaetomiaceae;g__Chaetomium	0	0	0	0	0	0	0	0	0	0	0	1	0	0	0	0	0	0	0	1
Otu1385	k__Fungi;p__Ascomycota;c__Eurotiomycetes;o__Chaetothyriales;f__Herpotrichiellaceae;g__Exophiala	0	0	0	0	0	0	0	0	0	0	0	0	0	0	0	0	0	0	0	2
Otu1397	k__Fungi;p__Ascomycota;c__Sordariomycetes;o__Hypocreales;f__Nectriaceae;	0	0	0	0	0	0	0	0	0	0	0	1	1	0	0	0	0	0	0	0
Otu1400	k__Fungi;p__Ascomycota;c__Dothideomycetes;o__Pleosporales;f__Phaeosphaeriaceae;g__Paraphoma	1	0	0	0	0	0	0	0	0	0	0	0	0	0	0	0	0	0	0	1
Otu1402	k__Fungi;p__Ascomycota;c__Sordariomycetes;o__Sordariales;f__Lasiosphaeriaceae;g__Cercophora	0	0	0	0	0	0	0	0	0	0	0	0	2	0	0	0	0	0	0	0
Otu1406	k__Fungi;p__Ascomycota;c__Sordariomycetes;o__Hypocreales;f__Hypocreales_fam_Incertae_sedis;g__Sarocladium	0	0	0	0	0	0	0	0	0	0	0	0	0	0	0	0	0	2	0	0
Otu1411	k__Fungi;p__Ascomycota;c__Sordariomycetes;o__Hypocreales;f__Ophiocordycipitaceae;g__Hirsutella	0	0	0	0	0	0	0	0	0	0	0	0	0	0	0	0	0	0	0	2
Otu1414	k__Fungi;p__Ascomycota;c__Sordariomycetes;o__Hypocreales;f__Stachybotryaceae;g__Myrothecium	0	0	0	0	0	0	0	0	0	0	0	0	0	0	0	1	1	0	0	0
Otu1415	k__Fungi;p__Ascomycota;c__Dothideomycetes;o__Pleosporales;f__Torulaceae;g__Dendryphion	0	0	0	0	0	0	0	0	0	0	0	0	1	0	0	0	0	0	1	0
Otu1417	k__Fungi;p__Ascomycota;c__Dothideomycetes;o__Capnodiales;f__Cladosporiaceae;g__Cladosporium	0	0	0	0	0	0	0	0	0	0	0	1	0	0	0	1	0	0	0	0
Otu1238	k__Fungi;p__Ascomycota;c__Dothideomycetes;o__Pleosporales;;	0	0	0	0	0	0	0	0	0	0	0	1	0	0	0	0	0	0	1	0
Otu1257	k__Fungi;p__Ascomycota;c__Dothideomycetes;o__Pleosporales;;	1	0	0	0	0	0	0	0	0	0	0	0	0	0	0	0	0	0	0	1
Otu1268	k__Fungi;p__Ascomycota;c__Leotiomycetes;o__Helotiales;;	0	0	0	0	0	0	0	0	0	1	0	0	0	0	1	0	0	0	0	0
Otu1305	k__Fungi;p__Ascomycota;c__Sordariomycetes;o__Sordariales;f__Sordariales_fam_Incertae_sedis;g__Remersonia	0	0	0	0	0	0	0	0	0	0	0	0	1	0	0	0	1	0	0	0
Otu1311	k__Fungi;p__Ascomycota;c__Leotiomycetes;o__Helotiales;;	0	0	0	0	0	0	0	0	0	0	0	0	0	0	0	0	0	0	2	0
Otu1316	k__Fungi;p__Ascomycota;c__Dothideomycetes;o__Pleosporales;;	0	0	0	0	0	0	0	0	0	0	0	0	0	1	0	0	0	0	0	1
Otu1318	k__Fungi;p__Ascomycota;c__Dothideomycetes;o__Pleosporales;;	0	0	0	0	0	0	0	0	0	0	0	0	0	0	2	0	0	0	0	0
Otu1323	k__Fungi;;;;;	0	0	0	0	1	0	0	0	0	0	0	0	0	0	1	0	0	0	0	0
Otu1328	k__Fungi;;;;;	0	0	0	0	0	0	0	0	0	0	0	0	1	1	0	0	0	0	0	0
Otu1346	k__Fungi;p__Ascomycota;c__Dothideomycetes;o__Pleosporales;;	0	0	0	0	0	0	0	0	0	0	1	0	1	0	0	0	0	0	0	0
Otu1347	k__Fungi;;;;;	0	0	0	0	0	0	0	0	0	0	2	0	0	0	0	0	0	0	0	0
Otu1361	k__Fungi;p__Ascomycota;c__Dothideomycetes;o__Pleosporales;;	0	0	0	0	0	0	0	0	0	0	0	0	0	0	0	0	0	0	0	2
Otu1367	k__Fungi;;;;;	0	0	0	0	0	0	0	0	0	0	1	0	1	0	0	0	0	0	0	0
Otu1370	k__Fungi;p__Ascomycota;c__Dothideomycetes;o__Pleosporales;;	0	0	0	0	0	0	0	0	0	0	2	0	0	0	0	0	0	0	0	0
Otu1372	k__Fungi;p__Ascomycota;c__Dothideomycetes;o__Pleosporales;;	0	0	0	0	0	0	0	0	1	0	0	0	0	0	0	0	0	0	0	1
Otu1383	k__Fungi;;;;;	0	0	0	0	0	0	0	0	0	0	0	0	2	0	0	0	0	0	0	0
Otu1388	k__Fungi;p__Ascomycota;c__Dothideomycetes;o__Pleosporales;;	0	0	0	0	0	0	0	0	0	0	0	1	0	0	0	0	0	0	0	1
Otu1405	k__Fungi;p__Basidiomycota;;;;	0	0	0	0	0	0	0	0	0	0	0	2	0	0	0	0	0	0	0	0
Otu1409	k__Fungi;p__Ascomycota;c__Sordariomycetes;o__Glomerellales;;	0	0	0	0	0	0	0	0	0	0	0	1	0	0	1	0	0	0	0	0
Otu1413	k__Fungi;p__Ascomycota;c__Sordariomycetes;;;	0	0	0	0	0	0	0	0	0	0	0	0	0	0	0	1	0	0	1	0
Otu1422	k__Fungi;p__Ascomycota;c__Dothideomycetes;o__Pleosporales;f__Phaeosphaeriaceae;g__Paraphoma	0	2	0	0	0	0	0	0	0	0	0	0	0	0	0	0	0	0	0	0
Otu1433	k__Fungi;p__Ascomycota;c__Sordariomycetes;o__Hypocreales;f__Nectriaceae;g__Fusarium	0	0	0	0	0	0	0	0	0	0	0	0	0	0	0	1	0	0	1	0
Otu1442	k__Fungi;p__Ascomycota;c__Sordariomycetes;o__Hypocreales;f__Nectriaceae;g__Ilyonectria	0	0	0	0	0	0	0	0	0	0	0	0	0	0	0	1	0	0	0	1
Otu1444	k__Fungi;p__Mortierellomycota;c__Mortierellomycetes;o__Mortierellales;f__Mortierellaceae;g__Mortierella	0	0	0	0	0	0	0	0	0	0	0	0	0	0	0	1	0	1	0	0
Otu1449	k__Fungi;p__Ascomycota;c__Dothideomycetes;o__Pleosporales;f__Thyridariaceae;g__Roussoella	0	0	0	0	0	0	0	0	2	0	0	0	0	0	0	0	0	0	0	0
Otu1451	k__Fungi;p__Ascomycota;c__Sordariomycetes;o__Hypocreales;f__Nectriaceae;g__Fusarium	0	0	0	0	0	0	0	0	0	0	0	2	0	0	0	0	0	0	0	0
Otu1455	k__Fungi;p__Ascomycota;c__Sordariomycetes;o__Glomerellales;f__Plectosphaerellaceae;g__Plectosphaerella	0	0	0	0	0	0	0	0	0	0	0	0	0	0	0	0	0	0	2	0
Otu1460	k__Fungi;p__Ascomycota;c__Leotiomycetes;o__Helotiales;f__Helotiaceae;g__Scytalidium	0	1	0	0	0	0	0	0	0	0	1	0	0	0	0	0	0	0	0	0
Otu1467	k__Fungi;p__Ascomycota;c__Sordariomycetes;o__Hypocreales;f__Hypocreales_fam_Incertae_sedis;g__Acremonium	0	0	0	0	0	1	0	0	0	0	0	1	0	0	0	0	0	0	0	0
Otu1470	k__Fungi;p__Ascomycota;c__Leotiomycetes;o__Helotiales;f__Helotiaceae;g__Tetracladium	0	0	0	0	0	0	0	0	0	0	0	0	0	0	0	0	0	2	0	0
Otu1475	k__Fungi;p__Mortierellomycota;c__Mortierellomycetes;o__Mortierellales;f__Mortierellaceae;g__Mortierella	0	0	0	0	0	0	0	0	2	0	0	0	0	0	0	0	0	0	0	0
Otu1476	k__Fungi;p__Ascomycota;c__Sordariomycetes;o__Hypocreales;f__Bionectriaceae;	0	0	0	0	0	0	0	0	0	1	0	0	0	0	0	0	1	0	0	0
Otu1479	k__Fungi;p__Ascomycota;c__Sordariomycetes;o__Sordariales;f__Chaetomiaceae;g__Chaetomium	0	0	0	0	0	0	0	0	0	0	0	0	0	0	0	1	1	0	0	0
Otu1483	k__Fungi;p__Ascomycota;c__Sordariomycetes;o__Glomerellales;f__Plectosphaerellaceae;g__Plectosphaerella	0	0	0	0	0	0	0	0	1	0	0	0	0	0	0	0	0	0	0	1
Otu1484	k__Fungi;p__Ascomycota;c__Eurotiomycetes;o__Eurotiales;f__Aspergillaceae;g__Penicillium	0	0	0	0	0	2	0	0	0	0	0	0	0	0	0	0	0	0	0	0
Otu1508	k__Fungi;p__Ascomycota;c__Dothideomycetes;o__Pleosporales;f__Leptosphaeriaceae;g__Plenodomus	0	0	0	0	0	0	0	0	1	0	0	0	0	0	0	0	0	0	1	0
Otu1514	k__Fungi;p__Ascomycota;c__Sordariomycetes;o__Hypocreales;f__Nectriaceae;g__Gibberella	0	0	0	0	0	0	2	0	0	0	0	0	0	0	0	0	0	0	0	0
Otu1515	k__Fungi;p__Ascomycota;c__Sordariomycetes;o__Hypocreales;f__Stachybotryaceae;g__Myrothecium	0	0	0	0	0	0	0	0	0	0	0	0	0	0	0	1	0	0	1	0
Otu1518	k__Fungi;p__Mortierellomycota;c__Mortierellomycetes;o__Mortierellales;f__Mortierellaceae;g__Mortierella	0	0	0	0	0	0	2	0	0	0	0	0	0	0	0	0	0	0	0	0
Otu1520	k__Fungi;p__Ascomycota;c__Eurotiomycetes;o__Eurotiales;f__Aspergillaceae;g__Penicillium	0	0	0	0	0	0	0	0	0	0	0	0	0	0	1	0	0	0	0	1
Otu1522	k__Fungi;p__Ascomycota;c__Dothideomycetes;o__Capnodiales;f__Cladosporiaceae;g__Cladosporium	0	0	0	0	0	0	0	0	0	0	0	0	0	0	0	0	0	1	1	0
Otu1524	k__Fungi;p__Ascomycota;c__Sordariomycetes;o__Hypocreales;f__Stachybotryaceae;	0	0	0	0	0	0	0	0	0	0	0	0	0	0	0	1	0	1	0	0
Otu1525	k__Fungi;p__Ascomycota;c__Sordariomycetes;o__Hypocreales;f__Nectriaceae;g__Fusarium	0	0	0	0	0	1	0	0	0	0	0	0	0	0	0	0	0	1	0	0
Otu1532	k__Fungi;p__Ascomycota;c__Eurotiomycetes;o__Eurotiales;f__Aspergillaceae;g__Penicillium	0	0	0	0	0	0	0	0	0	0	0	0	0	0	0	0	2	0	0	0
Otu1533	k__Fungi;p__Ascomycota;c__Sordariomycetes;o__Trichosphaeriales;f__Trichosphaeriaceae;g__Nigrospora	0	0	0	0	0	0	0	0	0	0	0	1	0	0	0	0	0	0	0	1
Otu1542	k__Fungi;p__Ascomycota;c__Sordariomycetes;o__Glomerellales;f__Plectosphaerellaceae;g__Gibellulopsis	0	0	0	0	0	0	0	0	0	0	0	0	0	0	0	0	0	1	0	1
Otu1551	k__Fungi;p__Ascomycota;c__Sordariomycetes;o__Sordariales;f__Lasiosphaeriaceae;	0	0	0	0	0	0	0	0	0	0	0	0	0	2	0	0	0	0	0	0
Otu1567	k__Fungi;p__Ascomycota;c__Dothideomycetes;o__Pleosporales;f__Phaeosphaeriaceae;	0	0	0	0	0	0	0	0	0	0	0	0	0	1	0	0	0	1	0	0
Otu1575	k__Fungi;p__Ascomycota;c__Dothideomycetes;o__Pleosporales;f__Pleosporaceae;g__Alternaria	0	0	0	0	0	0	0	0	0	0	0	0	0	0	1	0	0	0	0	1
Otu1582	k__Fungi;p__Ascomycota;c__Dothideomycetes;o__Pleosporales;f__Didymellaceae;	0	0	0	0	0	0	0	0	0	0	0	1	0	0	0	0	0	0	0	1
Otu1586	k__Fungi;p__Ascomycota;c__Dothideomycetes;o__Pleosporales;f__Phaeosphaeriaceae;g__Chaetosphaeronema	0	0	0	0	0	0	0	0	0	0	0	1	0	0	0	0	0	1	0	0
Otu1595	k__Fungi;p__Ascomycota;c__Sordariomycetes;o__Hypocreales;f__Nectriaceae;g__Gibberella	0	0	0	0	0	0	0	0	0	1	0	0	0	0	0	0	0	0	1	0
Otu1598	k__Fungi;p__Ascomycota;c__Dothideomycetes;o__Pleosporales;f__Didymellaceae;	0	0	0	0	0	0	0	0	0	0	0	1	0	0	1	0	0	0	0	0
Otu1600	k__Fungi;p__Ascomycota;c__Dothideomycetes;o__Pleosporales;f__Periconiaceae;g__Periconia	0	0	0	0	0	0	0	0	0	0	0	0	0	1	0	0	0	0	0	1
Otu1603	k__Fungi;p__Ascomycota;c__Sordariomycetes;o__Sordariales;f__Lasiosphaeriaceae;	0	0	0	0	0	0	0	0	0	0	0	0	0	0	0	0	1	0	0	1
Otu1604	k__Fungi;p__Ascomycota;c__Sordariomycetes;o__Glomerellales;f__Plectosphaerellaceae;g__Gibellulopsis	0	0	0	0	0	0	1	0	0	0	0	0	0	0	1	0	0	0	0	0
Otu1607	k__Fungi;p__Ascomycota;c__Sordariomycetes;o__Hypocreales;f__Stachybotryaceae;g__Myrothecium	0	0	0	0	0	0	0	0	0	0	0	0	0	0	0	1	1	0	0	0
Otu1616	k__Fungi;p__Ascomycota;c__Sordariomycetes;o__Sordariales;f__Chaetomiaceae;g__Chaetomium	0	0	0	0	0	0	0	0	0	0	0	0	0	1	0	0	0	0	0	1
Otu1619	k__Fungi;p__Ascomycota;c__Sordariomycetes;o__Sordariales;f__Lasiosphaeriaceae;	0	0	0	0	0	0	0	0	0	0	0	0	0	0	2	0	0	0	0	0
Otu1621	k__Fungi;p__Ascomycota;c__Sordariomycetes;o__Hypocreales;f__Nectriaceae;	0	0	0	0	0	0	0	0	0	0	0	1	1	0	0	0	0	0	0	0
Otu1628	k__Fungi;p__Ascomycota;c__Eurotiomycetes;o__Eurotiales;f__Aspergillaceae;g__Penicillium	0	0	0	0	0	0	0	0	0	0	0	0	0	2	0	0	0	0	0	0
Otu1631	k__Fungi;p__Ascomycota;c__Eurotiomycetes;o__Eurotiales;f__Aspergillaceae;g__Penicillium	0	0	0	0	0	0	0	0	0	0	0	2	0	0	0	0	0	0	0	0
Otu1643	k__Fungi;p__Ascomycota;c__Dothideomycetes;o__Pleosporales;f__Lentitheciaceae;g__Darksidea	0	0	0	0	0	0	0	0	0	0	0	0	0	0	0	0	1	0	0	1
Otu1648	k__Fungi;p__Ascomycota;c__Eurotiomycetes;o__Eurotiales;f__Trichocomaceae;g__Talaromyces	0	0	0	0	0	0	0	0	0	0	0	0	0	2	0	0	0	0	0	0
Otu1665	k__Fungi;p__Ascomycota;c__Dothideomycetes;o__Pleosporales;f__Phaeosphaeriaceae;g__Septoriella	0	0	0	0	0	0	0	0	0	0	0	0	0	0	0	0	0	0	0	2
Otu1676	k__Fungi;p__Ascomycota;c__Sordariomycetes;o__Glomerellales;f__Plectosphaerellaceae;g__Plectosphaerella	0	0	0	0	0	0	0	0	0	0	0	0	0	0	2	0	0	0	0	0
Otu1694	k__Fungi;p__Ascomycota;c__Sordariomycetes;o__Hypocreales;f__Nectriaceae;	0	0	0	0	0	1	0	0	0	0	0	1	0	0	0	0	0	0	0	0
Otu1703	k__Fungi;p__Ascomycota;c__Eurotiomycetes;o__Eurotiales;f__Aspergillaceae;g__Penicillium	0	0	0	0	0	0	0	0	0	0	2	0	0	0	0	0	0	0	0	0
Otu1708	k__Fungi;p__Ascomycota;c__Leotiomycetes;o__Helotiales;f__Helotiaceae;g__Tetracladium	0	0	0	0	0	0	0	0	0	0	0	0	0	0	0	0	1	0	1	0
Otu1717	k__Fungi;p__Ascomycota;c__Sordariomycetes;o__Hypocreales;f__Hypocreaceae;g__Trichoderma	0	0	0	0	0	0	0	0	0	0	0	0	0	0	1	1	0	0	0	0
Otu1718	k__Fungi;p__Ascomycota;c__Sordariomycetes;o__Hypocreales;f__Nectriaceae;g__Fusarium	0	0	0	0	0	0	0	0	0	0	0	2	0	0	0	0	0	0	0	0
Otu1732	k__Fungi;p__Ascomycota;c__Sordariomycetes;o__Sordariales;f__Chaetomiaceae;g__Humicola	0	0	0	0	0	0	0	0	0	0	0	0	0	2	0	0	0	0	0	0
Otu1733	k__Fungi;p__Ascomycota;c__Sordariomycetes;o__Sordariales;f__Lasiosphaeriaceae;g__Cercophora	0	0	0	0	0	0	0	0	0	0	0	0	0	0	0	0	0	0	2	0
Otu1735	k__Fungi;p__Basidiomycota;c__Agaricomycetes;o__Agaricales;f__Bolbitiaceae;g__Agrocybe	0	0	0	0	0	0	0	0	0	0	0	0	0	0	2	0	0	0	0	0
Otu1739	k__Fungi;p__Ascomycota;c__Sordariomycetes;o__Hypocreales;f__Nectriaceae;	0	0	0	0	0	0	0	0	0	0	0	2	0	0	0	0	0	0	0	0
Otu1740	k__Fungi;p__Ascomycota;c__Sordariomycetes;o__Hypocreales;;	0	0	0	0	0	0	0	0	0	0	0	1	0	0	0	0	0	0	1	0
Otu1745	k__Fungi;p__Ascomycota;c__Sordariomycetes;o__Hypocreales;f__Cordycipitaceae;g__Beauveria	0	0	0	0	0	0	0	0	0	0	0	2	0	0	0	0	0	0	0	0
Otu1746	k__Fungi;p__Ascomycota;c__Eurotiomycetes;o__Chaetothyriales;f__Cyphellophoraceae;g__Cyphellophora	0	0	0	0	0	0	0	0	0	0	0	0	0	1	1	0	0	0	0	0
Otu1754	k__Fungi;p__Ascomycota;c__Dothideomycetes;o__Pleosporales;f__Cucurbitariaceae;g__Pyrenochaeta	0	0	0	0	0	0	0	0	0	0	0	1	0	0	0	0	0	0	0	1
Otu1755	k__Fungi;p__Ascomycota;c__Dothideomycetes;o__Pleosporales;f__Pleosporaceae;g__Edenia	0	0	0	0	0	0	0	0	0	0	0	2	0	0	0	0	0	0	0	0
Otu1761	k__Fungi;p__Ascomycota;c__Sordariomycetes;o__Hypocreales;f__Nectriaceae;g__Fusarium	0	0	0	0	0	0	0	0	0	0	0	2	0	0	0	0	0	0	0	0
Otu1766	k__Fungi;p__Ascomycota;c__Dothideomycetes;o__Pleosporales;f__Leptosphaeriaceae;g__Plenodomus	0	0	0	0	0	0	0	0	0	0	0	0	0	0	0	0	0	0	0	2
Otu1780	k__Fungi;p__Ascomycota;c__Dothideomycetes;o__Capnodiales;f__Cladosporiaceae;g__Cladosporium	0	0	0	0	0	0	0	0	0	0	2	0	0	0	0	0	0	0	0	0
Otu1782	k__Fungi;p__Ascomycota;c__Leotiomycetes;o__Helotiales;f__Helotiaceae;g__Tetracladium	0	0	0	0	0	0	0	0	0	0	0	0	0	0	0	0	0	0	0	2
Otu1425	k__Fungi;p__Ascomycota;;;;	0	1	0	0	0	0	0	0	0	0	0	0	0	0	0	1	0	0	0	0
Otu1440	k__Fungi;p__Ascomycota;;;;	0	0	0	0	0	0	0	0	0	0	0	0	0	0	0	1	0	0	1	0
Otu1447	k__Fungi;;;;;	0	0	0	0	0	0	0	0	0	0	0	0	0	0	0	0	0	0	2	0
Otu1458	k__Fungi;p__Ascomycota;c__Sordariomycetes;o__Microascales;;	0	0	0	0	0	1	0	0	0	0	0	0	0	0	0	1	0	0	0	0
Otu1463	k__Fungi;p__Ascomycota;;;;	0	0	1	0	0	0	0	0	1	0	0	0	0	0	0	0	0	0	0	0
Otu1488	k__Fungi;p__Ascomycota;c__Leotiomycetes;o__Helotiales;;	0	0	0	0	0	0	0	0	0	0	0	0	0	0	0	0	0	0	2	0
Otu1502	k__Fungi;p__Ascomycota;c__Dothideomycetes;o__Pleosporales;;	0	0	0	0	0	0	0	0	0	0	0	0	0	0	0	1	1	0	0	0
Otu1505	k__Fungi;p__Ascomycota;c__Dothideomycetes;o__Pleosporales;;	0	0	0	0	0	0	0	0	0	0	0	0	0	0	0	0	0	1	1	0
Otu1510	k__Fungi;p__Ascomycota;c__Dothideomycetes;o__Pleosporales;;	0	0	0	0	0	1	0	0	0	0	0	0	0	0	0	0	0	0	0	1
Otu1569	k__Fungi;p__Ascomycota;c__Dothideomycetes;o__Pleosporales;;	0	0	0	0	0	0	0	0	0	0	0	1	0	0	0	0	0	0	1	0
Otu1572	k__Fungi;p__Ascomycota;c__Dothideomycetes;o__Pleosporales;;	0	0	0	0	0	0	0	0	0	0	0	0	0	0	2	0	0	0	0	0
Otu1573	k__Fungi;p__Ascomycota;c__Sordariomycetes;o__Sordariales;;	0	0	0	0	0	0	0	0	0	0	0	0	0	0	0	2	0	0	0	0
Otu1576	k__Fungi;;;;;	0	0	0	0	0	1	0	0	0	0	0	0	0	0	0	0	0	0	1	0
Otu1583	k__Fungi;p__Ascomycota;c__Dothideomycetes;o__Pleosporales;;	0	0	0	0	0	0	0	0	0	0	0	0	0	0	1	1	0	0	0	0
Otu1660	k__Fungi;p__Ascomycota;c__Sordariomycetes;;;	0	0	0	0	0	0	0	0	0	0	0	1	0	1	0	0	0	0	0	0
Otu1674	k__Fungi;p__Ascomycota;c__Eurotiomycetes;;;	0	0	0	0	0	0	0	0	0	0	0	0	0	0	2	0	0	0	0	0
Otu1720	k__Fungi;p__Basidiomycota;;;;	0	0	0	0	0	0	0	0	0	0	0	0	0	0	2	0	0	0	0	0
Otu1723	k__Fungi;p__Ascomycota;;;;	0	0	0	0	0	0	0	0	0	0	0	0	0	0	0	0	0	1	0	1
Otu1725	k__Fungi;;;;;	0	0	0	0	0	0	0	0	0	0	0	0	1	0	1	0	0	0	0	0
Otu1759	k__Fungi;p__Ascomycota;c__Dothideomycetes;o__Pleosporales;;	0	0	0	0	0	0	0	0	0	0	0	0	0	0	0	0	2	0	0	0
Otu1769	k__Fungi;p__Ascomycota;;;;	0	0	0	0	0	0	0	0	0	0	0	0	0	0	1	0	0	0	1	0
Otu0702	k__Fungi;p__Ascomycota;c__Sordariomycetes;o__Hypocreales;f__Bionectriaceae;g__Clonostachys	0	0	0	0	0	0	0	0	0	0	0	0	0	0	0	0	0	0	1	0
Otu0729	k__Fungi;p__Ascomycota;c__Sordariomycetes;o__Glomerellales;f__Plectosphaerellaceae;g__Gibellulopsis	0	0	0	0	0	0	0	0	0	0	0	0	0	0	1	0	0	0	0	0
Otu0761	k__Fungi;p__Ascomycota;c__Sordariomycetes;o__Hypocreales;f__Nectriaceae;	0	0	0	0	0	0	0	0	0	0	0	0	1	0	0	0	0	0	0	0
Otu0798	k__Fungi;p__Ascomycota;c__Dothideomycetes;o__Pleosporales;f__Periconiaceae;g__Periconia	0	0	0	0	0	0	0	0	0	0	1	0	0	0	0	0	0	0	0	0
Otu0807	k__Fungi;p__Basidiomycota;c__Tremellomycetes;;;	0	0	0	0	0	0	0	0	0	0	0	0	0	1	0	0	0	0	0	0
Otu0829	k__Fungi;p__Ascomycota;c__Sordariomycetes;o__Hypocreales;f__Nectriaceae;g__Fusarium	0	0	0	0	1	0	0	0	0	0	0	0	0	0	0	0	0	0	0	0
Otu0854	k__Fungi;p__Ascomycota;c__Dothideomycetes;o__Pleosporales;f__Phaeosphaeriaceae;	0	0	0	0	0	1	0	0	0	0	0	0	0	0	0	0	0	0	0	0
Otu0863	k__Fungi;p__Ascomycota;c__Sordariomycetes;o__Hypocreales;f__Nectriaceae;g__Fusarium	0	0	0	0	0	0	0	0	0	0	0	1	0	0	0	0	0	0	0	0
Otu0871	k__Fungi;;;;;	0	0	0	0	0	0	0	0	0	0	1	0	0	0	0	0	0	0	0	0
Otu0875	k__Fungi;p__Ascomycota;c__Dothideomycetes;o__Pleosporales;;	0	0	0	0	0	0	0	0	0	0	0	0	1	0	0	0	0	0	0	0
Otu0886	k__Fungi;;;;;	0	0	0	0	0	0	0	0	0	0	0	1	0	0	0	0	0	0	0	0
Otu0903	k__Fungi;p__Ascomycota;c__Sordariomycetes;o__Hypocreales;f__Nectriaceae;g__Fusarium	0	0	0	0	0	1	0	0	0	0	0	0	0	0	0	0	0	0	0	0
Otu0921	k__Fungi;p__Ascomycota;c__Sordariomycetes;o__Hypocreales;f__Nectriaceae;g__Fusarium	0	1	0	0	0	0	0	0	0	0	0	0	0	0	0	0	0	0	0	0
Otu0937	k__Fungi;p__Ascomycota;c__Sordariomycetes;o__Phomatosporales;f__Phomatosporaceae;g__Phomatospora	0	0	0	0	0	0	0	0	0	0	0	0	0	0	0	0	0	1	0	0
Otu0942	k__Fungi;p__Ascomycota;c__Sordariomycetes;o__Hypocreales;f__Hypocreales_fam_Incertae_sedis;g__Acremonium	0	0	0	0	0	0	0	0	0	0	0	0	0	0	0	0	0	0	0	1
Otu0943	k__Fungi;p__Ascomycota;c__Sordariomycetes;o__Glomerellales;f__Plectosphaerellaceae;g__Plectosphaerella	0	0	0	0	0	0	0	0	0	0	0	0	0	0	0	0	1	0	0	0
Otu0949	k__Fungi;p__Ascomycota;c__Sordariomycetes;o__Sordariales;f__Lasiosphaeriaceae;	0	0	0	0	0	0	0	0	0	0	0	0	0	0	1	0	0	0	0	0
Otu0958	k__Fungi;p__Ascomycota;c__Sordariomycetes;o__Hypocreales;f__Nectriaceae;g__Fusarium	0	0	0	0	0	0	0	0	0	0	0	1	0	0	0	0	0	0	0	0
Otu0960	k__Fungi;p__Ascomycota;c__Sordariomycetes;o__Myrmecridiales;f__Myrmecridiaceae;g__Myrmecridium	0	0	0	0	0	0	0	0	0	0	0	0	0	0	1	0	0	0	0	0
Otu0928	k__Fungi;;;;;	0	0	0	0	0	0	0	0	0	0	0	1	0	0	0	0	0	0	0	0
Otu0956	k__Fungi;p__Ascomycota;;;;	0	0	0	0	0	0	0	0	0	0	0	0	0	1	0	0	0	0	0	0
Otu0964	k__Fungi;p__Ascomycota;c__Sordariomycetes;o__Hypocreales;f__Nectriaceae;g__Ilyonectria	0	1	0	0	0	0	0	0	0	0	0	0	0	0	0	0	0	0	0	0
Otu0967	k__Fungi;p__Mortierellomycota;c__Mortierellomycetes;o__Mortierellales;f__Mortierellaceae;g__Mortierella	0	0	0	0	0	0	1	0	0	0	0	0	0	0	0	0	0	0	0	0
Otu0971	k__Fungi;p__Ascomycota;c__Sordariomycetes;o__Hypocreales;f__Nectriaceae;	0	0	0	0	0	0	0	0	0	1	0	0	0	0	0	0	0	0	0	0
Otu0985	k__Fungi;p__Ascomycota;c__Sordariomycetes;o__Hypocreales;f__Nectriaceae;g__Fusarium	0	0	0	0	0	0	0	0	0	0	0	0	0	0	1	0	0	0	0	0
Otu1001	k__Fungi;p__Ascomycota;c__Leotiomycetes;o__Helotiales;f__Helotiales_fam_Incertae_sedis;g__Leohumicola	0	0	0	0	0	0	0	0	0	0	0	0	0	0	0	0	0	0	0	1
Otu1002	k__Fungi;p__Ascomycota;c__Dothideomycetes;o__Capnodiales;f__Cladosporiaceae;g__Cladosporium	0	0	0	0	0	0	0	0	0	0	0	0	0	0	0	1	0	0	0	0
Otu1005	k__Fungi;p__Ascomycota;c__Eurotiomycetes;o__Eurotiales;f__Aspergillaceae;g__Penicillium	0	0	0	0	0	0	0	0	0	0	0	1	0	0	0	0	0	0	0	0
Otu1011	k__Fungi;p__Mortierellomycota;c__Mortierellomycetes;o__Mortierellales;f__Mortierellaceae;g__Mortierella	0	0	0	0	0	0	0	0	0	0	0	0	0	0	0	0	0	0	1	0
Otu1018	k__Fungi;p__Ascomycota;c__Sordariomycetes;o__Sordariales;f__Lasiosphaeriaceae;g__Schizothecium	0	0	0	0	0	0	0	0	0	0	0	0	1	0	0	0	0	0	0	0
Otu1031	k__Fungi;p__Ascomycota;c__Sordariomycetes;o__Hypocreales;;	0	0	0	0	0	0	0	0	0	0	0	0	0	0	1	0	0	0	0	0
Otu1035	k__Fungi;p__Ascomycota;c__Sordariomycetes;o__Coniochaetales;f__Coniochaetaceae;g__Coniochaeta	0	0	0	0	0	0	0	0	0	0	0	1	0	0	0	0	0	0	0	0
Otu1042	k__Fungi;p__Ascomycota;c__Dothideomycetes;o__Pleosporales;f__Cucurbitariaceae;g__Pyrenochaeta	0	0	0	0	0	0	0	0	0	0	0	0	0	1	0	0	0	0	0	0
Otu1045	k__Fungi;p__Ascomycota;c__Sordariomycetes;o__Hypocreales;f__Hypocreales_fam_Incertae_sedis;g__Sarocladium	0	0	0	0	0	0	0	0	0	0	1	0	0	0	0	0	0	0	0	0
Otu1047	k__Fungi;p__Ascomycota;c__Dothideomycetes;o__Pleosporales;f__Cucurbitariaceae;g__Pyrenochaetopsis	0	0	0	0	0	0	0	0	0	0	0	0	0	0	1	0	0	0	0	0
Otu1012	k__Fungi;p__Basidiomycota;c__Agaricomycetes;o__Agaricales;;	0	0	0	0	0	0	0	0	0	0	0	0	1	0	0	0	0	0	0	0
Otu1022	k__Fungi;p__Ascomycota;;;;	0	0	0	0	0	0	0	0	0	0	0	0	0	0	1	0	0	0	0	0
Otu1026	k__Fungi;;;;;	0	0	0	0	0	0	0	0	0	0	0	0	1	0	0	0	0	0	0	0
Otu1044	k__Fungi;p__Ascomycota;c__Dothideomycetes;o__Pleosporales;;	0	0	0	0	0	0	0	0	0	0	0	0	0	0	0	0	0	0	0	1
Otu1057	k__Fungi;p__Ascomycota;c__Dothideomycetes;o__Pleosporales;f__Pleosporaceae;g__Stemphylium	0	0	0	0	0	0	0	0	0	0	0	0	0	0	1	0	0	0	0	0
Otu1069	k__Fungi;p__Ascomycota;c__Sordariomycetes;o__Hypocreales;f__Nectriaceae;g__Fusarium	0	0	0	0	0	0	0	0	0	0	0	1	0	0	0	0	0	0	0	0
Otu1070	k__Fungi;p__Basidiomycota;c__Tremellomycetes;o__Tremellales;f__Bulleribasidiaceae;g__Vishniacozyma	1	0	0	0	0	0	0	0	0	0	0	0	0	0	0	0	0	0	0	0
Otu1079	k__Fungi;p__Ascomycota;c__Sordariomycetes;o__Hypocreales;f__Nectriaceae;g__Fusarium	0	0	0	0	0	0	0	0	0	0	0	0	0	1	0	0	0	0	0	0
Otu1086	k__Fungi;p__Ascomycota;c__Leotiomycetes;o__Helotiales;f__Helotiaceae;g__Tetracladium	0	0	0	0	0	0	0	0	0	0	0	0	0	0	0	0	0	0	1	0
Otu1093	k__Fungi;p__Ascomycota;c__Sordariomycetes;o__Sordariales;f__Chaetomiaceae;	0	0	0	0	0	0	0	0	0	0	0	0	1	0	0	0	0	0	0	0
Otu1096	k__Fungi;p__Ascomycota;c__Dothideomycetes;o__Pleosporales;f__Pleosporaceae;g__Stemphylium	0	0	0	0	0	0	0	0	0	0	0	0	0	0	0	0	0	1	0	0
Otu1098	k__Fungi;p__Ascomycota;c__Sordariomycetes;o__Hypocreales;f__Hypocreales_fam_Incertae_sedis;g__Acremonium	0	1	0	0	0	0	0	0	0	0	0	0	0	0	0	0	0	0	0	0
Otu1109	k__Fungi;p__Ascomycota;c__Sordariomycetes;o__Hypocreales;f__Stachybotryaceae;	0	0	0	0	1	0	0	0	0	0	0	0	0	0	0	0	0	0	0	0
Otu1116	k__Fungi;p__Ascomycota;c__Sordariomycetes;o__Hypocreales;f__Hypocreales_fam_Incertae_sedis;g__Acremonium	0	0	0	0	0	0	0	0	0	0	0	0	0	0	1	0	0	0	0	0
Otu1123	k__Fungi;p__Ascomycota;c__Sordariomycetes;o__Hypocreales;f__Hypocreales_fam_Incertae_sedis;g__Acremonium	0	1	0	0	0	0	0	0	0	0	0	0	0	0	0	0	0	0	0	0
Otu1128	k__Fungi;p__Ascomycota;c__Sordariomycetes;o__Hypocreales;f__Nectriaceae;	0	0	0	0	0	0	0	0	0	0	0	0	0	0	0	0	0	0	0	1
Otu1135	k__Fungi;p__Ascomycota;c__Sordariomycetes;o__Hypocreales;f__Hypocreales_fam_Incertae_sedis;g__Sarocladium	0	0	0	0	0	0	0	0	0	0	0	0	0	0	1	0	0	0	0	0
Otu1139	k__Fungi;p__Ascomycota;c__Eurotiomycetes;o__Chaetothyriales;f__Herpotrichiellaceae;g__Exophiala	0	0	0	0	0	0	0	0	0	0	0	0	1	0	0	0	0	0	0	0
Otu1148	k__Fungi;p__Basidiomycota;c__Tremellomycetes;o__Tremellales;;	0	0	0	0	0	0	0	0	0	0	0	0	0	1	0	0	0	0	0	0
Otu1149	k__Fungi;p__Ascomycota;c__Eurotiomycetes;o__Eurotiales;f__Aspergillaceae;g__Penicillium	0	0	0	0	0	0	0	0	0	0	0	0	0	0	1	0	0	0	0	0
Otu1150	k__Fungi;p__Ascomycota;c__Sordariomycetes;o__Hypocreales;f__Hypocreaceae;g__Trichoderma	0	0	0	0	0	0	0	0	0	0	0	1	0	0	0	0	0	0	0	0
Otu1158	k__Fungi;p__Basidiomycota;c__Tremellomycetes;o__Tremellales;f__Bulleribasidiaceae;g__Vishniacozyma	0	0	0	0	0	0	0	0	0	0	1	0	0	0	0	0	0	0	0	0
Otu1159	k__Fungi;p__Ascomycota;c__Eurotiomycetes;o__Eurotiales;f__Aspergillaceae;g__Penicillium	0	0	0	0	0	0	0	0	0	0	0	0	0	0	1	0	0	0	0	0
Otu1160	k__Fungi;p__Ascomycota;c__Sordariomycetes;o__Sordariales;f__Lasiosphaeriaceae;	0	0	0	0	0	0	0	0	0	0	0	1	0	0	0	0	0	0	0	0
Otu1161	k__Fungi;p__Ascomycota;c__Eurotiomycetes;o__Eurotiales;f__Aspergillaceae;g__Penicillium	0	0	0	0	0	0	0	0	0	0	0	1	0	0	0	0	0	0	0	0
Otu1166	k__Fungi;p__Ascomycota;c__Sordariomycetes;o__Glomerellales;f__Plectosphaerellaceae;g__Gibellulopsis	0	0	0	0	0	0	0	0	0	0	0	0	0	0	1	0	0	0	0	0
Otu1175	k__Fungi;p__Ascomycota;c__Sordariomycetes;o__Sordariales;f__Lasiosphaeriaceae;g__Podospora	0	0	0	0	0	0	0	0	0	0	0	0	0	1	0	0	0	0	0	0
Otu1184	k__Fungi;p__Ascomycota;c__Sordariomycetes;o__Hypocreales;f__Clavicipitaceae;g__Metarhizium	0	0	0	0	0	0	0	0	0	0	0	0	0	0	0	1	0	0	0	0
Otu1185	k__Fungi;p__Ascomycota;c__Sordariomycetes;o__Sordariales;f__Lasiosphaeriaceae;	0	0	0	0	0	0	0	0	0	0	0	0	0	0	0	1	0	0	0	0
Otu1187	k__Fungi;p__Ascomycota;c__Sordariomycetes;o__Xylariales;f__Diatrypaceae;g__Monosporascus	0	0	0	0	0	0	0	0	0	0	0	0	0	0	0	1	0	0	0	0
Otu1190	k__Fungi;p__Basidiomycota;c__Agaricomycetes;o__Agaricales;f__Psathyrellaceae;g__Coprinellus	0	0	0	0	0	0	0	0	0	0	0	0	0	1	0	0	0	0	0	0
Otu1193	k__Fungi;p__Ascomycota;c__Sordariomycetes;o__Hypocreales;f__Nectriaceae;g__Fusarium	0	0	0	0	0	0	0	0	0	0	0	0	0	0	1	0	0	0	0	0
Otu1197	k__Fungi;p__Ascomycota;c__Dothideomycetes;o__Pleosporales;f__Sporormiaceae;g__Preussia	0	0	0	0	0	0	0	0	0	0	0	0	0	1	0	0	0	0	0	0
Otu1198	k__Fungi;p__Ascomycota;c__Sordariomycetes;o__Hypocreales;f__Hypocreales_fam_Incertae_sedis;g__Acremonium	0	0	0	0	0	0	0	0	0	0	0	0	0	0	0	1	0	0	0	0
Otu1204	k__Fungi;p__Ascomycota;c__Sordariomycetes;o__Hypocreales;f__Nectriaceae;g__Fusarium	0	0	0	0	0	0	0	0	0	0	0	1	0	0	0	0	0	0	0	0
Otu1206	k__Fungi;p__Ascomycota;c__Leotiomycetes;o__Helotiales;f__Hyaloscyphaceae;g__Cistella	0	0	0	0	0	0	0	0	0	0	0	0	0	0	0	0	0	1	0	0
Otu1209	k__Fungi;p__Ascomycota;c__Leotiomycetes;o__Helotiales;f__Helotiaceae;g__Tetracladium	0	0	0	0	0	0	0	0	0	0	0	0	0	0	0	0	0	0	0	1
Otu1211	k__Fungi;p__Ascomycota;c__Leotiomycetes;o__Helotiales;f__Helotiaceae;g__Tetracladium	0	0	0	0	0	0	0	0	0	0	0	0	0	0	0	0	0	0	1	0
Otu1088	k__Fungi;p__Basidiomycota;c__Microbotryomycetes;o__Leucosporidiales;;	0	0	0	0	0	0	0	0	0	0	0	0	1	0	0	0	0	0	0	0
Otu1103	k__Fungi;p__Ascomycota;c__Dothideomycetes;o__Pleosporales;;	0	0	0	0	0	0	0	0	0	0	0	0	1	0	0	0	0	0	0	0
Otu1113	k__Fungi;p__Basidiomycota;c__Agaricomycetes;;;	0	0	0	0	0	0	0	0	0	0	0	0	0	0	0	0	1	0	0	0
Otu1119	k__Fungi;p__Ascomycota;c__Leotiomycetes;o__Helotiales;;	0	0	0	0	0	0	0	0	0	0	0	0	1	0	0	0	0	0	0	0
Otu1125	k__Fungi;p__Ascomycota;c__Dothideomycetes;o__Pleosporales;;	1	0	0	0	0	0	0	0	0	0	0	0	0	0	0	0	0	0	0	0
Otu1134	k__Fungi;p__Ascomycota;c__Leotiomycetes;o__Helotiales;;	0	0	0	0	0	0	0	0	0	0	0	0	0	0	0	1	0	0	0	0
Otu1141	k__Fungi;p__Ascomycota;c__Sordariomycetes;o__Sordariales;f__Sordariales_fam_Incertae_sedis;g__Ramophialophora	0	0	0	0	0	0	0	0	0	0	0	0	0	1	0	0	0	0	0	0
Otu1151	k__Fungi;p__Basidiomycota;c__Agaricomycetes;o__Auriculariales;;	0	0	0	0	0	0	0	0	0	0	0	0	0	0	1	0	0	0	0	0
Otu1173	k__Fungi;p__Basidiomycota;c__Agaricomycetes;;;	0	0	0	0	0	0	0	0	0	0	0	0	0	0	0	0	0	0	0	1
Otu1179	k__Fungi;p__Ascomycota;c__Dothideomycetes;o__Pleosporales;;	0	0	0	0	0	0	0	0	0	0	0	0	0	0	0	0	0	0	0	1
Otu1186	k__Fungi;p__Ascomycota;;;;	0	0	0	0	0	0	0	0	0	0	0	1	0	0	0	0	0	0	0	0
Otu1218	k__Fungi;p__Ascomycota;c__Sordariomycetes;o__Hypocreales;f__Hypocreales_fam_Incertae_sedis;g__Sarocladium	0	0	0	0	0	0	0	0	0	0	0	1	0	0	0	0	0	0	0	0
Otu1219	k__Fungi;p__Mortierellomycota;c__Mortierellomycetes;o__Mortierellales;f__Mortierellaceae;g__Mortierella	0	0	0	0	0	0	0	1	0	0	0	0	0	0	0	0	0	0	0	0
Otu1225	k__Fungi;p__Ascomycota;c__Dothideomycetes;o__Pleosporales;f__Didymosphaeriaceae;g__Spegazzinia	0	0	0	0	0	0	0	0	0	0	0	0	0	0	0	0	0	1	0	0
Otu1229	k__Fungi;p__Mortierellomycota;c__Mortierellomycetes;o__Mortierellales;f__Mortierellaceae;g__Mortierella	0	0	0	0	0	0	0	0	0	0	0	0	0	0	0	1	0	0	0	0
Otu1234	k__Fungi;p__Ascomycota;c__Eurotiomycetes;o__Eurotiales;f__Aspergillaceae;g__Penicillium	0	0	0	0	0	0	0	0	0	0	0	0	0	1	0	0	0	0	0	0
Otu1236	k__Fungi;p__Ascomycota;c__Sordariomycetes;o__Hypocreales;f__Nectriaceae;g__Fusarium	0	0	0	1	0	0	0	0	0	0	0	0	0	0	0	0	0	0	0	0
Otu1240	k__Fungi;p__Ascomycota;c__Sordariomycetes;o__Hypocreales;f__Nectriaceae;g__Fusarium	0	0	0	0	0	0	0	0	0	0	0	0	0	0	0	0	0	1	0	0
Otu1244	k__Fungi;p__Ascomycota;c__Eurotiomycetes;o__Eurotiales;f__Aspergillaceae;g__Penicillium	0	0	0	0	0	0	0	0	0	0	0	0	0	0	0	1	0	0	0	0
Otu1245	k__Fungi;p__Ascomycota;c__Dothideomycetes;o__Pleosporales;f__Didymosphaeriaceae;g__Paraphaeosphaeria	0	0	0	0	0	0	0	0	0	0	0	0	0	0	0	0	0	0	1	0
Otu1248	k__Fungi;p__Ascomycota;c__Eurotiomycetes;o__Eurotiales;f__Aspergillaceae;g__Penicillium	0	0	0	0	0	0	0	0	0	0	0	0	0	0	1	0	0	0	0	0
Otu1255	k__Fungi;p__Ascomycota;c__Sordariomycetes;o__Hypocreales;f__Stachybotryaceae;	0	0	0	0	0	0	0	0	0	0	0	0	0	0	0	0	0	1	0	0
Otu1261	k__Fungi;p__Ascomycota;c__Sordariomycetes;o__Hypocreales;f__Stachybotryaceae;	0	0	0	0	1	0	0	0	0	0	0	0	0	0	0	0	0	0	0	0
Otu1263	k__Fungi;p__Ascomycota;c__Sordariomycetes;o__Hypocreales;f__Nectriaceae;	0	0	0	0	1	0	0	0	0	0	0	0	0	0	0	0	0	0	0	0
Otu1267	k__Fungi;p__Ascomycota;c__Sordariomycetes;o__Hypocreales;f__Hypocreales_fam_Incertae_sedis;g__Acremonium	0	0	0	0	0	0	0	0	0	0	1	0	0	0	0	0	0	0	0	0
Otu1273	k__Fungi;p__Ascomycota;c__Sordariomycetes;o__Glomerellales;f__Plectosphaerellaceae;g__Gibellulopsis	0	0	0	0	0	0	0	0	0	0	0	0	0	1	0	0	0	0	0	0
Otu1288	k__Fungi;p__Ascomycota;c__Sordariomycetes;o__Hypocreales;f__Nectriaceae;g__Cylindrocarpon	0	0	0	0	0	0	0	0	0	0	0	0	0	0	0	0	0	0	0	1
Otu1292	k__Fungi;p__Ascomycota;c__Sordariomycetes;o__Hypocreales;f__Nectriaceae;g__Fusarium	0	0	0	0	0	0	0	0	0	0	0	0	0	0	0	0	0	0	0	1
Otu1294	k__Fungi;p__Ascomycota;c__Sordariomycetes;o__Hypocreales;f__Nectriaceae;g__Fusarium	0	0	0	0	0	0	0	0	0	0	0	0	0	0	0	0	1	0	0	0
Otu1297	k__Fungi;p__Ascomycota;c__Sordariomycetes;o__Hypocreales;f__Cordycipitaceae;	0	0	0	0	0	0	0	0	0	0	0	1	0	0	0	0	0	0	0	0
Otu1298	k__Fungi;p__Ascomycota;c__Sordariomycetes;o__Glomerellales;f__Plectosphaerellaceae;g__Gibellulopsis	0	0	0	0	0	0	0	0	0	0	0	0	0	0	0	0	0	0	0	1
Otu1304	k__Fungi;p__Ascomycota;c__Sordariomycetes;o__Hypocreales;f__Cordycipitaceae;g__Beauveria	0	0	0	0	0	0	0	0	0	0	0	1	0	0	0	0	0	0	0	0
Otu1308	k__Fungi;p__Ascomycota;c__Sordariomycetes;o__Hypocreales;f__Nectriaceae;	0	0	0	0	0	0	0	0	0	0	0	0	0	0	0	0	1	0	0	0
Otu1317	k__Fungi;p__Ascomycota;c__Sordariomycetes;o__Hypocreales;f__Nectriaceae;g__Gibberella	0	0	0	0	0	0	0	0	0	0	0	0	0	0	0	0	0	0	0	1
Otu1319	k__Fungi;p__Ascomycota;c__Sordariomycetes;o__Hypocreales;f__Nectriaceae;g__Gibberella	0	0	0	0	0	0	0	0	0	0	0	0	0	0	0	0	0	0	0	1
Otu1320	k__Fungi;p__Ascomycota;c__Dothideomycetes;o__Pleosporales;f__Leptosphaeriaceae;g__Plenodomus	0	0	0	0	0	0	0	0	0	0	0	0	0	0	0	1	0	0	0	0
Otu1324	k__Fungi;p__Ascomycota;c__Sordariomycetes;o__Hypocreales;f__Nectriaceae;g__Fusarium	0	0	0	0	0	0	0	0	0	0	0	1	0	0	0	0	0	0	0	0
Otu1329	k__Fungi;p__Ascomycota;c__Dothideomycetes;o__Pleosporales;f__Didymellaceae;g__Ascochyta	0	0	0	0	0	0	0	0	0	0	0	0	0	0	0	0	1	0	0	0
Otu1332	k__Fungi;p__Ascomycota;c__Leotiomycetes;o__Helotiales;f__Helotiaceae;g__Tetracladium	0	0	0	0	0	0	0	0	0	0	0	0	0	0	1	0	0	0	0	0
Otu1337	k__Fungi;p__Ascomycota;c__Eurotiomycetes;o__Eurotiales;f__Aspergillaceae;	0	0	0	0	0	0	0	0	0	0	0	0	0	0	0	0	1	0	0	0
Otu1340	k__Fungi;p__Ascomycota;c__Sordariomycetes;o__Hypocreales;f__Nectriaceae;g__Gibberella	0	0	0	0	0	0	0	0	0	0	0	1	0	0	0	0	0	0	0	0
Otu1341	k__Fungi;p__Ascomycota;c__Pezizomycetes;o__Pezizales;f__Pyronemataceae;g__Pseudaleuria	0	0	0	0	0	0	0	0	0	0	0	1	0	0	0	0	0	0	0	0
Otu1342	k__Fungi;p__Ascomycota;c__Dothideomycetes;o__Acrospermales;f__Acrospermales_fam_Incertae_sedis;g__Leptodiscella	0	0	0	0	0	0	0	0	0	0	0	0	0	0	1	0	0	0	0	0
Otu1349	k__Fungi;p__Ascomycota;c__Sordariomycetes;o__Microascales;f__Microascaceae;g__Cephalotrichum	0	0	0	0	0	0	0	0	0	0	0	0	0	1	0	0	0	0	0	0
Otu1355	k__Fungi;p__Ascomycota;c__Dothideomycetes;o__Pleosporales;f__Cucurbitariaceae;g__Pyrenochaeta	0	0	0	0	0	0	0	0	0	0	0	1	0	0	0	0	0	0	0	0
Otu1364	k__Fungi;p__Ascomycota;c__Sordariomycetes;o__Hypocreales;;	0	0	0	0	0	0	0	0	0	0	0	1	0	0	0	0	0	0	0	0
Otu1365	k__Fungi;p__Ascomycota;c__Sordariomycetes;o__Sordariales;f__Chaetomiaceae;g__Chaetomium	0	0	0	0	0	0	0	0	0	0	0	0	0	0	0	0	0	0	0	1
Otu1369	k__Fungi;p__Ascomycota;c__Sordariomycetes;o__Hypocreales;f__Hypocreaceae;g__Trichoderma	0	0	0	0	0	0	0	0	0	0	0	0	0	0	0	0	1	0	0	0
Otu1376	k__Fungi;p__Ascomycota;c__Leotiomycetes;o__Helotiales;f__Helotiaceae;g__Tetracladium	0	0	0	0	0	0	0	0	0	0	0	0	0	0	0	0	0	0	0	1
Otu1378	k__Fungi;p__Ascomycota;c__Sordariomycetes;o__Hypocreales;;	0	0	0	0	0	0	0	0	0	0	0	0	0	0	0	0	0	0	0	1
Otu1379	k__Fungi;p__Ascomycota;c__Eurotiomycetes;o__Eurotiales;f__Aspergillaceae;g__Penicillium	0	0	0	0	0	0	0	0	0	0	0	0	0	0	0	1	0	0	0	0
Otu1380	k__Fungi;p__Ascomycota;c__Sordariomycetes;o__Sordariales;f__Chaetomiaceae;	0	0	0	0	0	0	0	0	0	0	0	1	0	0	0	0	0	0	0	0
Otu1381	k__Fungi;p__Ascomycota;c__Sordariomycetes;o__Hypocreales;f__Nectriaceae;g__Fusarium	0	0	0	0	0	0	0	0	0	0	0	1	0	0	0	0	0	0	0	0
Otu1387	k__Fungi;p__Ascomycota;c__Dothideomycetes;o__Pleosporales;f__Cucurbitariaceae;g__Pyrenochaetopsis	0	0	0	0	0	0	0	0	0	0	0	0	0	1	0	0	0	0	0	0
Otu1391	k__Fungi;p__Ascomycota;c__Sordariomycetes;o__Sordariales;f__Chaetomiaceae;g__Chaetomium	0	0	0	0	0	0	0	0	0	0	0	0	0	0	1	0	0	0	0	0
Otu1392	k__Fungi;p__Ascomycota;c__Dothideomycetes;o__Pleosporales;f__Didymosphaeriaceae;	0	0	0	0	0	0	0	0	0	0	0	0	0	1	0	0	0	0	0	0
Otu1393	k__Fungi;p__Ascomycota;c__Sordariomycetes;o__Hypocreales;f__Nectriaceae;g__Gibberella	0	0	0	0	0	0	0	0	0	0	0	0	0	0	0	0	0	1	0	0
Otu1395	k__Fungi;p__Ascomycota;c__Dothideomycetes;o__Pleosporales;f__Phaeosphaeriaceae;g__Phaeosphaeria	0	0	0	0	0	0	0	0	0	0	0	0	0	0	0	0	0	0	1	0
Otu1399	k__Fungi;p__Ascomycota;c__Dothideomycetes;o__Pleosporales;f__Phaeosphaeriaceae;	0	0	0	0	0	0	0	0	0	0	0	0	0	0	0	0	0	0	0	1
Otu1403	k__Fungi;p__Ascomycota;c__Sordariomycetes;o__Sordariales;f__Lasiosphaeriaceae;	0	0	0	0	0	0	0	0	0	0	0	0	0	1	0	0	0	0	0	0
Otu1412	k__Fungi;p__Ascomycota;c__Dothideomycetes;o__Pleosporales;f__Phaeosphaeriaceae;g__Paraphoma	0	0	0	0	0	0	0	0	0	0	0	1	0	0	0	0	0	0	0	0
Otu1416	k__Fungi;p__Ascomycota;c__Dothideomycetes;o__Pleosporales;f__Periconiaceae;g__Periconia	0	0	0	0	0	0	0	0	0	0	0	0	0	0	0	0	0	1	0	0
Otu1224	k__Fungi;;;;;	0	0	0	0	0	0	0	1	0	0	0	0	0	0	0	0	0	0	0	0
Otu1264	k__Fungi;p__Ascomycota;c__Dothideomycetes;o__Pleosporales;;	0	1	0	0	0	0	0	0	0	0	0	0	0	0	0	0	0	0	0	0
Otu1314	k__Fungi;p__Basidiomycota;c__Microbotryomycetes;o__Microbotryomycetes_ord_Incertae_sedis;f__Chrysozymaceae;g__Hamamotoa	0	0	0	0	0	0	0	0	0	0	0	0	0	0	0	0	0	0	1	0
Otu1322	k__Fungi;p__Chytridiomycota;;;;	0	0	0	0	0	0	0	0	0	0	0	0	0	0	0	0	0	1	0	0
Otu1351	k__Fungi;p__Basidiomycota;;;;	0	0	0	0	0	0	0	0	0	0	0	1	0	0	0	0	0	0	0	0
Otu1354	k__Fungi;p__Ascomycota;c__Leotiomycetes;o__Helotiales;;	0	0	0	0	0	0	0	0	0	0	0	0	0	0	0	0	0	0	1	0
Otu1363	k__Fungi;;;;;	0	0	0	0	0	0	0	0	0	0	0	0	0	1	0	0	0	0	0	0
Otu1373	k__Fungi;p__Ascomycota;c__Sordariomycetes;;;	0	0	0	0	0	0	0	0	0	0	0	1	0	0	0	0	0	0	0	0
Otu1375	k__Fungi;p__Ascomycota;c__Dothideomycetes;o__Pleosporales;;	0	0	0	0	0	0	0	0	0	0	0	0	0	0	1	0	0	0	0	0
Otu1398	k__Fungi;p__Ascomycota;c__Sordariomycetes;o__Microascales;;	0	0	0	0	0	0	0	0	0	0	0	0	0	0	1	0	0	0	0	0
Otu1408	k__Fungi;p__Ascomycota;c__Eurotiomycetes;o__Onygenales;;	0	0	0	0	0	0	0	0	0	0	0	0	0	0	0	0	1	0	0	0
Otu1426	k__Fungi;p__Ascomycota;c__Sordariomycetes;o__Hypocreales;f__Nectriaceae;g__Bisifusarium	0	0	0	0	0	0	0	0	0	1	0	0	0	0	0	0	0	0	0	0
Otu1428	k__Fungi;p__Mortierellomycota;c__Mortierellomycetes;o__Mortierellales;f__Mortierellaceae;g__Mortierella	0	0	0	0	0	0	0	0	1	0	0	0	0	0	0	0	0	0	0	0
Otu1430	k__Fungi;p__Ascomycota;c__Sordariomycetes;o__Hypocreales;f__Nectriaceae;	0	1	0	0	0	0	0	0	0	0	0	0	0	0	0	0	0	0	0	0
Otu1431	k__Fungi;p__Ascomycota;c__Sordariomycetes;o__Hypocreales;f__Nectriaceae;g__Gibberella	0	0	0	0	1	0	0	0	0	0	0	0	0	0	0	0	0	0	0	0
Otu1432	k__Fungi;p__Ascomycota;c__Dothideomycetes;o__Pleosporales;f__Didymellaceae;	0	0	0	0	0	0	0	0	0	0	1	0	0	0	0	0	0	0	0	0
Otu1434	k__Fungi;p__Ascomycota;c__Dothideomycetes;o__Pleosporales;f__Cucurbitariaceae;g__Pyrenochaetopsis	0	0	0	0	0	0	0	0	0	0	0	0	0	0	0	1	0	0	0	0
Otu1438	k__Fungi;p__Ascomycota;c__Sordariomycetes;o__Sordariales;f__Chaetomiaceae;g__Chaetomium	0	0	0	0	0	0	0	0	0	0	0	1	0	0	0	0	0	0	0	0
Otu1439	k__Fungi;p__Ascomycota;c__Sordariomycetes;o__Hypocreales;f__Nectriaceae;g__Gibberella	0	0	0	0	0	0	0	0	0	0	0	0	0	0	0	1	0	0	0	0
Otu1441	k__Fungi;p__Ascomycota;c__Sordariomycetes;o__Sordariales;f__Lasiosphaeriaceae;g__Schizothecium	0	0	0	0	0	1	0	0	0	0	0	0	0	0	0	0	0	0	0	0
Otu1450	k__Fungi;p__Ascomycota;c__Dothideomycetes;o__Pleosporales;f__Pleosporaceae;g__Alternaria	0	0	0	0	0	0	0	0	0	0	0	0	0	0	0	0	0	1	0	0
Otu1453	k__Fungi;p__Ascomycota;c__Sordariomycetes;o__Hypocreales;f__Nectriaceae;g__Thelonectria	0	0	0	0	0	0	0	0	1	0	0	0	0	0	0	0	0	0	0	0
Otu1456	k__Fungi;p__Basidiomycota;c__Tremellomycetes;o__Tremellales;f__Bulleribasidiaceae;g__Vishniacozyma	0	0	0	0	0	0	0	0	0	0	1	0	0	0	0	0	0	0	0	0
Otu1462	k__Fungi;p__Ascomycota;c__Dothideomycetes;o__Pleosporales;f__Thyridariaceae;g__Roussoella	0	0	0	0	0	0	0	0	0	0	0	0	0	1	0	0	0	0	0	0
Otu1464	k__Fungi;p__Ascomycota;c__Dothideomycetes;o__Pleosporales;f__Pleosporaceae;g__Alternaria	1	0	0	0	0	0	0	0	0	0	0	0	0	0	0	0	0	0	0	0
Otu1465	k__Fungi;p__Ascomycota;c__Sordariomycetes;o__Hypocreales;f__Nectriaceae;g__Gibberella	0	0	0	0	0	0	0	0	0	0	0	0	0	0	0	1	0	0	0	0
Otu1468	k__Fungi;p__Ascomycota;c__Eurotiomycetes;o__Eurotiales;f__Aspergillaceae;g__Penicillium	0	0	0	0	0	0	0	0	0	0	0	0	0	0	0	0	1	0	0	0
Otu1472	k__Fungi;p__Ascomycota;c__Sordariomycetes;o__Hypocreales;f__Nectriaceae;g__Fusarium	0	0	0	0	0	0	0	0	0	0	0	0	1	0	0	0	0	0	0	0
Otu1477	k__Fungi;p__Ascomycota;c__Dothideomycetes;o__Pleosporales;f__Lentitheciaceae;g__Darksidea	0	0	0	0	0	0	0	0	0	0	0	0	0	0	0	0	1	0	0	0
Otu1480	k__Fungi;p__Ascomycota;c__Sordariomycetes;o__Hypocreales;f__Hypocreales_fam_Incertae_sedis;g__Sarocladium	0	0	0	0	0	0	0	0	0	0	0	0	0	0	0	1	0	0	0	0
Otu1482	k__Fungi;p__Ascomycota;c__Dothideomycetes;o__Pleosporales;f__Torulaceae;g__Dendryphion	0	0	0	0	0	0	0	0	0	0	0	0	0	0	0	1	0	0	0	0
Otu1485	k__Fungi;p__Ascomycota;c__Eurotiomycetes;o__Eurotiales;f__Aspergillaceae;g__Penicillium	0	0	0	0	0	0	0	0	0	0	0	1	0	0	0	0	0	0	0	0
Otu1490	k__Fungi;p__Ascomycota;c__Sordariomycetes;o__Sordariales;f__Lasiosphaeriaceae;	0	0	0	0	0	0	0	0	0	0	0	0	0	0	0	0	0	0	1	0
Otu1494	k__Fungi;p__Ascomycota;c__Sordariomycetes;o__Hypocreales;;	0	0	0	0	0	0	0	0	0	0	0	0	0	0	0	0	0	0	0	1
Otu1496	k__Fungi;p__Ascomycota;c__Sordariomycetes;o__Hypocreales;f__Nectriaceae;	0	0	0	0	0	0	0	0	0	1	0	0	0	0	0	0	0	0	0	0
Otu1497	k__Fungi;p__Ascomycota;c__Dothideomycetes;o__Pleosporales;f__Phaeosphaeriaceae;g__Paraphoma	0	0	0	0	0	0	0	0	0	0	0	0	0	0	0	0	0	1	0	0
Otu1498	k__Fungi;p__Ascomycota;c__Sordariomycetes;o__Hypocreales;f__Nectriaceae;g__Fusarium	0	0	0	0	0	0	0	0	0	0	1	0	0	0	0	0	0	0	0	0
Otu1499	k__Fungi;p__Ascomycota;c__Sordariomycetes;o__Hypocreales;f__unclassified_Hypocreales;	0	0	0	0	0	0	0	0	1	0	0	0	0	0	0	0	0	0	0	0
Otu1504	k__Fungi;p__Ascomycota;c__Sordariomycetes;o__Hypocreales;f__Nectriaceae;g__Fusarium	0	0	0	0	0	0	0	0	0	0	0	0	0	0	0	1	0	0	0	0
Otu1506	k__Fungi;p__Ascomycota;c__Sordariomycetes;o__Sordariales;f__Chaetomiaceae;	0	0	0	0	0	0	0	0	0	0	0	0	0	0	0	1	0	0	0	0
Otu1507	k__Fungi;p__Ascomycota;c__Sordariomycetes;o__Hypocreales;f__Hypocreales_fam_Incertae_sedis;g__Acremonium	0	0	0	0	0	0	0	0	0	0	0	0	0	0	0	0	1	0	0	0
Otu1509	k__Fungi;p__Ascomycota;c__Sordariomycetes;o__Sordariales;f__Chaetomiaceae;g__Dichotomopilus	0	0	0	0	0	0	0	0	0	0	1	0	0	0	0	0	0	0	0	0
Otu1511	k__Fungi;p__Ascomycota;c__Dothideomycetes;o__Pleosporales;f__Phaeosphaeriaceae;g__Paraphoma	0	0	0	0	0	0	0	0	0	0	0	0	0	0	0	0	0	1	0	0
Otu1517	k__Fungi;p__Ascomycota;c__Dothideomycetes;o__Pleosporales;f__Didymellaceae;	0	0	0	0	0	0	0	0	0	0	0	0	0	0	0	0	0	0	0	1
Otu1519	k__Fungi;p__Ascomycota;c__Sordariomycetes;o__Hypocreales;f__Stachybotryaceae;	0	0	0	0	0	0	0	0	0	0	0	0	0	0	0	0	0	0	0	1
Otu1523	k__Fungi;p__Ascomycota;c__Sordariomycetes;o__Glomerellales;f__Plectosphaerellaceae;g__Plectosphaerella	0	0	0	0	0	0	0	0	0	0	0	0	0	0	0	0	0	0	1	0
Otu1527	k__Fungi;p__Ascomycota;c__Dothideomycetes;o__Pleosporales;f__Pleosporaceae;g__Alternaria	0	0	0	0	0	1	0	0	0	0	0	0	0	0	0	0	0	0	0	0
Otu1528	k__Fungi;p__Ascomycota;c__Sordariomycetes;o__Hypocreales;f__Nectriaceae;	0	0	0	0	0	0	0	0	0	0	0	1	0	0	0	0	0	0	0	0
Otu1531	k__Fungi;p__Ascomycota;c__Dothideomycetes;o__Pleosporales;f__Periconiaceae;g__Periconia	0	0	0	0	0	0	0	0	1	0	0	0	0	0	0	0	0	0	0	0
Otu1535	k__Fungi;p__Ascomycota;c__Sordariomycetes;o__Hypocreales;f__Nectriaceae;g__Fusarium	0	0	0	0	0	0	0	0	0	0	0	1	0	0	0	0	0	0	0	0
Otu1536	k__Fungi;p__Ascomycota;c__Sordariomycetes;o__Sordariales;f__Chaetomiaceae;g__Trichocladium	0	0	0	0	0	0	0	0	0	0	0	0	0	0	0	0	0	1	0	0
Otu1539	k__Fungi;p__Ascomycota;c__Dothideomycetes;o__Pleosporales;f__Leptosphaeriaceae;g__Plenodomus	0	0	0	0	0	0	0	0	0	0	0	1	0	0	0	0	0	0	0	0
Otu1544	k__Fungi;p__Ascomycota;c__Eurotiomycetes;o__Eurotiales;f__Aspergillaceae;g__Penicillium	0	0	0	0	0	1	0	0	0	0	0	0	0	0	0	0	0	0	0	0
Otu1545	k__Fungi;p__Ascomycota;c__Sordariomycetes;o__Hypocreales;f__Hypocreales_fam_Incertae_sedis;g__Acremonium	0	0	0	0	0	0	0	0	1	0	0	0	0	0	0	0	0	0	0	0
Otu1548	k__Fungi;p__Ascomycota;c__Dothideomycetes;o__Pleosporales;f__Phaeosphaeriaceae;g__Paraphoma	0	0	0	0	0	0	0	0	0	0	0	1	0	0	0	0	0	0	0	0
Otu1554	k__Fungi;p__Ascomycota;c__Dothideomycetes;o__Pleosporales;f__Phaeosphaeriaceae;	0	0	0	0	0	0	0	0	0	0	0	0	0	0	0	1	0	0	0	0
Otu1555	k__Fungi;p__Ascomycota;c__Sordariomycetes;o__Hypocreales;f__Nectriaceae;	0	0	0	0	0	0	0	0	0	0	0	1	0	0	0	0	0	0	0	0
Otu1558	k__Fungi;p__Ascomycota;c__Dothideomycetes;o__Pleosporales;f__Leptosphaeriaceae;g__Plenodomus	0	0	0	0	0	0	0	0	1	0	0	0	0	0	0	0	0	0	0	0
Otu1563	k__Fungi;p__Ascomycota;c__Sordariomycetes;o__Hypocreales;f__Nectriaceae;g__Gibberella	0	0	0	0	0	0	0	0	0	0	0	0	0	0	0	0	0	0	0	1
Otu1564	k__Fungi;p__Ascomycota;c__Dothideomycetes;o__Pleosporales;f__Didymellaceae;	0	0	0	0	0	0	0	0	0	0	0	1	0	0	0	0	0	0	0	0
Otu1574	k__Fungi;p__Basidiomycota;c__Tremellomycetes;o__Tremellales;f__Bulleribasidiaceae;g__Vishniacozyma	1	0	0	0	0	0	0	0	0	0	0	0	0	0	0	0	0	0	0	0
Otu1577	k__Fungi;p__Ascomycota;c__Dothideomycetes;o__Pleosporales;f__Periconiaceae;g__Periconia	0	0	0	0	0	0	0	0	0	0	0	0	0	0	0	0	0	0	1	0
Otu1578	k__Fungi;p__Ascomycota;c__Sordariomycetes;o__Hypocreales;f__Nectriaceae;g__Fusarium	0	0	0	0	0	0	0	0	1	0	0	0	0	0	0	0	0	0	0	0
Otu1580	k__Fungi;p__Ascomycota;c__Dothideomycetes;o__Pleosporales;f__Lentitheciaceae;g__Darksidea	0	0	0	0	0	0	0	0	0	0	0	0	1	0	0	0	0	0	0	0
Otu1581	k__Fungi;p__Ascomycota;c__Leotiomycetes;o__Helotiales;f__Helotiaceae;g__Scytalidium	0	0	0	0	0	0	0	0	0	0	0	0	0	0	0	0	0	0	1	0
Otu1588	k__Fungi;p__Ascomycota;c__Sordariomycetes;o__Hypocreales;f__Nectriaceae;g__Gibberella	0	0	0	0	0	0	0	0	0	0	0	0	0	0	0	1	0	0	0	0
Otu1593	k__Fungi;p__Ascomycota;c__Leotiomycetes;o__Helotiales;f__Helotiaceae;g__Tetracladium	0	0	0	0	0	1	0	0	0	0	0	0	0	0	0	0	0	0	0	0
Otu1594	k__Fungi;p__Ascomycota;c__Sordariomycetes;o__Hypocreales;f__Nectriaceae;g__Fusarium	0	0	0	0	0	0	0	0	0	0	0	1	0	0	0	0	0	0	0	0
Otu1597	k__Fungi;p__Ascomycota;c__Sordariomycetes;o__Glomerellales;f__Plectosphaerellaceae;g__Plectosphaerella	0	0	0	0	0	0	0	0	0	0	0	0	0	1	0	0	0	0	0	0
Otu1599	k__Fungi;p__Ascomycota;c__Dothideomycetes;o__Pleosporales;f__Periconiaceae;g__Periconia	0	0	0	0	0	0	0	0	0	0	0	1	0	0	0	0	0	0	0	0
Otu1601	k__Fungi;p__Ascomycota;c__Sordariomycetes;o__Hypocreales;;	0	0	0	0	0	0	0	0	0	0	0	0	0	0	0	0	0	0	0	1
Otu1602	k__Fungi;p__Ascomycota;c__Sordariomycetes;o__Hypocreales;f__Nectriaceae;g__Fusarium	0	0	0	0	0	0	0	0	0	0	0	1	0	0	0	0	0	0	0	0
Otu1605	k__Fungi;p__Ascomycota;c__Sordariomycetes;o__Sordariales;f__Chaetomiaceae;g__Chaetomium	0	0	0	0	0	0	0	0	0	0	0	0	0	0	1	0	0	0	0	0
Otu1610	k__Fungi;p__Ascomycota;c__Leotiomycetes;o__Helotiales;f__Hyaloscyphaceae;g__Microscypha	0	0	0	0	0	0	0	0	0	0	0	0	0	0	0	0	0	0	0	1
Otu1611	k__Fungi;p__Ascomycota;c__Sordariomycetes;o__Sordariales;f__Chaetomiaceae;g__Trichocladium	0	0	0	0	0	0	0	0	0	0	0	0	1	0	0	0	0	0	0	0
Otu1613	k__Fungi;p__Ascomycota;c__Dothideomycetes;o__Pleosporales;f__Lophiostomataceae;g__Lophiostoma	0	0	0	0	0	0	0	0	0	0	0	0	1	0	0	0	0	0	0	0
Otu1617	k__Fungi;p__Ascomycota;c__Sordariomycetes;o__Hypocreales;f__Nectriaceae;g__Fusarium	0	0	0	0	0	0	0	0	0	0	0	1	0	0	0	0	0	0	0	0
Otu1620	k__Fungi;p__Ascomycota;c__Sordariomycetes;o__Hypocreales;f__Nectriaceae;g__Fusarium	0	0	0	0	0	0	0	0	0	0	0	1	0	0	0	0	0	0	0	0
Otu1624	k__Fungi;p__Ascomycota;c__Sordariomycetes;o__Sordariales;f__Lasiosphaeriaceae;g__Cladorrhinum	0	0	0	0	0	0	0	0	0	0	0	0	0	0	1	0	0	0	0	0
Otu1626	k__Fungi;p__Ascomycota;c__Sordariomycetes;o__Hypocreales;f__Nectriaceae;	0	0	0	0	0	0	0	0	0	0	0	0	1	0	0	0	0	0	0	0
Otu1630	k__Fungi;p__Ascomycota;c__Sordariomycetes;o__Hypocreales;f__Nectriaceae;g__Fusarium	0	0	0	0	0	0	0	0	0	0	0	1	0	0	0	0	0	0	0	0
Otu1632	k__Fungi;p__Ascomycota;c__Sordariomycetes;o__Sordariales;f__Lasiosphaeriaceae;g__Cercophora	0	0	0	0	0	0	0	0	0	0	0	0	0	1	0	0	0	0	0	0
Otu1634	k__Fungi;p__Ascomycota;c__Sordariomycetes;o__Hypocreales;f__Nectriaceae;g__Fusarium	0	0	0	0	0	0	0	0	0	0	0	0	0	0	1	0	0	0	0	0
Otu1640	k__Fungi;p__Ascomycota;c__Dothideomycetes;o__Pleosporales;f__Pleosporaceae;g__Stemphylium	0	0	0	0	0	0	0	0	0	0	1	0	0	0	0	0	0	0	0	0
Otu1641	k__Fungi;p__Ascomycota;c__Sordariomycetes;o__Coniochaetales;f__Coniochaetaceae;g__Coniochaeta	0	0	0	0	0	0	0	0	0	0	0	0	0	1	0	0	0	0	0	0
Otu1642	k__Fungi;p__Ascomycota;c__Dothideomycetes;o__Pleosporales;f__Leptosphaeriaceae;g__Plenodomus	0	0	0	0	0	0	0	0	0	0	0	0	0	0	1	0	0	0	0	0
Otu1646	k__Fungi;p__Ascomycota;c__Dothideomycetes;o__Pleosporales;f__Leptosphaeriaceae;g__Plenodomus	0	0	0	0	0	0	0	0	0	0	0	0	0	0	0	0	0	0	0	1
Otu1649	k__Fungi;p__Ascomycota;c__Sordariomycetes;o__Sordariales;f__Chaetomiaceae;	0	0	0	0	0	0	0	0	0	0	0	0	0	0	0	0	0	0	0	1
Otu1652	k__Fungi;p__Ascomycota;c__Leotiomycetes;o__Helotiales;f__Helotiaceae;g__Tetracladium	0	0	0	0	0	0	0	0	0	0	0	0	0	1	0	0	0	0	0	0
Otu1654	k__Fungi;p__Ascomycota;c__Sordariomycetes;o__Hypocreales;f__Nectriaceae;g__Stephanonectria	0	0	0	0	0	0	0	0	0	0	1	0	0	0	0	0	0	0	0	0
Otu1656	k__Fungi;p__Ascomycota;c__Dothideomycetes;o__Pleosporales;f__Didymosphaeriaceae;	0	0	0	0	0	0	0	0	0	0	0	0	0	1	0	0	0	0	0	0
Otu1662	k__Fungi;p__Ascomycota;c__Sordariomycetes;o__Sordariales;f__Lasiosphaeriaceae;	0	0	0	0	0	0	0	0	0	0	0	0	0	1	0	0	0	0	0	0
Otu1664	k__Fungi;p__Ascomycota;c__Dothideomycetes;o__Pleosporales;f__Cucurbitariaceae;g__Pyrenochaeta	0	0	0	0	0	0	0	0	0	0	0	1	0	0	0	0	0	0	0	0
Otu1667	k__Fungi;p__Glomeromycota;c__Glomeromycetes;o__Glomerales;f__Claroideoglomeraceae;g__Claroideoglomus	0	0	0	0	0	0	0	0	0	0	1	0	0	0	0	0	0	0	0	0
Otu1670	k__Fungi;p__Ascomycota;c__Eurotiomycetes;o__Eurotiales;f__Trichocomaceae;g__Talaromyces	0	0	0	0	0	0	0	0	0	0	0	0	0	0	0	0	1	0	0	0
Otu1675	k__Fungi;p__Ascomycota;c__Sordariomycetes;o__Glomerellales;f__Plectosphaerellaceae;g__Plectosphaerella	0	0	0	0	0	0	0	0	0	0	0	0	0	0	0	1	0	0	0	0
Otu1679	k__Fungi;p__Ascomycota;c__Dothideomycetes;o__Pleosporales;f__Sporormiaceae;g__Preussia	0	0	0	0	0	0	0	0	0	0	0	0	0	0	0	0	0	0	1	0
Otu1682	k__Fungi;p__Ascomycota;c__Sordariomycetes;o__Hypocreales;f__Nectriaceae;	0	0	0	0	0	0	0	0	0	0	0	0	0	0	0	0	0	1	0	0
Otu1687	k__Fungi;p__Ascomycota;c__Dothideomycetes;o__Pleosporales;f__Sporormiaceae;g__Preussia	0	0	0	0	0	0	0	0	0	0	0	0	0	0	1	0	0	0	0	0
Otu1690	k__Fungi;p__Ascomycota;c__Dothideomycetes;o__Pleosporales;f__Cucurbitariaceae;g__Pyrenochaeta	0	0	0	0	0	0	0	0	0	0	0	1	0	0	0	0	0	0	0	0
Otu1691	k__Fungi;p__Ascomycota;c__Sordariomycetes;o__Hypocreales;f__Nectriaceae;g__Fusarium	0	0	0	0	0	0	0	0	0	0	0	0	0	0	1	0	0	0	0	0
Otu1692	k__Fungi;p__Ascomycota;c__Sordariomycetes;o__Hypocreales;f__Nectriaceae;g__Fusarium	0	0	0	0	0	0	0	0	0	0	0	0	0	0	1	0	0	0	0	0
Otu1695	k__Fungi;p__Ascomycota;c__Sordariomycetes;o__Sordariales;f__Lasiosphaeriaceae;	0	0	0	0	0	0	0	0	0	0	0	0	0	1	0	0	0	0	0	0
Otu1697	k__Fungi;p__Ascomycota;c__Eurotiomycetes;o__Eurotiales;f__Aspergillaceae;g__Penicillium	0	0	0	0	0	0	0	0	0	0	0	1	0	0	0	0	0	0	0	0
Otu1698	k__Fungi;p__Ascomycota;c__Sordariomycetes;o__Glomerellales;f__Plectosphaerellaceae;g__Gibellulopsis	0	0	0	0	0	0	0	0	0	0	0	0	0	0	0	0	0	0	0	1
Otu1699	k__Fungi;p__Ascomycota;c__Sordariomycetes;o__Hypocreales;f__Nectriaceae;g__Fusarium	0	0	0	0	0	0	0	0	0	0	0	1	0	0	0	0	0	0	0	0
Otu1700	k__Fungi;p__Ascomycota;c__Sordariomycetes;o__Hypocreales;f__Nectriaceae;g__Fusarium	0	0	0	0	0	0	0	0	0	0	0	1	0	0	0	0	0	0	0	0
Otu1702	k__Fungi;p__Basidiomycota;c__Agaricomycetes;o__Sebacinales;f__Sebacinaceae;g__Chaetospermum	0	0	0	0	0	0	0	0	0	0	0	0	0	0	1	0	0	0	0	0
Otu1704	k__Fungi;p__Ascomycota;c__Eurotiomycetes;o__Eurotiales;f__Aspergillaceae;g__Penicillium	0	0	0	0	0	0	0	0	0	0	0	0	0	1	0	0	0	0	0	0
Otu1705	k__Fungi;p__Ascomycota;c__Dothideomycetes;o__Pleosporales;f__Phaeosphaeriaceae;g__Chaetosphaeronema	0	0	0	0	0	0	0	0	0	0	0	0	0	0	0	0	0	0	0	1
Otu1709	k__Fungi;p__Ascomycota;c__Sordariomycetes;o__Hypocreales;f__Nectriaceae;g__Fusicolla	0	0	0	0	0	0	0	0	0	0	0	0	0	1	0	0	0	0	0	0
Otu1711	k__Fungi;p__Ascomycota;c__Dothideomycetes;o__Pleosporales;f__Sporormiaceae;g__Preussia	0	0	0	0	0	0	0	0	0	0	0	0	0	1	0	0	0	0	0	0
Otu1714	k__Fungi;p__Ascomycota;c__Dothideomycetes;o__Tubeufiales;f__Tubeufiaceae;g__Tubeufia	0	0	0	0	0	0	0	0	0	0	0	0	0	0	0	0	0	0	1	0
Otu1715	k__Fungi;p__Ascomycota;c__Sordariomycetes;o__Hypocreales;f__Nectriaceae;g__Gibberella	0	0	0	0	0	0	0	0	0	0	0	0	0	0	0	0	0	0	0	1
Otu1722	k__Fungi;p__Basidiomycota;c__Tremellomycetes;o__Tremellales;f__Bulleribasidiaceae;g__Dioszegia	0	0	0	0	0	0	0	0	0	0	0	0	0	0	0	0	0	1	0	0
Otu1724	k__Fungi;p__Ascomycota;c__Leotiomycetes;o__Helotiales;f__Helotiaceae;g__Tetracladium	0	0	0	0	0	0	0	0	0	0	1	0	0	0	0	0	0	0	0	0
Otu1729	k__Fungi;p__Ascomycota;c__Sordariomycetes;o__Hypocreales;f__Hypocreales_fam_Incertae_sedis;g__Acremonium	0	0	0	0	0	0	0	0	0	0	0	0	0	1	0	0	0	0	0	0
Otu1736	k__Fungi;p__Ascomycota;c__Sordariomycetes;o__Hypocreales;f__Bionectriaceae;g__Clonostachys	0	0	0	0	0	0	0	0	0	0	0	0	1	0	0	0	0	0	0	0
Otu1737	k__Fungi;p__Ascomycota;c__Sordariomycetes;o__Hypocreales;f__Nectriaceae;g__Nectria	0	0	0	0	0	0	0	0	0	0	0	0	0	0	0	0	0	1	0	0
Otu1738	k__Fungi;p__Ascomycota;c__Leotiomycetes;o__Helotiales;f__Hyaloscyphaceae;g__Trichopeziza	0	0	0	0	0	0	0	0	0	0	0	0	0	0	0	0	0	0	1	0
Otu1744	k__Fungi;p__Ascomycota;c__Sordariomycetes;o__Hypocreales;f__Nectriaceae;g__Ilyonectria	0	0	0	0	0	0	0	0	0	0	0	0	1	0	0	0	0	0	0	0
Otu1747	k__Fungi;p__Ascomycota;c__Leotiomycetes;o__Helotiales;f__Helotiaceae;g__Tetracladium	0	0	0	0	0	0	0	0	0	0	0	0	0	0	0	0	0	0	0	1
Otu1749	k__Fungi;p__Ascomycota;c__Eurotiomycetes;o__Eurotiales;;	0	0	0	0	0	0	0	0	0	0	0	0	0	1	0	0	0	0	0	0
Otu1750	k__Fungi;p__Ascomycota;c__Sordariomycetes;o__Hypocreales;f__Nectriaceae;g__Fusarium	0	0	0	0	0	0	0	0	0	0	0	0	0	0	0	0	0	0	0	1
Otu1751	k__Fungi;p__Basidiomycota;c__Tremellomycetes;o__Tremellales;f__Bulleribasidiaceae;g__Vishniacozyma	0	0	0	0	0	0	0	0	0	0	1	0	0	0	0	0	0	0	0	0
Otu1753	k__Fungi;p__Ascomycota;c__Sordariomycetes;o__Hypocreales;f__Nectriaceae;g__Fusarium	0	0	0	0	0	0	0	0	0	0	0	0	0	0	1	0	0	0	0	0
Otu1760	k__Fungi;p__Ascomycota;c__Eurotiomycetes;o__Eurotiales;f__Aspergillaceae;g__Penicillium	0	0	0	0	0	0	0	0	0	0	0	0	0	1	0	0	0	0	0	0
Otu1767	k__Fungi;p__Ascomycota;c__Dothideomycetes;o__Pleosporales;f__Phaeosphaeriaceae;g__Paraphoma	0	0	0	0	0	0	0	0	0	0	0	0	0	0	0	0	0	0	1	0
Otu1772	k__Fungi;p__Ascomycota;c__Eurotiomycetes;o__Chaetothyriales;f__Herpotrichiellaceae;	0	0	0	0	0	0	0	0	0	0	0	0	1	0	0	0	0	0	0	0
Otu1775	k__Fungi;p__Ascomycota;c__Sordariomycetes;o__Hypocreales;f__Nectriaceae;g__Gibberella	0	0	0	0	0	0	0	0	0	0	0	0	0	0	1	0	0	0	0	0
Otu1776	k__Fungi;p__Ascomycota;c__Sordariomycetes;o__Hypocreales;f__Nectriaceae;g__Fusarium	0	0	0	0	0	0	0	0	0	0	0	0	0	0	0	0	0	0	0	1
Otu1777	k__Fungi;p__Ascomycota;c__Eurotiomycetes;o__Chaetothyriales;f__Herpotrichiellaceae;	0	0	0	0	0	0	0	0	0	0	0	0	0	1	0	0	0	0	0	0
Otu1423	k__Fungi;;;;;	0	0	0	0	0	0	1	0	0	0	0	0	0	0	0	0	0	0	0	0
Otu1474	k__Fungi;p__Ascomycota;c__Sordariomycetes;;;	0	0	0	0	0	0	0	0	0	0	0	0	0	0	0	0	1	0	0	0
Otu1481	k__Fungi;p__Ascomycota;c__Dothideomycetes;o__Pleosporales;;	0	0	0	0	0	0	0	0	0	0	0	0	0	0	0	0	1	0	0	0
Otu1486	k__Fungi;;;;;	0	0	0	0	0	0	0	0	0	0	0	0	0	0	0	0	0	1	0	0
Otu1503	k__Fungi;p__Ascomycota;c__Sordariomycetes;;;	0	0	0	0	0	0	0	0	0	0	1	0	0	0	0	0	0	0	0	0
Otu1534	k__Fungi;;;;;	0	0	0	0	0	0	0	0	0	1	0	0	0	0	0	0	0	0	0	0
Otu1543	k__Fungi;;;;;	0	0	0	0	0	0	0	0	0	0	0	0	1	0	0	0	0	0	0	0
Otu1546	k__Fungi;;;;;	0	0	0	0	0	0	0	0	0	1	0	0	0	0	0	0	0	0	0	0
Otu1557	k__Fungi;;;;;	0	0	0	0	0	0	0	0	0	0	0	0	1	0	0	0	0	0	0	0
Otu1565	k__Fungi;p__Ascomycota;c__Dothideomycetes;o__Pleosporales;;	0	0	0	0	0	0	0	0	0	0	0	0	0	0	0	0	0	1	0	0
Otu1568	k__Fungi;p__Basidiomycota;c__Agaricomycetes;;;	0	0	0	0	0	0	0	0	0	0	0	0	0	0	0	1	0	0	0	0
Otu1596	k__Fungi;p__Ascomycota;c__Dothideomycetes;o__Pleosporales;;	0	0	0	0	0	0	0	0	0	0	0	0	0	0	0	0	0	0	1	0
Otu1612	k__Fungi;p__Ascomycota;c__Dothideomycetes;o__Pleosporales;;	0	0	0	0	0	0	0	0	0	0	0	0	0	0	1	0	0	0	0	0
Otu1614	k__Fungi;p__Ascomycota;c__Dothideomycetes;o__Pleosporales;;	0	0	0	0	0	0	0	0	0	0	0	0	0	1	0	0	0	0	0	0
Otu1623	k__Fungi;p__Ascomycota;c__Dothideomycetes;o__Pleosporales;;	0	0	0	0	0	0	0	0	0	0	0	0	0	1	0	0	0	0	0	0
Otu1651	k__Fungi;p__Basidiomycota;;;;	0	0	0	0	0	0	0	0	0	0	0	0	0	0	1	0	0	0	0	0
Otu1653	k__Fungi;p__Basidiomycota;c__Agaricomycetes;;;	0	0	0	0	0	0	0	0	0	0	0	0	0	0	0	0	0	0	0	1
Otu1655	k__Fungi;;;;;	0	0	0	0	0	0	0	0	0	0	0	0	0	0	0	0	0	1	0	0
Otu1666	k__Fungi;p__Ascomycota;c__Sordariomycetes;o__Sordariales;;	0	0	0	0	0	0	0	0	0	0	0	0	0	1	0	0	0	0	0	0
Otu1678	k__Fungi;p__Ascomycota;c__Dothideomycetes;o__Pleosporales;;	0	0	0	0	0	0	0	0	0	0	0	0	0	0	0	0	0	0	0	1
Otu1683	k__Fungi;p__Ascomycota;;;;	0	0	0	0	0	0	0	0	0	0	0	0	1	0	0	0	0	0	0	0
Otu1685	k__Fungi;p__Ascomycota;;;;	0	0	0	0	0	0	0	0	0	0	0	0	0	1	0	0	0	0	0	0
Otu1693	k__Fungi;p__Basidiomycota;;;;	0	0	0	0	0	0	0	0	0	0	0	0	0	1	0	0	0	0	0	0
Otu1710	k__Fungi;p__Ascomycota;c__Sordariomycetes;;;	0	0	0	0	0	0	0	0	0	0	0	0	0	0	0	1	0	0	0	0
Otu1731	k__Fungi;p__Ascomycota;c__Dothideomycetes;o__Pleosporales;;	0	0	0	0	0	0	0	0	0	0	0	0	0	0	0	0	0	0	0	1
Otu1741	k__Fungi;p__Basidiomycota;;;;	0	0	0	0	0	0	0	0	0	0	0	0	0	0	1	0	0	0	0	0
Otu1762	k__Fungi;;;;;	0	0	0	0	0	0	0	0	0	0	0	0	1	0	0	0	0	0	0	0
Otu1774	k__Fungi;p__Ascomycota;c__Eurotiomycetes;;;	0	0	0	0	0	0	0	0	0	0	0	0	0	0	1	0	0	0	0	0
Otu1781	k__Fungi;p__Basidiomycota;c__Agaricomycetes;;;	0	0	0	0	0	0	0	0	0	0	1	0	0	0	0	0	0	0	0	0
